# Supplementary material for: Effects of HOXC8 on the Proliferation and Differentiation of Porcine Preadipocytes
Source: Animals (Basel). 2023 Aug 14;13(16):2615. doi: 10.3390/ani13162615 (PMC10451666; doi:10.3390/ani13162615)
Supplement: Supplementary file 1 [file animals-13-02615-s001.zip]

Archive with 4 entries (4 files):
- Table S1.docx
- Table S2 Common DEGs at both 0- and 3.5-d post-induction.xlsx
- Table S3 Functional analysis of DEGs at 0-d post-induction.xlsx
- Table S4 DEGs identified between control groups at 0- and 3.5-d post-induction.xlsx
