# Supplementary material for: Effects of HOXC8 on the Proliferation and Differentiation of Porcine Preadipocytes
Source: Animals (Basel). 2023 Aug 14;13(16):2615. doi: 10.3390/ani13162615 (PMC10451666; doi:10.3390/ani13162615)
Supplement: Supplementary file 1 [file animals-13-02615-s001.zip › Table S2 Common DEGs at both 0- and 3.5-d post-induction.xlsx]

## Sheet: Table S2-1
Table S2-1 DEGs in response to HOXC8 knockdown at 0-d post-induction
GeneID	Length	Control_0d_1	Control_0d_2	Control_0d_3	Treatment_0d_1	Treatment_0d_2	Treatment_0d_3	logFC	Pvalue	FDR	Gene_name	NR_ID	NR_annotation	GO_ID	GO_term	KO_ID	KO_gene	KO_Hyperlink	KEGG_Pathway	Pathway_ID	KOG_ID	KOG_annotation	Swiss-Prot_ID	Swiss-Prot_annotation
ENSSSCG00000011376	2175	0.38	0.44	0.06	0.79	0.88	0.88	1.52081	0.0125618	0.125362	IHO1	XP_005669595.2;XP_003132254.1;PNI80653.1	interactor of HORMAD1 protein 1 [Sus scrofa];kelch domain-containing protein 8B isoform X1 [Sus scrofa];CCDC36 isoform 4 [Pan troglodytes]	GO:0098813;GO:0042138;GO:0045171;GO:1902410;GO:0110070;GO:0005829;GO:0140014;GO:0006310;GO:0030496	nuclear chromosome segregation;meiotic DNA double-strand break formation;intercellular bridge;mitotic cytokinetic process;cellularization cleavage furrow;cytosol;mitotic nuclear division;DNA recombination;midbody	-	-	-	-	-	-	-	sp|Q8IYA8|IHO1_HUMAN;sp|Q5E9V5|KLD8B_BOVIN	Interactor of HORMAD1 protein 1 OS=Homo sapiens OX=9606 GN=IHO1 PE=1 SV=2;Kelch domain-containing protein 8B OS=Bos taurus OX=9913 GN=KLHDC8B PE=2 SV=1
novel.5611	1932	1.38	2.24	1.73	3.3	5.51	2.41	0.869136	0.00765586	0.0870869	-	XP_020922221.1;XP_020954391.1	matrix-remodeling-associated protein 7 isoform X1 [Sus scrofa];cullin-7 isoform X1 [Sus scrofa]	GO:0016021	integral component of membrane	K09228;K01530	KRAB;E7.6.2.1	http://www.genome.jp/dbget-bin/www_bget?ko:K09228;http://www.genome.jp/dbget-bin/www_bget?ko:K01530	-	-	-	-	-	-
ENSSSCG00000033741	4761	10.61	11.89	11.22	4.63	6.4	5.32	-0.741573	1.21114e-09	1.06127e-07	NIP7	XP_021574241.1;XP_008068225.2	60S ribosome subunit biogenesis protein NIP7 homolog isoform X2 [Carlito syrichta];60S ribosome subunit biogenesis protein NIP7 homolog isoform X1 [Carlito syrichta]	GO:0005730;GO:0005654;GO:0042273;GO:0030687;GO:0005829;GO:0003723;GO:0042255	nucleolus;nucleoplasm;ribosomal large subunit biogenesis;preribosome, large subunit precursor;cytosol;RNA binding;ribosome assembly	K07565	NIP7	http://www.genome.jp/dbget-bin/www_bget?ko:K07565	-	-	KOG3492	Ribosome biogenesis protein NIP7	sp|Q56P27|NIP7_PIG	60S ribosome subunit biogenesis protein NIP7 homolog OS=Sus scrofa OX=9823 GN=NIP7 PE=2 SV=1
ENSSSCG00000007603	2713	0.47	0.41	0.22	0.11	0.08	0.18	-1.56689	0.0413243	0.289781	NPTX2	XP_020941754.1	neuronal pentraxin-2 [Sus scrofa]	-	-	-	-	-	-	-	-	-	sp|P47972|NPTX2_HUMAN	Neuronal pentraxin-2 OS=Homo sapiens OX=9606 GN=NPTX2 PE=1 SV=2
ENSSSCG00000031938	612	76.38	77.76	69.44	43.22	37.44	38.81	-0.864517	6.38372e-11	7.12993e-09	NEDD8	XP_028706363.1;NP_001075681.1	NEDD8 isoform X1 [Macaca mulatta];NEDD8 [Oryctolagus cuniculus]	GO:0031386;GO:0005654;GO:0005634;GO:0045116;GO:0006511;GO:0043687;GO:0005829;GO:0016567;GO:0030162;GO:0006357;GO:0006508;GO:0006464;GO:0070062;GO:0016579;GO:0031625;GO:0014070;GO:0005737;GO:0006879;GO:0009653;GO:0019941;GO:0008104	protein tag;nucleoplasm;nucleus;protein neddylation;ubiquitin-dependent protein catabolic process;post-translational protein modification;cytosol;protein ubiquitination;regulation of proteolysis;regulation of transcription by RNA polymerase II;proteolysis;cellular protein modification process;extracellular exosome;protein deubiquitination;ubiquitin protein ligase binding;response to organic cycli…	K12158	NEDD8	http://www.genome.jp/dbget-bin/www_bget?ko:K12158	-	-	KOG0005;KOG0001	Ubiquitin-like protein;Ubiquitin and ubiquitin-like proteins	sp|P61282|NEDD8_BOVIN	NEDD8 OS=Bos taurus OX=9913 GN=NEDD8 PE=3 SV=1
ENSSSCG00000006857	4605	1.43	0.44	0.98	1.78	1.9	1.07	0.738262	0.00750131	0.085948	COL11A1	XP_016855825.1;KAF6396462.1;XP_029805023.1;XP_015450902.1;XP_001929407.6	collagen alpha-1(XI) chain isoform X3 [Homo sapiens];collagen type XI alpha 1 chain [Rousettus aegyptiacus];collagen alpha-1(XI) chain isoform X1 [Suricata suricatta];collagen alpha-1(XI) chain isoform X1 [Pteropus alecto];LOW QUALITY PROTEIN: collagen alpha-1(XI) chain [Sus scrofa]	GO:0005788;GO:0035987;GO:0030199;GO:0042472;GO:0005592;GO:0005576;GO:0005615;GO:0030674;GO:0050910;GO:0031012;GO:0001502;GO:0046872;GO:0005581;GO:0062023;GO:0048704;GO:0006029;GO:0055010;GO:1904399;GO:0008201;GO:0050840;GO:0035989;GO:0007601;GO:0005201;GO:0001503;GO:0007605;GO:0030198;GO:0002063	endoplasmic reticulum lumen;endodermal cell differentiation;collagen fibril organization;inner ear morphogenesis;collagen type XI trimer;extracellular region;extracellular space;protein-macromolecule adaptor activity;detection of mechanical stimulus involved in sensory perception of sound;extracellular matrix;cartilage condensation;metal ion binding;collagen trimer;collagen-containing extracellul…	K19721	COL5AS	http://www.genome.jp/dbget-bin/www_bget?ko:K19721	Protein digestion and absorption	ko04974	-	-	sp|P12107|COBA1_HUMAN	Collagen alpha-1(XI) chain OS=Homo sapiens OX=9606 GN=COL11A1 PE=1 SV=4
ENSSSCG00000004629	1123	5.81	4.37	4.01	2.26	2.33	2.46	-1.02439	0.00145123	0.023478	LYSMD2	XP_003353406.1;XP_005659663.1	lysM and putative peptidoglycan-binding domain-containing protein 2 isoform X2 [Sus scrofa];lysM and putative peptidoglycan-binding domain-containing protein 2 isoform X1 [Sus scrofa]	-	-	-	-	-	-	-	-	-	sp|Q8IV50|LYSM2_HUMAN	LysM and putative peptidoglycan-binding domain-containing protein 2 OS=Homo sapiens OX=9606 GN=LYSMD2 PE=1 SV=1
ENSSSCG00000015346	2525	0.27	0.2	0.1	0.34	0.71	0.78	1.72295	0.0117857	0.120176	ICA1	XP_012919634.1;XP_020958087.1;XP_028345839.1;XP_012919632.1;XP_020958083.1	PREDICTED: islet cell autoantigen 1 isoform X3 [Mustela putorius furo];islet cell autoantigen 1 isoform X3 [Sus scrofa];islet cell autoantigen 1 isoform X1 [Physeter catodon];PREDICTED: islet cell autoantigen 1 isoform X1 [Mustela putorius furo];islet cell autoantigen 1 isoform X1 [Sus scrofa]	GO:0050796;GO:0019904;GO:0030667;GO:0000139	regulation of insulin secretion;protein domain specific binding;secretory granule membrane;Golgi membrane	K19863	ICA1	http://www.genome.jp/dbget-bin/www_bget?ko:K19863	-	-	KOG3891	Secretory vesicle-associated protein ICA69, contains Arfaptin domain	sp|Q05084|ICA69_HUMAN	Islet cell autoantigen 1 OS=Homo sapiens OX=9606 GN=ICA1 PE=1 SV=2
ENSSSCG00000009642	2933	5.54	6.36	5.99	3.08	3.63	3.91	-0.800445	5.37122e-07	2.61359e-05	STC1	KAB1256022.1;NP_001096682.1	Stanniocalcin-1 [Camelus dromedarius];stanniocalcin-1 precursor [Sus scrofa]	GO:0005634;GO:0010596;GO:0051926;GO:0001886;GO:0006874;GO:0042802;GO:0035988;GO:0005576;GO:1903403;GO:0090280;GO:0044070;GO:0005615;GO:0005179;GO:0003421;GO:0005737;GO:0086004	nucleus;negative regulation of endothelial cell migration;negative regulation of calcium ion transport;endothelial cell morphogenesis;cellular calcium ion homeostasis;identical protein binding;chondrocyte proliferation;extracellular region;negative regulation of renal phosphate excretion;positive regulation of calcium ion import;regulation of anion transport;extracellular space;hormone activity;g…	-	-	-	-	-	-	-	sp|Q9N0T1|STC1_BOVIN	Stanniocalcin-1 OS=Bos taurus OX=9913 GN=STC1 PE=2 SV=2
ENSSSCG00000013879	4236	0.52	0.49	0.48	0.19	0.37	0.22	-0.981745	0.0330019	0.247784	SLC27A1	ABA39832.1;NP_001077400.1;XP_020931804.1	fatty acid transport protein 1aV [Sus scrofa];long-chain fatty acid transport protein 1 precursor [Sus scrofa];long-chain fatty acid transport protein 1 isoform X2 [Sus scrofa]	GO:0006661;GO:0015225;GO:0001579;GO:0010867;GO:0015562;GO:1990379;GO:0071072;GO:0071902;GO:0005324;GO:0140115;GO:0044381;GO:0016021;GO:0015911;GO:0090434;GO:0006659;GO:0033211;GO:0006654;GO:0032049;GO:0009409;GO:0000166;GO:0031957;GO:0005887;GO:0015245;GO:0006646;GO:0009925;GO:0004467;GO:0006656;GO:1905135;GO:0005783;GO:0031652	phosphatidylinositol biosynthetic process;biotin transmembrane transporter activity;medium-chain fatty acid transport;positive regulation of triglyceride biosynthetic process;efflux transmembrane transporter activity;lipid transport across blood-brain barrier;negative regulation of phospholipid biosynthetic process;positive regulation of protein serine/threonine kinase activity;long-chain fatty a…	K08745	SLC27A1_4,FATP1_4	http://www.genome.jp/dbget-bin/www_bget?ko:K08745	Fat digestion and absorption;PPAR signaling pathway	ko04975,ko03320	KOG1179	Very long-chain acyl-CoA synthetase/fatty acid transporter	sp|Q3ZKN0|S27A1_BOVIN	Long-chain fatty acid transport protein 1 OS=Bos taurus OX=9913 GN=SLC27A1 PE=2 SV=1
ENSSSCG00000003669	2198	8.46	9.12	7.53	4.36	4.99	4.91	-0.813724	6.55332e-07	3.1184e-05	MFSD2A	XP_003127876.2;XP_005656144.1	sodium-dependent lysophosphatidylcholine symporter 1 isoform X1 [Sus scrofa];sodium-dependent lysophosphatidylcholine symporter 1 isoform X2 [Sus scrofa]	GO:0051978;GO:0005887;GO:0071702;GO:0016021;GO:0015293;GO:0008643	lysophospholipid:sodium symporter activity;integral component of plasma membrane;organic substance transport;integral component of membrane;symporter activity;carbohydrate transport	K23894	MFSD2A	http://www.genome.jp/dbget-bin/www_bget?ko:K23894	-	-	-	-	sp|Q8NA29|NLS1_HUMAN	Sodium-dependent lysophosphatidylcholine symporter 1 OS=Homo sapiens OX=9606 GN=MFSD2A PE=1 SV=1
ENSSSCG00000029296	1506	3.37	2.65	3.75	1.42	1.93	2.47	-0.743569	0.0253428	0.205914	FOXC2	XP_020949353.1	forkhead box protein C2 [Sus scrofa]	GO:0006357;GO:0001756;GO:0000978;GO:0014032;GO:0001946;GO:0035470;GO:0001974;GO:0008286;GO:0042802;GO:0001503;GO:0000122;GO:1990841;GO:0005634;GO:0003700;GO:0048343;GO:0001569;GO:0016604;GO:0048703;GO:0033630;GO:0043565;GO:1902257;GO:0001228;GO:0031490;GO:0060038;GO:0009653;GO:0120163;GO:0090050;GO:0097746;GO:0030199;GO:0001657;GO:0030154;GO:0055010;GO:0072011;GO:0000981;GO:0072112;GO:0048010;GO:…	regulation of transcription by RNA polymerase II;somitogenesis;RNA polymerase II cis-regulatory region sequence-specific DNA binding;neural crest cell development;lymphangiogenesis;positive regulation of vascular wound healing;blood vessel remodeling;insulin receptor signaling pathway;identical protein binding;ossification;negative regulation of transcription by RNA polymerase II;promoter-specifi…	K09396	FOXC	http://www.genome.jp/dbget-bin/www_bget?ko:K09396	-	-	-	-	sp|Q99958|FOXC2_HUMAN	Forkhead box protein C2 OS=Homo sapiens OX=9606 GN=FOXC2 PE=1 SV=1
ENSSSCG00000000455	4136	1.14	1.12	0.85	1.64	1.48	1.79	0.64559	0.0104684	0.109916	LRIG3	XP_001927863.3	leucine-rich repeats and immunoglobulin-like domains protein 3 [Sus scrofa]	GO:0032474;GO:0016021	otolith morphogenesis;integral component of membrane	K24610	LRIG1_3	http://www.genome.jp/dbget-bin/www_bget?ko:K24610	-	-	KOG4194	Membrane glycoprotein LIG-1	sp|Q6UXM1|LRIG3_HUMAN	Leucine-rich repeats and immunoglobulin-like domains protein 3 OS=Homo sapiens OX=9606 GN=LRIG3 PE=1 SV=1
ENSSSCG00000008749	7476	5.92	5.94	5.38	10.02	8.98	8.72	0.681051	1.22642e-15	2.90513e-13	SLIT2	XP_020956718.1;XP_026258661.1;XP_023109034.1	LOW QUALITY PROTEIN: slit homolog 2 protein [Sus scrofa];slit homolog 2 protein isoform X5 [Urocitellus parryii];slit homolog 2 protein isoform X7 [Felis catus]	GO:0030154;GO:0005576;GO:0005509;GO:0007399	cell differentiation;extracellular region;calcium ion binding;nervous system development	K06839	SLIT2	http://www.genome.jp/dbget-bin/www_bget?ko:K06839	Axon guidance;Axon regeneration	ko04360,ko04361	KOG4237	Extracellular matrix protein slit, contains leucine-rich and EGF-like repeats	sp|O94813|SLIT2_HUMAN	Slit homolog 2 protein OS=Homo sapiens OX=9606 GN=SLIT2 PE=1 SV=1
ENSSSCG00000033616	2221	0.87	0.91	1.04	0.47	0.48	1.1	-0.970675	0.00260594	0.0374991	ZNF10	XP_020928549.1	zinc finger protein 10 isoform X2 [Sus scrofa]	GO:0006355;GO:0046872	regulation of transcription, DNA-templated;metal ion binding	K09228	KRAB	http://www.genome.jp/dbget-bin/www_bget?ko:K09228	-	-	-	-	sp|P21506|ZNF10_HUMAN	Zinc finger protein 10 OS=Homo sapiens OX=9606 GN=ZNF10 PE=1 SV=3
ENSSSCG00000001510	3367	1.25	1.54	1.99	2.5	3.54	1.83	0.711712	0.00845124	0.0937596	KIFC1	XP_001927880.3	kinesin-like protein KIFC1 isoform X2 [Sus scrofa]	GO:0005874;GO:0008017;GO:0005524;GO:0007018;GO:1990939	microtubule;microtubule binding;ATP binding;microtubule-based movement;microtubule motor activity	K10405	KIFC1	http://www.genome.jp/dbget-bin/www_bget?ko:K10405	-	-	KOG0239	Kinesin (KAR3 subfamily)	sp|Q9BW19|KIFC1_HUMAN	Kinesin-like protein KIFC1 OS=Homo sapiens OX=9606 GN=KIFC1 PE=1 SV=2
novel.12534	412	1.56	0.48	0.5	4.48	1.87	5.32	2.29224	0.0383361	0.275091	-	KAF6357097.1	hypothetical protein mRhiFer1_010021 [Rhinolophus ferrumequinum]	-	-	-	-	-	-	-	-	-	-	-
ENSSSCG00000032949	2437	11.83	12.48	12.99	6.1	9.14	6.15	-0.982991	1.40413e-13	2.39369e-11	APH1B	XP_020949841.1;XP_020949837.1;XP_020949832.1;XP_020949847.1;XP_020949857.1	gamma-secretase subunit APH-1B isoform X3 [Sus scrofa];gamma-secretase subunit APH-1B isoform X2 [Sus scrofa];gamma-secretase subunit APH-1B isoform X1 [Sus scrofa];gamma-secretase subunit APH-1B isoform X4 [Sus scrofa];gamma-secretase subunit APH-1B isoform X5 [Sus scrofa]	GO:0016021;GO:0016485;GO:0008270;GO:0043085;GO:0007219;GO:0004089	integral component of membrane;protein processing;zinc ion binding;positive regulation of catalytic activity;Notch signaling pathway;carbonate dehydratase activity	K06172	APH1	http://www.genome.jp/dbget-bin/www_bget?ko:K06172	Notch signaling pathway	ko04330	KOG0078;KOG3972	GTP-binding protein SEC4, small G protein superfamily, and related Ras family GTP-binding proteins;Predicted membrane protein	sp|Q8C7N7|APH1B_MOUSE;sp|Q8WW43|APH1B_HUMAN;sp|Q2HJI8|RAB8B_BOVIN	Gamma-secretase subunit APH-1B OS=Mus musculus OX=10090 GN=Aph1b PE=2 SV=1;Gamma-secretase subunit APH-1B OS=Homo sapiens OX=9606 GN=APH1B PE=1 SV=3;Ras-related protein Rab-8B OS=Bos taurus OX=9913 GN=RAB8B PE=2 SV=1
ENSSSCG00000036520	3300	1.17	0.96	0.75	1.64	1.34	1.61	0.675791	0.0234216	0.194933	EFNA5	XP_020940260.1;XP_020940262.1	ephrin-A5 isoform X1 [Sus scrofa];ephrin-A5 isoform X3 [Sus scrofa]	GO:0031362;GO:0005901;GO:0005169;GO:0051965;GO:0098982;GO:0022604;GO:0007411;GO:0051893;GO:0007420;GO:0005604;GO:0031225;GO:0071944;GO:0005886;GO:0061178;GO:1900025;GO:0046875;GO:0099560;GO:0050731;GO:0070507;GO:0022407;GO:0043087;GO:0032956;GO:0048672;GO:0071372;GO:1904322;GO:0005912;GO:0031290;GO:0048013;GO:0048668;GO:0045499	anchored component of external side of plasma membrane;caveola;neurotrophin TRKB receptor binding;positive regulation of synapse assembly;GABA-ergic synapse;regulation of cell morphogenesis;axon guidance;regulation of focal adhesion assembly;brain development;basement membrane;anchored component of membrane;cell periphery;plasma membrane;regulation of insulin secretion involved in cellular respon…	K05462	EFNA	http://www.genome.jp/dbget-bin/www_bget?ko:K05462	MAPK signaling pathway;PI3K-Akt signaling pathway;Rap1 signaling pathway;Ras signaling pathway;Axon guidance	ko04010,ko04151,ko04015,ko04014,ko04360	KOG3858	Ephrin, ligand for Eph receptor tyrosine kinase	sp|O08543|EFNA5_MOUSE	Ephrin-A5 OS=Mus musculus OX=10090 GN=Efna5 PE=1 SV=1
ENSSSCG00000010464	3341	4.2	3.53	3.62	4.87	6.7	6.27	0.649581	6.97512e-05	0.00190807	PPP1R3C	OWK08034.1	PPP1R3C, partial [Cervus elaphus hippelaphus]	GO:0019903;GO:0005977;GO:2001069;GO:0005978	protein phosphatase binding;glycogen metabolic process;glycogen binding;glycogen biosynthetic process	K07189	PPP1R3	http://www.genome.jp/dbget-bin/www_bget?ko:K07189	Insulin signaling pathway	ko04910	-	-	sp|Q0VCR4|PPR3C_BOVIN	Protein phosphatase 1 regulatory subunit 3C OS=Bos taurus OX=9913 GN=PPP1R3C PE=2 SV=1
ENSSSCG00000036356	5391	0.44	0.47	0.76	1.26	1.01	0.97	0.62616	0.0364059	0.264855	ZSCAN2	XP_022419697.1;XP_020954566.1	zinc finger and SCAN domain-containing protein 2-like isoform X1 [Delphinapterus leucas];zinc finger and SCAN domain-containing protein 2 [Sus scrofa]	GO:0005634	nucleus	K09230	SCAN	http://www.genome.jp/dbget-bin/www_bget?ko:K09230	-	-	-	-	sp|Q5RCD9|ZSCA2_PONAB;sp|Q7Z7L9|ZSCA2_HUMAN	Zinc finger and SCAN domain-containing protein 2 OS=Pongo abelii OX=9601 GN=ZSCAN2 PE=2 SV=1;Zinc finger and SCAN domain-containing protein 2 OS=Homo sapiens OX=9606 GN=ZSCAN2 PE=2 SV=2
ENSSSCG00000035077	1873	2.97	4.44	4.94	2.55	1.99	2.38	-0.83651	0.00206513	0.0310866	INHBA	NP_999193.1	inhibin beta A chain precursor [Sus scrofa]	GO:0043509;GO:0097191;GO:0097154;GO:0045786;GO:0042476;GO:0042802;GO:0060279;GO:0006357;GO:0048333;GO:0008584;GO:0060395;GO:0030308;GO:0042701;GO:0017046;GO:0001541;GO:0070699;GO:0008285;GO:0032924;GO:0042541;GO:2001241;GO:0048471;GO:0010862;GO:0007050;GO:0051799;GO:0035987;GO:0060021;GO:0001942;GO:0005125;GO:0005576;GO:0045944;GO:0010628;GO:0042493;GO:0061029;GO:0005615;GO:0005179;GO:0000082;GO:…	activin A complex;extrinsic apoptotic signaling pathway;GABAergic neuron differentiation;negative regulation of cell cycle;odontogenesis;identical protein binding;positive regulation of ovulation;regulation of transcription by RNA polymerase II;mesodermal cell differentiation;male gonad development;SMAD protein signal transduction;negative regulation of cell growth;progesterone secretion;peptide …	K04667	INHBA	http://www.genome.jp/dbget-bin/www_bget?ko:K04667	Signaling pathways regulating pluripotency of stem cells;TGF-beta signaling pathway;Cytokine-cytokine receptor interaction	ko04550,ko04350,ko04060	-	-	sp|P03970|INHBA_PIG	Inhibin beta A chain OS=Sus scrofa OX=9823 GN=INHBA PE=1 SV=1
novel.5279	326	51.11	39.96	44.12	23.5	17.34	29.62	-0.846978	0.0461297	0.311618	-	-	-	-	-	-	-	-	-	-	-	-	-	-
ENSSSCG00000030575	888	13.22	11.04	14.22	8.63	6.23	9.65	-0.638363	0.00751448	0.0860234	TMEM158	XP_003358446.1	transmembrane protein 158 [Sus scrofa]	GO:0016021	integral component of membrane	-	-	-	-	-	-	-	sp|A2VDX9|TM158_BOVIN	Transmembrane protein 158 OS=Bos taurus OX=9913 GN=TMEM158 PE=2 SV=1
ENSSSCG00000036751	6207	0.38	0.38	0.3	0.56	0.57	0.57	0.683093	0.0438406	0.30154	PPM1H	XP_020947595.1	protein phosphatase 1H isoform X1 [Sus scrofa]	GO:0004722	protein serine/threonine phosphatase activity	K17503	PPM1H,ARHCL1	http://www.genome.jp/dbget-bin/www_bget?ko:K17503	-	-	KOG0698;KOG1323	Serine/threonine protein phosphatase;Serine/threonine phosphatase	sp|Q9ULR3|PPM1H_HUMAN	Protein phosphatase 1H OS=Homo sapiens OX=9606 GN=PPM1H PE=1 SV=2
novel.20134	1081	0	0	0.08	0.65	0.33	0.47	4.04604	0.0129596	0.12838	-	-	-	-	-	-	-	-	-	-	-	-	-	-
ENSSSCG00000004154	4716	23.58	26.31	27	14.7	15.72	16.2	-0.72725	3.41531e-24	2.37485e-21	TNFAIP3	XP_005659239.1	tumor necrosis factor alpha-induced protein 3 isoform X1 [Sus scrofa]	GO:2000352;GO:0008270;GO:0045736;GO:0032495;GO:0070536;GO:0042802;GO:0070936;GO:0016567;GO:0070429;GO:0019900;GO:0034140;GO:0002634;GO:0045824;GO:0005634;GO:0002020;GO:1902042;GO:2000347;GO:0032715;GO:0043130;GO:0071108;GO:0048662;GO:0043621;GO:2000349;GO:0070301;GO:0004843;GO:0005737;GO:0050869;GO:0032703;GO:0032088;GO:0043124;GO:0001922;GO:0016579;GO:0072666;GO:0070433;GO:0032691;GO:0072573;GO:…	negative regulation of endothelial cell apoptotic process;zinc ion binding;negative regulation of cyclin-dependent protein serine/threonine kinase activity;response to muramyl dipeptide;protein K63-linked deubiquitination;identical protein binding;protein K48-linked ubiquitination;protein ubiquitination;negative regulation of nucleotide-binding oligomerization domain containing 1 signaling pathwa…	K11859	TNFAIP3,A20,OTUD7C	http://www.genome.jp/dbget-bin/www_bget?ko:K11859	Necroptosis;NF-kappa B signaling pathway;TNF signaling pathway;IL-17 signaling pathway;NOD-like receptor signaling pathway	ko04217,ko04064,ko04668,ko04657,ko04621	KOG4345	NF-kappa B regulator AP20/Cezanne	sp|P21580|TNAP3_HUMAN	Tumor necrosis factor alpha-induced protein 3 OS=Homo sapiens OX=9606 GN=TNFAIP3 PE=1 SV=1
ENSSSCG00000047950	3819	0.04	0	0	0.13	0	0.29	4.38314	0.0103443	0.108984	-	ABR01162.1	endonuclease/reverse transcriptase [Sus scrofa]	GO:0003964;GO:0004519	RNA-directed DNA polymerase activity;endonuclease activity	K10798	PARP2_3_4	http://www.genome.jp/dbget-bin/www_bget?ko:K10798	Apoptosis;Base excision repair;Longevity regulating pathway - worm	ko04210,ko03410,ko04212	-	-	sp|O00370|LORF2_HUMAN	LINE-1 retrotransposable element ORF2 protein OS=Homo sapiens OX=9606 PE=1 SV=1
ENSSSCG00000014030	1415	0.9	1.6	1.07	1.38	2.06	2.14	0.835333	0.0367847	0.2668	PHYKPL	KAF6349677.1;XP_026363543.1;XP_005655024.1;XP_020940017.1	5-phosphohydroxy-L-lysine phospho-lyase [Myotis myotis];5-phosphohydroxy-L-lysine phospho-lyase isoform X7 [Ursus arctos horribilis];5-phosphohydroxy-L-lysine phospho-lyase isoform X2 [Sus scrofa];5-phosphohydroxy-L-lysine phospho-lyase isoform X1 [Sus scrofa]	GO:0030574;GO:0030170;GO:0042802;GO:0006554;GO:0016829;GO:0008483;GO:0005759	collagen catabolic process;pyridoxal phosphate binding;identical protein binding;lysine catabolic process;lyase activity;transaminase activity;mitochondrial matrix	K18202	AGXT2L2	http://www.genome.jp/dbget-bin/www_bget?ko:K18202	Lysine degradation	ko00310	KOG1404	Alanine-glyoxylate aminotransferase AGT2	sp|Q8IUZ5|AT2L2_HUMAN	5-phosphohydroxy-L-lysine phospho-lyase OS=Homo sapiens OX=9606 GN=PHYKPL PE=1 SV=1
ENSSSCG00000009646	3210	0.97	0.87	1.62	0.71	0.82	0.62	-0.931073	0.0121381	0.122782	ADAM7	XP_014716285.1;XP_003132859.2;ELW72192.1;XP_020930033.1	PREDICTED: disintegrin and metalloproteinase domain-containing protein 7 [Equus asinus];ADAM DEC1 [Sus scrofa];Disintegrin and metalloproteinase domain-containing protein 7 [Tupaia chinensis];disintegrin and metalloproteinase domain-containing protein 7 [Sus scrofa]	GO:0004175;GO:0005886;GO:0007229;GO:0004222;GO:0008237;GO:0016021	endopeptidase activity;plasma membrane;integrin-mediated signaling pathway;metalloendopeptidase activity;metallopeptidase activity;integral component of membrane	K08634;K16071	ADAMDEC1;ADAM7	http://www.genome.jp/dbget-bin/www_bget?ko:K08634;http://www.genome.jp/dbget-bin/www_bget?ko:K16071	-	-	-	-	sp|Q9H2U9|ADAM7_HUMAN;sp|Q28475|ADAM7_MACFA;sp|O15204|ADEC1_HUMAN	Disintegrin and metalloproteinase domain-containing protein 7 OS=Homo sapiens OX=9606 GN=ADAM7 PE=1 SV=3;Disintegrin and metalloproteinase domain-containing protein 7 OS=Macaca fascicularis OX=9541 GN=ADAM7 PE=2 SV=1;ADAM DEC1 OS=Homo sapiens OX=9606 GN=ADAMDEC1 PE=1 SV=2
ENSSSCG00000011825	7642	55.11	62.4	59.93	29.49	26.96	29.47	-1.04791	3.32908e-92	3.58809e-88	ATP13A3	XP_013837761.2;XP_020925730.1;XP_003483349.2	probable cation-transporting ATPase 13A3 isoform X1 [Sus scrofa];probable cation-transporting ATPase 13A3 isoform X2 [Sus scrofa];probable cation-transporting ATPase 13A3 isoform X3 [Sus scrofa]	GO:0019829;GO:0005524;GO:0016021;GO:0046872	ATPase-coupled cation transmembrane transporter activity;ATP binding;integral component of membrane;metal ion binding	K14951	ATP13A3_4_5	http://www.genome.jp/dbget-bin/www_bget?ko:K14951	-	-	KOG0208	Cation transport ATPase	sp|Q9H7F0|AT133_HUMAN;sp|Q95JN5|AT133_MACFA	Polyamine-transporting ATPase 13A3 OS=Homo sapiens OX=9606 GN=ATP13A3 PE=1 SV=4;Polyamine-transporting ATPase 13A3 OS=Macaca fascicularis OX=9541 GN=ATP13A3 PE=2 SV=3
ENSSSCG00000042192	1842	1.51	2.72	1.53	3.73	3.34	3.31	0.860998	0.0041951	0.0551736	-	KAB0381615.1	hypothetical protein FD755_003532, partial [Muntiacus reevesi]	-	-	K23324	EDARADD	http://www.genome.jp/dbget-bin/www_bget?ko:K23324	NF-kappa B signaling pathway	ko04064	-	-	sp|O00370|LORF2_HUMAN	LINE-1 retrotransposable element ORF2 protein OS=Homo sapiens OX=9606 PE=1 SV=1
ENSSSCG00000011837	4264	0	0	0	0.02	0.13	0.03	4.31792	0.029801	0.230826	MELTF	XP_020925777.1	melanotransferrin [Sus scrofa]	GO:1900025;GO:0006826;GO:0090091;GO:0009986;GO:0005615;GO:0005506;GO:0046658;GO:0010756	negative regulation of substrate adhesion-dependent cell spreading;iron ion transport;positive regulation of extracellular matrix disassembly;cell surface;extracellular space;iron ion binding;anchored component of plasma membrane;positive regulation of plasminogen activation	K06569	MFI2,CD228	http://www.genome.jp/dbget-bin/www_bget?ko:K06569	-	-	-	-	sp|P08582|TRFM_HUMAN	Melanotransferrin OS=Homo sapiens OX=9606 GN=MELTF PE=1 SV=2
ENSSSCG00000008593	4089	8.07	9.62	7.55	4.8	4.08	5.59	-0.655358	1.205e-06	5.30102e-05	KLHL29	XP_035584901.1;BAC65854.1	translation initiation factor IF-2-like [Zalophus californianus];mKIAA1921 protein, partial [Mus musculus]	-	-	K10465	KLHL29,KBTBD9	http://www.genome.jp/dbget-bin/www_bget?ko:K10465	-	-	-	-	sp|Q96CT2|KLH29_HUMAN	Kelch-like protein 29 OS=Homo sapiens OX=9606 GN=KLHL29 PE=1 SV=3
novel.2843	2432	0.62	0.78	0.62	0.81	1.69	1.38	0.93541	0.0236241	0.196315	-	-	-	-	-	-	-	-	-	-	-	-	-	-
ENSSSCG00000006283	3016	3.87	2.26	2.63	4.78	6.94	3.81	0.808522	0.000704863	0.0132468	SCYL3	XP_005663170.1;XP_001928008.1;XP_013852240.1	protein-associating with the carboxyl-terminal domain of ezrin isoform X3 [Sus scrofa];protein-associating with the carboxyl-terminal domain of ezrin isoform X1 [Sus scrofa];protein-associating with the carboxyl-terminal domain of ezrin isoform X2 [Sus scrofa]	GO:0005524;GO:0004672	ATP binding;protein kinase activity	K17542	SCYL3	http://www.genome.jp/dbget-bin/www_bget?ko:K17542	-	-	KOG1243	Protein kinase	sp|Q8IZE3|PACE1_HUMAN	Protein-associating with the carboxyl-terminal domain of ezrin OS=Homo sapiens OX=9606 GN=SCYL3 PE=1 SV=3
ENSSSCG00000047087	3122	0.7	0.64	0.61	0.73	1.28	1.36	0.783939	0.0362114	0.263873	-	-	-	-	-	-	-	-	-	-	-	-	-	-
ENSSSCG00000029158	3857	2.95	4.28	3.32	1.71	2.49	2.8	-0.600919	0.00449256	0.0580238	ZMAT2	XP_004841970.1	zinc finger matrin-type protein 2 [Heterocephalus glaber]	GO:0000398;GO:0003676;GO:0008270;GO:0005681;GO:0071005	mRNA splicing, via spliceosome;nucleic acid binding;zinc ion binding;spliceosomal complex;U2-type precatalytic spliceosome	K12848	SNU23	http://www.genome.jp/dbget-bin/www_bget?ko:K12848	Spliceosome	ko03040	KOG4727	U1-like Zn-finger protein	sp|Q96NC0|ZMAT2_HUMAN	Zinc finger matrin-type protein 2 OS=Homo sapiens OX=9606 GN=ZMAT2 PE=1 SV=1
ENSSSCG00000002294	1451	5.66	6.22	4.5	2.79	3.12	4.96	-0.588431	0.033239	0.248785	ARG2	XP_001928714.1	arginase-2, mitochondrial isoform X1 [Sus scrofa]	GO:0006941;GO:0071641;GO:2000774;GO:1905403;GO:0032651;GO:0004053;GO:0032696;GO:0006525;GO:1903426;GO:0005739;GO:2000562;GO:0032700;GO:0001657;GO:0002829;GO:0071650;GO:0000050;GO:1900425;GO:0032720;GO:0071644;GO:0046872	striated muscle contraction;negative regulation of macrophage inflammatory protein 1 alpha production;positive regulation of cellular senescence;negative regulation of activated CD8-positive, alpha-beta T cell apoptotic process;regulation of interleukin-1 beta production;arginase activity;negative regulation of interleukin-13 production;arginine metabolic process;regulation of reactive oxygen spe…	K01476	E3.5.3.1,rocF,arg	http://www.genome.jp/dbget-bin/www_bget?ko:K01476	Arginine and proline metabolism;Arginine biosynthesis	ko00330,ko00220	KOG2965	Arginase	sp|Q58DL1|ARGI2_BOVIN	Arginase-2, mitochondrial OS=Bos taurus OX=9913 GN=ARG2 PE=2 SV=1
novel.19693	210	348.35	482.08	448.12	220.97	131.46	214.09	-1.25924	0.0158118	0.14832	-	XP_020945460.1	CREB-regulated transcription coactivator 2 isoform X3 [Sus scrofa]	GO:0016021	integral component of membrane	K09228	KRAB	http://www.genome.jp/dbget-bin/www_bget?ko:K09228	-	-	-	-	-	-
ENSSSCG00000006742	3284	2.52	1.15	2.25	2.41	4.75	2.21	0.679498	0.0060814	0.0736411	MAB21L3	XP_013852704.1;XP_005663606.1	protein mab-21-like 3 isoform X3 [Sus scrofa];protein mab-21-like 3 isoform X1 [Sus scrofa]	-	-	-	-	-	-	-	-	-	sp|Q8N8X9|MB213_HUMAN	Protein mab-21-like 3 OS=Homo sapiens OX=9606 GN=MAB21L3 PE=1 SV=2
novel.23478	1449	0.06	0.45	0.13	0	0	0	-4.19201	0.0337912	0.251743	DGAT2	XP_032709444.1	diacylglycerol O-acyltransferase 2 [Lontra canadensis]	GO:0090181;GO:0036155;GO:1990578;GO:0097006;GO:0034383;GO:0016021;GO:0045722;GO:0050746;GO:0003846;GO:0038183;GO:0005829;GO:0006651;GO:0006071;GO:0006629;GO:0048471;GO:0010867;GO:0042803;GO:0019432;GO:0035336;GO:0016747;GO:0042632;GO:0035356;GO:0043231;GO:0005739;GO:0046322;GO:0005789;GO:0006640;GO:0008374;GO:0005783;GO:0060613;GO:0005811;GO:0046339;GO:0019915;GO:0071400;GO:0050252;GO:0030176;GO:…	regulation of cholesterol metabolic process;acylglycerol acyl-chain remodeling;perinuclear endoplasmic reticulum membrane;regulation of plasma lipoprotein particle levels;low-density lipoprotein particle clearance;integral component of membrane;positive regulation of gluconeogenesis;regulation of lipoprotein metabolic process;2-acylglycerol O-acyltransferase activity;bile acid signaling pathway;c…	K11160	DGAT2	http://www.genome.jp/dbget-bin/www_bget?ko:K11160	Glycerolipid metabolism;Fat digestion and absorption	ko00561,ko04975	KOG0831	Acyl-CoA:diacylglycerol acyltransferase (DGAT)	sp|Q70VZ8|DGAT2_BOVIN	Diacylglycerol O-acyltransferase 2 OS=Bos taurus OX=9913 GN=DGAT2 PE=2 SV=1
ENSSSCG00000034639	6396	0.73	0.7	0.74	0.41	0.41	0.41	-0.818644	0.00573332	0.0702202	MGAM	XP_020934755.1	maltase-glucoamylase, intestinal [Sus scrofa]	GO:0004553;GO:0016021;GO:0030246;GO:0005975	hydrolase activity, hydrolyzing O-glycosyl compounds;integral component of membrane;carbohydrate binding;carbohydrate metabolic process	K12047	MGAM	http://www.genome.jp/dbget-bin/www_bget?ko:K12047	Galactose metabolism;Starch and sucrose metabolism;Carbohydrate digestion and absorption	ko00052,ko00500,ko04973	KOG1065	Maltase glucoamylase and related hydrolases, glycosyl hydrolase family 31	sp|O43451|MGA_HUMAN	Maltase-glucoamylase, intestinal OS=Homo sapiens OX=9606 GN=MGAM PE=1 SV=5
ENSSSCG00000030626	2477	0.13	0.35	0.15	0.04	0	0	-3.69655	0.00968116	0.103773	ALDH1L1	XP_020953871.1;XP_032505611.1	cytosolic 10-formyltetrahydrofolate dehydrogenase isoform X1 [Sus scrofa];cytosolic 10-formyltetrahydrofolate dehydrogenase isoform X3 [Phocoena sinus]	GO:0009258;GO:0009058;GO:0016742;GO:0006730;GO:0016155;GO:0005737;GO:0016620	10-formyltetrahydrofolate catabolic process;biosynthetic process;hydroxymethyl-, formyl- and related transferase activity;one-carbon metabolic process;formyltetrahydrofolate dehydrogenase activity;cytoplasm;oxidoreductase activity, acting on the aldehyde or oxo group of donors, NAD or NADP as acceptor	K00289	ALDH1L	http://www.genome.jp/dbget-bin/www_bget?ko:K00289	One carbon pool by folate	ko00670	KOG2450;KOG2452	Aldehyde dehydrogenase;Formyltetrahydrofolate dehydrogenase	sp|O75891|AL1L1_HUMAN;sp|Q8R0Y6|AL1L1_MOUSE	Cytosolic 10-formyltetrahydrofolate dehydrogenase OS=Homo sapiens OX=9606 GN=ALDH1L1 PE=1 SV=2;Cytosolic 10-formyltetrahydrofolate dehydrogenase OS=Mus musculus OX=10090 GN=Aldh1l1 PE=1 SV=1
ENSSSCG00000031321	2727	21.81	24.84	22.11	8.48	10.07	11.2	-1.23634	3.36607e-28	3.15474e-25	NR4A1	XP_020017998.1;XP_033292123.1;OWK16728.1	nuclear receptor subfamily 4 group A member 1 isoform X1 [Castor canadensis];nuclear receptor subfamily 4 group A member 1 isoform X1 [Orcinus orca];NR4A1 [Cervus elaphus hippelaphus]	GO:1990837;GO:0005739;GO:0044344;GO:0007165;GO:0045944;GO:0001228;GO:0004879;GO:0046982;GO:0031965;GO:0003677;GO:0000785;GO:0045444;GO:0000981;GO:0071376;GO:0035259;GO:0061469;GO:0035767;GO:0001938;GO:0045786;GO:0005829;GO:0008270;GO:0000978;GO:0006357;GO:0035924;GO:0006367;GO:0002042;GO:0043565;GO:0005654;GO:0005667;GO:0005634	sequence-specific double-stranded DNA binding;mitochondrion;cellular response to fibroblast growth factor stimulus;signal transduction;positive regulation of transcription by RNA polymerase II;DNA-binding transcription activator activity, RNA polymerase II-specific;nuclear receptor activity;protein heterodimerization activity;nuclear membrane;DNA binding;chromatin;fat cell differentiation;DNA-bin…	K04465	NR4A1,HMR	http://www.genome.jp/dbget-bin/www_bget?ko:K04465	MAPK signaling pathway;PI3K-Akt signaling pathway;Aldosterone synthesis and secretion;Cortisol synthesis and secretion	ko04010,ko04151,ko04925,ko04927	-	-	sp|P22736|NR4A1_HUMAN	Nuclear receptor subfamily 4 group A member 1 OS=Homo sapiens OX=9606 GN=NR4A1 PE=1 SV=1
ENSSSCG00000010376	6418	0.08	0.08	0.07	0.02	0	0.02	-2.41306	0.0454588	0.308633	GDF10	XP_003133153.1	growth/differentiation factor 10 [Sus scrofa]	GO:0008083;GO:0001649;GO:0005615;GO:0005125	growth factor activity;osteoblast differentiation;extracellular space;cytokine activity	K22674	GDF10,BMP3B	http://www.genome.jp/dbget-bin/www_bget?ko:K22674	Cytokine-cytokine receptor interaction	ko04060	KOG3900	Transforming growth factor beta, bone morphogenetic protein and related proteins	sp|Q08DX6|GDF10_BOVIN	Growth/differentiation factor 10 OS=Bos taurus OX=9913 GN=GDF10 PE=2 SV=1
ENSSSCG00000029420	5746	1.1	0.65	0.62	1.51	1.18	0.88	0.599219	0.0432366	0.298912	ZNF569	XP_005664612.3	LOW QUALITY PROTEIN: zinc finger protein 569 [Sus scrofa]	-	-	K09228	KRAB	http://www.genome.jp/dbget-bin/www_bget?ko:K09228	-	-	-	-	sp|Q5MCW4|ZN569_HUMAN	Zinc finger protein 569 OS=Homo sapiens OX=9606 GN=ZNF569 PE=1 SV=1
novel.12471	588	0.44	0	0.22	1.9	2.3	1.59	3.19963	0.00789127	0.0889201	-	-	-	-	-	-	-	-	-	-	-	-	-	-
novel.8979	513	2.91	0.81	0.28	0	0.27	0	-3.72662	0.0374548	0.270456	-	-	-	-	-	-	-	-	-	-	-	-	-	-
ENSSSCG00000048379	2372	0.49	0.46	0.43	0.02	0.25	0.15	-1.97593	0.0185027	0.165131	-	-	-	-	-	-	-	-	-	-	-	-	-	-
ENSSSCG00000008668	3766	2.37	2.22	2.58	4.42	3.78	3.47	0.698696	8.37293e-05	0.00224207	RBAK	XP_005653115.2	RB-associated KRAB zinc finger protein [Sus scrofa]	GO:0006355;GO:0046872	regulation of transcription, DNA-templated;metal ion binding	K09228	KRAB	http://www.genome.jp/dbget-bin/www_bget?ko:K09228	-	-	-	-	sp|Q9NYW8|RBAK_HUMAN	RB-associated KRAB zinc finger protein OS=Homo sapiens OX=9606 GN=RBAK PE=1 SV=1
ENSSSCG00000017926	2742	1.97	1.78	2.03	1.31	1.05	1.26	-0.678772	0.0171243	0.156613	SLC16A13	XP_003131974.1	monocarboxylate transporter 13 [Sus scrofa]	GO:0016021;GO:0005829;GO:0005794;GO:0022857	integral component of membrane;cytosol;Golgi apparatus;transmembrane transporter activity	K08189	SLC16A13	http://www.genome.jp/dbget-bin/www_bget?ko:K08189	-	-	-	-	sp|Q17QR6|MOT13_BOVIN	Monocarboxylate transporter 13 OS=Bos taurus OX=9913 GN=SLC16A13 PE=2 SV=1
ENSSSCG00000038602	4005	0.29	0.17	0.2	0.37	0.81	0.47	1.48156	0.00520103	0.0650687	KIAA0408	ELW69403.1;XP_013843889.1	hypothetical protein TREES_T100016773 [Tupaia chinensis];uncharacterized protein KIAA0408 homolog [Sus scrofa]	GO:0005737;GO:0005615;GO:0016740;GO:0010506;GO:0016021;GO:0006749;GO:0003746	cytoplasm;extracellular space;transferase activity;regulation of autophagy;integral component of membrane;glutathione metabolic process;translation elongation factor activity	-	-	-	-	-	-	-	sp|Q6ZU52|K0408_HUMAN;sp|Q5TF21|SOGA3_HUMAN	Uncharacterized protein KIAA0408 OS=Homo sapiens OX=9606 GN=KIAA0408 PE=1 SV=1;Protein SOGA3 OS=Homo sapiens OX=9606 GN=SOGA3 PE=3 SV=1
ENSSSCG00000051290	1725	1.94	2.52	1.65	0.95	1.53	1.75	-0.673448	0.0494846	0.326504	KCNRG	XP_020921241.1;XP_038286779.1;CAA75516.1	potassium channel regulatory protein [Sus scrofa];uncharacterized protein LOC102156997 isoform X4 [Canis lupus familiaris];Leu2 [Homo sapiens]	GO:0005783;GO:1902260;GO:0051260;GO:0042802	endoplasmic reticulum;negative regulation of delayed rectifier potassium channel activity;protein homooligomerization;identical protein binding	-	-	-	-	-	-	-	sp|Q863D4|KCNRG_BOVIN	Potassium channel regulatory protein OS=Bos taurus OX=9913 GN=KCNRG PE=2 SV=1
ENSSSCG00000013292	2288	6.43	7.44	7.15	4.25	5.03	4.25	-0.642789	0.000202546	0.00470991	PRR5L	XP_027418454.1;XP_013845535.2;XP_005652859.1;XP_013845531.2;XP_013845537.1	proline-rich protein 5-like isoform X7 [Bos indicus x Bos taurus];proline-rich protein 5-like isoform X2 [Sus scrofa];proline-rich protein 5-like isoform X4 [Sus scrofa];proline-rich protein 5-like isoform X1 [Sus scrofa];proline-rich protein 5-like isoform X3 [Sus scrofa]	GO:0031932;GO:0001933;GO:0031625;GO:0001934;GO:0014068;GO:0090316;GO:0038203;GO:0061014;GO:0034599;GO:0010762	TORC2 complex;negative regulation of protein phosphorylation;ubiquitin protein ligase binding;positive regulation of protein phosphorylation;positive regulation of phosphatidylinositol 3-kinase signaling;positive regulation of intracellular protein transport;TORC2 signaling;positive regulation of mRNA catabolic process;cellular response to oxidative stress;regulation of fibroblast migration	-	-	-	-	-	-	-	sp|Q5E9R0|PRR5L_BOVIN	Proline-rich protein 5-like OS=Bos taurus OX=9913 GN=PRR5L PE=2 SV=1
ENSSSCG00000004192	2359	190.96	179.53	185.08	112.2	114.64	108.81	-0.729327	1.87746e-67	1.01176e-63	CCN2	NP_998998.2	CCN family member 2 precursor [Sus scrofa]	GO:0007165;GO:0030324;GO:0005576;GO:0051496;GO:0016477;GO:0008201;GO:0008022;GO:0032330;GO:0005520;GO:0030154;GO:0001894;GO:0005178;GO:0071897;GO:0031012;GO:0035988;GO:0001502;GO:0007229;GO:0046330;GO:0070374;GO:0045597;GO:0010629;GO:0007160;GO:0060548;GO:0007155;GO:0001503;GO:0008543;GO:0001525;GO:0072593	signal transduction;lung development;extracellular region;positive regulation of stress fiber assembly;cell migration;heparin binding;protein C-terminus binding;regulation of chondrocyte differentiation;insulin-like growth factor binding;cell differentiation;tissue homeostasis;integrin binding;DNA biosynthetic process;extracellular matrix;chondrocyte proliferation;cartilage condensation;integrin-…	K06827	CTGF,CCN2,IGFBP8	http://www.genome.jp/dbget-bin/www_bget?ko:K06827	Apelin signaling pathway;Hippo signaling pathway	ko04371,ko04390	-	-	sp|O19113|CCN2_PIG	CCN family member 2 OS=Sus scrofa OX=9823 GN=CCN2 PE=2 SV=1
novel.19942	1021	2.22	2.34	4.44	1.65	1.88	1.14	-0.962391	0.0420867	0.293314	-	XP_014644174.1	PREDICTED: histone H3.1-like [Ceratotherium simum simum]	GO:0003677;GO:0046982;GO:0005634;GO:0000786	DNA binding;protein heterodimerization activity;nucleus;nucleosome	K11253	H3	http://www.genome.jp/dbget-bin/www_bget?ko:K11253	Neutrophil extracellular trap formation	ko04613	-	-	sp|P68432|H31_BOVIN	Histone H3.1 OS=Bos taurus OX=9913 PE=1 SV=2
ENSSSCG00000043481	849	1.18	1.65	2.1	0.68	0.34	0.44	-1.74391	0.0214582	0.183771	TOMM5	XP_036744234.1	mitochondrial import receptor subunit TOM5 homolog isoform X2 [Manis pentadactyla]	GO:0005742;GO:0016021;GO:0015031	mitochondrial outer membrane translocase complex;integral component of membrane;protein transport	K17773	TOM5	http://www.genome.jp/dbget-bin/www_bget?ko:K17773	-	-	-	-	sp|A8YXZ8|TOM5_BOVIN	Mitochondrial import receptor subunit TOM5 homolog OS=Bos taurus OX=9913 GN=TOMM5 PE=3 SV=1
ENSSSCG00000010504	2260	0	0	0	0.06	0.05	0.13	4.74995	0.00660503	0.0784452	BLNK	KAF6454891.1;XP_001928268.1	B cell linker [Rousettus aegyptiacus];B-cell linker protein [Sus scrofa]	GO:1990782;GO:0035591;GO:0005886;GO:0043274;GO:0010628;GO:0042169;GO:0005829;GO:0036464;GO:0035556;GO:0050853	protein tyrosine kinase binding;signaling adaptor activity;plasma membrane;phospholipase binding;positive regulation of gene expression;SH2 domain binding;cytosol;cytoplasmic ribonucleoprotein granule;intracellular signal transduction;B cell receptor signaling pathway	K07371	BLNK	http://www.genome.jp/dbget-bin/www_bget?ko:K07371	NF-kappa B signaling pathway;Osteoclast differentiation;B cell receptor signaling pathway	ko04064,ko04380,ko04662	-	-	sp|Q8WV28|BLNK_HUMAN	B-cell linker protein OS=Homo sapiens OX=9606 GN=BLNK PE=1 SV=2
ENSSSCG00000004081	5575	0.06	0.07	0.08	0.33	0.15	0.2	1.62233	0.0205444	0.178247	SYNE1	XP_021579592.1;XP_020940069.1	nesprin-1-like isoform X2 [Ictidomys tridecemlineatus];LOW QUALITY PROTEIN: nesprin-1 [Sus scrofa]	GO:0003779	actin binding	K19326	SYNE1	http://www.genome.jp/dbget-bin/www_bget?ko:K19326	-	-	KOG0516	Dystonin, GAS (Growth-arrest-specific protein), and related proteins	sp|Q8NF91|SYNE1_HUMAN	Nesprin-1 OS=Homo sapiens OX=9606 GN=SYNE1 PE=1 SV=4
ENSSSCG00000016866	2662	1.69	1.94	1.56	0.62	1.06	1.43	-0.638619	0.0244741	0.201635	GHR	XP_013846090.2;XP_013846091.2;XP_020932226.1;XP_020932229.1	growth hormone receptor isoform X2 [Sus scrofa];growth hormone receptor isoform X5 [Sus scrofa];growth hormone receptor isoform X1 [Sus scrofa];growth hormone receptor isoform X3 [Sus scrofa]	GO:0005576;GO:0005886;GO:0016021;GO:0050731;GO:0006897;GO:0004896;GO:0060396	extracellular region;plasma membrane;integral component of membrane;positive regulation of peptidyl-tyrosine phosphorylation;endocytosis;cytokine receptor activity;growth hormone receptor signaling pathway	K05080	GHR	http://www.genome.jp/dbget-bin/www_bget?ko:K05080	JAK-STAT signaling pathway;PI3K-Akt signaling pathway;Cytokine-cytokine receptor interaction;Neuroactive ligand-receptor interaction;Growth hormone synthesis, secretion and action	ko04630,ko04151,ko04060,ko04080,ko04935	-	-	sp|P19756|GHR_PIG	Growth hormone receptor OS=Sus scrofa OX=9823 GN=GHR PE=1 SV=1
novel.15950	2275	1.35	0.81	0.88	0.83	0.79	0.79	-1.01259	0.0118155	0.120366	-	XP_020934823.1	39S ribosomal protein L32, mitochondrial isoform X1 [Sus scrofa]	-	-	-	-	-	-	-	-	-	-	-
ENSSSCG00000014259	3996	0.11	0.2	0.16	0.38	0.5	0.2	1.19576	0.0492554	0.325291	ADAMTS19	XP_020940396.1	LOW QUALITY PROTEIN: A disintegrin and metalloproteinase with thrombospondin motifs 19 [Sus scrofa]	GO:0005576;GO:0007229;GO:0046872;GO:0004222	extracellular region;integrin-mediated signaling pathway;metal ion binding;metalloendopeptidase activity	K08633	ADAMTS19	http://www.genome.jp/dbget-bin/www_bget?ko:K08633	-	-	-	-	sp|Q8TE59|ATS19_HUMAN	A disintegrin and metalloproteinase with thrombospondin motifs 19 OS=Homo sapiens OX=9606 GN=ADAMTS19 PE=2 SV=2
ENSSSCG00000008311	4956	13.76	15.39	16.59	8.94	7.52	9.59	-0.81493	9.03874e-17	2.49794e-14	CYP26B1	EDK99118.1;XP_027972155.1	cytochrome P450, family 26, subfamily b, polypeptide 1, isoform CRA_b, partial [Mus musculus];cytochrome P450 26B1 isoform X2 [Eumetopias jubatus]	GO:0006805;GO:0006954;GO:0005506;GO:0016709;GO:2001037;GO:0034653;GO:0001709;GO:0070268;GO:0016020;GO:0016705;GO:0045580;GO:0061436;GO:0008401;GO:0007283;GO:0001972;GO:0009954;GO:0060349;GO:0043587;GO:0007140;GO:0048387;GO:0020037;GO:0005737;GO:0005783;GO:0004497;GO:0048384;GO:0071300;GO:0001768;GO:0010628;GO:0030326	xenobiotic metabolic process;inflammatory response;iron ion binding;oxidoreductase activity, acting on paired donors, with incorporation or reduction of molecular oxygen, NAD(P)H as one donor, and incorporation of one atom of oxygen;positive regulation of tongue muscle cell differentiation;retinoic acid catabolic process;cell fate determination;cornification;membrane;oxidoreductase activity, acti…	K12664	CYP26B	http://www.genome.jp/dbget-bin/www_bget?ko:K12664	Retinol metabolism	ko00830	-	-	sp|E1BHJ4|CP26B_BOVIN	Cytochrome P450 26B1 OS=Bos taurus OX=9913 GN=CYP26B1 PE=3 SV=1
ENSSSCG00000008090	2099	58.29	85.1	80.41	29.16	31.31	40.58	-1.11002	1.74133e-06	7.43288e-05	IL1A	NP_999194.1	interleukin-1 alpha precursor [Sus scrofa]	GO:0045766;GO:0050714;GO:0045840;GO:0046688;GO:0010628;GO:0005615;GO:0005149;GO:0005125;GO:0045944;GO:0006955;GO:0034605;GO:0002248;GO:0001660;GO:0005829;GO:0006883;GO:0005507;GO:0035234;GO:0051781;GO:0010575;GO:0071222;GO:0006954;GO:0032743;GO:0008285;GO:0019221;GO:0033092;GO:0097192;GO:0050999	positive regulation of angiogenesis;positive regulation of protein secretion;positive regulation of mitotic nuclear division;response to copper ion;positive regulation of gene expression;extracellular space;interleukin-1 receptor binding;cytokine activity;positive regulation of transcription by RNA polymerase II;immune response;cellular response to heat;connective tissue replacement involved in i…	K04383	IL1A	http://www.genome.jp/dbget-bin/www_bget?ko:K04383	Cellular senescence;Necroptosis;MAPK signaling pathway;Cytokine-cytokine receptor interaction;Osteoclast differentiation;Hematopoietic cell lineage	ko04218,ko04217,ko04010,ko04060,ko04380,ko04640	-	-	sp|P18430|IL1A_PIG	Interleukin-1 alpha OS=Sus scrofa OX=9823 GN=IL1A PE=2 SV=1
ENSSSCG00000021250	2976	147.79	150.63	148.92	75.75	73.83	71.33	-1.0223	2.22806e-137	4.8028e-133	FKBP9	XP_006066352.2;KAF6418391.1	peptidyl-prolyl cis-trans isomerase FKBP9 [Bubalus bubalis];FKBP prolyl isomerase 9 [Rousettus aegyptiacus]	GO:0006457;GO:0003755;GO:0016853;GO:0005509;GO:0005783	protein folding;peptidyl-prolyl cis-trans isomerase activity;isomerase activity;calcium ion binding;endoplasmic reticulum	K09575	FKBP9_10	http://www.genome.jp/dbget-bin/www_bget?ko:K09575	-	-	KOG0549	FKBP-type peptidyl-prolyl cis-trans isomerase	sp|Q2KJC8|FKBP9_BOVIN	Peptidyl-prolyl cis-trans isomerase FKBP9 OS=Bos taurus OX=9913 GN=FKBP9 PE=2 SV=1
ENSSSCG00000006544	2265	32.01	36.12	33.38	21.56	20.74	21.36	-0.683502	2.41386e-16	6.34551e-14	UBE2Q1	XP_007458114.1	PREDICTED: ubiquitin-conjugating enzyme E2 Q1, partial [Lipotes vexillifer]	-	-	K10582	UBE2Q	http://www.genome.jp/dbget-bin/www_bget?ko:K10582	Ubiquitin mediated proteolysis	ko04120	KOG0897	Predicted ubiquitin-conjugating enzyme	sp|Q7Z7E8|UB2Q1_HUMAN	Ubiquitin-conjugating enzyme E2 Q1 OS=Homo sapiens OX=9606 GN=UBE2Q1 PE=1 SV=1
novel.23869	2976	468.24	650.96	602.76	932.15	861.03	863.94	0.622065	1.41617e-05	0.000471096	TAR1	KRZ01443.1	hypothetical protein T11_16386 [Trichinella zimbabwensis]	-	-	-	-	-	-	-	-	-	sp|Q8TGM6|TAR1_YEAST	Protein TAR1 OS=Saccharomyces cerevisiae (strain ATCC 204508 / S288c) OX=559292 GN=TAR1 PE=2 SV=1
ENSSSCG00000033657	3854	12.98	12.72	14.21	6.98	7.24	9.68	-0.744938	2.49417e-10	2.45499e-08	GREM1	KFO32901.1;XP_006048248.1;XP_020953969.1	Gremlin-1 [Fukomys damarensis];gremlin-1 [Bubalus bubalis];gremlin-1 isoform X2 [Sus scrofa]	GO:0005615;GO:0005576;GO:0005125	extracellular space;extracellular region;cytokine activity	K23318	GREM	http://www.genome.jp/dbget-bin/www_bget?ko:K23318	TGF-beta signaling pathway	ko04350	-	-	sp|O60565|GREM1_HUMAN	Gremlin-1 OS=Homo sapiens OX=9606 GN=GREM1 PE=1 SV=1
ENSSSCG00000009667	4968	0.28	0.07	0.24	0.66	0.44	0.39	1.33314	0.00911414	0.0990244	GULO	NP_001123420.1	L-gulonolactone oxidase [Sus scrofa]	GO:0005789;GO:0019853;GO:0050660;GO:0016021;GO:0003885;GO:0050105;GO:0071949	endoplasmic reticulum membrane;L-ascorbic acid biosynthetic process;flavin adenine dinucleotide binding;integral component of membrane;D-arabinono-1,4-lactone oxidase activity;L-gulonolactone oxidase activity;FAD binding	K00103	GULO	http://www.genome.jp/dbget-bin/www_bget?ko:K00103	Ascorbate and aldarate metabolism	ko00053	KOG4730	D-arabinono-1, 4-lactone oxidase	sp|Q8HXW0|GGLO_PIG	L-gulonolactone oxidase OS=Sus scrofa OX=9823 GN=GULO PE=2 SV=3
ENSSSCG00000036311	809	8.1	5.13	7.59	4.17	3.94	4.12	-0.707857	0.0490298	0.324348	RPAIN	XP_020923406.1	RPA-interacting protein [Sus scrofa]	GO:0006606;GO:0006261;GO:0044877;GO:0046872;GO:0001650;GO:0006310;GO:0005634;GO:0016605;GO:0006281	protein import into nucleus;DNA-dependent DNA replication;protein-containing complex binding;metal ion binding;fibrillar center;DNA recombination;nucleus;PML body;DNA repair	-	-	-	-	-	-	-	sp|Q86UA6|RIP_HUMAN	RPA-interacting protein OS=Homo sapiens OX=9606 GN=RPAIN PE=1 SV=2
novel.23167	6754	0.39	0.37	0.38	0.6	0.56	0.64	0.65417	0.0349104	0.257627	-	ELR58410.1	Retrovirus-related Pol polyprotein LINE-1 [Bos mutus]	-	-	K10798	PARP2_3_4	http://www.genome.jp/dbget-bin/www_bget?ko:K10798	Apoptosis;Base excision repair;Longevity regulating pathway - worm	ko04210,ko03410,ko04212	-	-	sp|O00370|LORF2_HUMAN	LINE-1 retrotransposable element ORF2 protein OS=Homo sapiens OX=9606 PE=1 SV=1
ENSSSCG00000049458	4689	0.06	0.09	0.02	0	0	0	-4.31574	0.0278563	0.22041	-	-	-	-	-	-	-	-	-	-	-	-	-	-
ENSSSCG00000003080	1007	3.98	1.94	1.9	6.15	4.67	3.49	0.758227	0.045304	0.308304	IGSF23	XP_003127266.2	immunoglobulin superfamily member 23 isoform X1 [Sus scrofa]	GO:0016021	integral component of membrane	-	-	-	-	-	-	-	sp|A1L1A6|IGS23_HUMAN	Immunoglobulin superfamily member 23 OS=Homo sapiens OX=9606 GN=IGSF23 PE=2 SV=2
ENSSSCG00000037900	3764	33.24	33.5	33.57	17.44	17.86	22.39	-0.816821	8.25235e-19	3.06703e-16	CCND1	XP_020938345.1	G1/S-specific cyclin-D1 [Sus scrofa]	GO:0016020	membrane	K04503	CCND1	http://www.genome.jp/dbget-bin/www_bget?ko:K04503	Cell cycle;Cellular senescence;p53 signaling pathway;Focal adhesion;Tight junction;AMPK signaling pathway;Apelin signaling pathway;FoxO signaling pathway;Hedgehog signaling pathway;Hippo signaling pathway;JAK-STAT signaling pathway;PI3K-Akt signaling pathway;Wnt signaling pathway;Oxytocin signaling pathway;Prolactin signaling pathway;Thyroid hormone signaling pathway	ko04110,ko04218,ko04115,ko04510,ko04530,ko04152,ko04371,ko04068,ko04340,ko04390,ko04630,ko04151,ko04310,ko04921,ko04917,ko04919	KOG0656	G1/S-specific cyclin D	sp|Q2KI22|CCND1_BOVIN	G1/S-specific cyclin-D1 OS=Bos taurus OX=9913 GN=CCND1 PE=2 SV=1
ENSSSCG00000004889	1944	0.04	0	0.08	0.58	0.24	0.08	2.91174	0.028818	0.225442	SERPINB10	NP_001231090.1	serpin B10 [Sus scrofa]	GO:0005654;GO:0005829;GO:0005615	nucleoplasm;cytosol;extracellular space	K13963	SERPINB	http://www.genome.jp/dbget-bin/www_bget?ko:K13963	-	-	-	-	sp|A5PJK0|SPB10_BOVIN	Serpin B10 OS=Bos taurus OX=9913 GN=SERPINB10 PE=2 SV=1
ENSSSCG00000038557	3806	0.64	0.79	0.42	0.45	0.35	0.2	-0.92179	0.0498823	0.328626	env	ACF20334.1	putative envelope polyprotein [Sus scrofa]	GO:0016021	integral component of membrane	-	-	-	-	-	-	-	sp|P21415|ENV_GALV	Envelope glycoprotein OS=Gibbon ape leukemia virus OX=11840 GN=env PE=2 SV=2
ENSSSCG00000005893	2238	1.45	1.66	1.49	1.93	2.49	2.92	0.685568	0.0203323	0.176941	ZNF34	XP_003125503.3	zinc finger protein 34 [Sus scrofa]	GO:0005829;GO:0006357;GO:0000978;GO:0006355;GO:0005654;GO:0005634;GO:0000981;GO:0046872	cytosol;regulation of transcription by RNA polymerase II;RNA polymerase II cis-regulatory region sequence-specific DNA binding;regulation of transcription, DNA-templated;nucleoplasm;nucleus;DNA-binding transcription factor activity, RNA polymerase II-specific;metal ion binding	K09228	KRAB	http://www.genome.jp/dbget-bin/www_bget?ko:K09228	-	-	-	-	sp|A3KN32|ZNF34_BOVIN	Zinc finger protein 34 OS=Bos taurus OX=9913 GN=ZNF34 PE=2 SV=1
ENSSSCG00000003077	2214	1.84	2.04	0.8	1.5	2.09	2.39	0.794229	0.0249993	0.204123	ZNF112	AAB84017.1;XP_020953206.1	zinc finger protein, partial [Homo sapiens];LOW QUALITY PROTEIN: zinc finger protein 112 [Sus scrofa]	GO:0006355;GO:0046872	regulation of transcription, DNA-templated;metal ion binding	K09228	KRAB	http://www.genome.jp/dbget-bin/www_bget?ko:K09228	-	-	-	-	sp|Q9UJU3|ZN112_HUMAN	Zinc finger protein 112 OS=Homo sapiens OX=9606 GN=ZNF112 PE=1 SV=2
ENSSSCG00000021591	1191	285.5	317.95	277.2	185.8	197.16	197.98	-0.594641	4.17292e-27	3.74798e-24	RBM3	NP_001230348.1;KAB0389956.1;XP_005657853.1	RNA-binding protein 3 [Sus scrofa];hypothetical protein E2I00_004219 [Balaenoptera physalus];RNA-binding protein 3 isoform X2 [Sus scrofa]	GO:0030425;GO:0009409;GO:0005737;GO:0009631;GO:0003676;GO:0005654;GO:0006417;GO:0045727;GO:0005634;GO:0070417;GO:0043023;GO:0003723	dendrite;response to cold;cytoplasm;cold acclimation;nucleic acid binding;nucleoplasm;regulation of translation;positive regulation of translation;nucleus;cellular response to cold;ribosomal large subunit binding;RNA binding	K13186	RBM3	http://www.genome.jp/dbget-bin/www_bget?ko:K13186	-	-	-	-	sp|W8E7I1|RBM3_CAPHI;sp|O89086|RBM3_MOUSE	RNA-binding protein 3 OS=Capra hircus OX=9925 GN=RBM3 PE=2 SV=2;RNA-binding protein 3 OS=Mus musculus OX=10090 GN=Rbm3 PE=1 SV=1
ENSSSCG00000003240	4158	0.22	0.24	0.1	0.27	0.63	0.36	1.13827	0.0445445	0.304922	ZNF268	XP_020950594.1	zinc finger protein 649-like [Sus scrofa]	GO:0006355;GO:0046872	regulation of transcription, DNA-templated;metal ion binding	K09228	KRAB	http://www.genome.jp/dbget-bin/www_bget?ko:K09228	-	-	-	-	sp|Q14587|ZN268_HUMAN	Zinc finger protein 268 OS=Homo sapiens OX=9606 GN=ZNF268 PE=1 SV=2
ENSSSCG00000042982	2167	0.66	1.05	0.75	1.88	1.66	0.95	0.875717	0.0341817	0.253552	-	ABR01162.1	endonuclease/reverse transcriptase [Sus scrofa]	GO:0004519;GO:0003964	endonuclease activity;RNA-directed DNA polymerase activity	K10798	PARP2_3_4	http://www.genome.jp/dbget-bin/www_bget?ko:K10798	Apoptosis;Base excision repair;Longevity regulating pathway - worm	ko04210,ko03410,ko04212	-	-	sp|O00370|LORF2_HUMAN	LINE-1 retrotransposable element ORF2 protein OS=Homo sapiens OX=9606 PE=1 SV=1
ENSSSCG00000039568	2049	22.3	21.6	21.63	39.35	36.47	32.27	0.688445	3.01201e-14	5.69534e-12	SNAI2	TKC45241.1;BAF62307.1	hypothetical protein EI555_010281, partial [Monodon monoceros];snail homolog 2, partial [Sus scrofa]	-	-	K05706	SNAI2,SLUG	http://www.genome.jp/dbget-bin/www_bget?ko:K05706	Adherens junction;Hippo signaling pathway	ko04520,ko04390	-	-	sp|Q3MHQ4|SNAI2_BOVIN	Zinc finger protein SNAI2 OS=Bos taurus OX=9913 GN=SNAI2 PE=2 SV=1
ENSSSCG00000010224	2918	0.23	0.09	0.25	0.05	0	0.05	-2.56031	0.0323393	0.244427	EGR2	NP_001090957.1	E3 SUMO-protein ligase EGR2 [Sus scrofa]	GO:0021659;GO:0006611;GO:0003700;GO:0021660;GO:0005634;GO:0042552;GO:0043565;GO:0000976;GO:0005654;GO:0021666;GO:0010467;GO:0008045;GO:0021612;GO:0000978;GO:0007622;GO:0014037;GO:0006357;GO:0031643;GO:0071310;GO:0016874;GO:0031625;GO:0035284;GO:0030278;GO:0045444;GO:0003677;GO:0046872;GO:0021665;GO:0003682;GO:0045893;GO:0000981;GO:0061665;GO:0014040;GO:0001228;GO:0035914;GO:0045944;GO:0005737;GO:…	rhombomere 3 structural organization;protein export from nucleus;DNA-binding transcription factor activity;rhombomere 3 formation;nucleus;myelination;sequence-specific DNA binding;transcription cis-regulatory region binding;nucleoplasm;rhombomere 5 formation;gene expression;motor neuron axon guidance;facial nerve structural organization;RNA polymerase II cis-regulatory region sequence-specific DN…	K12496	EGR2	http://www.genome.jp/dbget-bin/www_bget?ko:K12496	C-type lectin receptor signaling pathway	ko04625	KOG1721	FOG: Zn-finger	sp|A1XSY8|EGR2_PIG	E3 SUMO-protein ligase EGR2 OS=Sus scrofa OX=9823 GN=EGR2 PE=2 SV=1
ENSSSCG00000028372	7572	0	0	0	0.08	0.05	0.26	6.21821	2.49367e-05	0.000785869	FAM131A	XP_005670082.3	protein FAM131A isoform X1 [Sus scrofa]	-	-	-	-	-	-	-	-	-	sp|Q6UXB0|F131A_HUMAN	Protein FAM131A OS=Homo sapiens OX=9606 GN=FAM131A PE=2 SV=2
ENSSSCG00000044700	2651	0	0	0	7.53	0	0	22.2427	1.2558e-08	9.20747e-07	COL4A1	AAH89096.1	Col4a1 protein, partial [Rattus norvegicus]	GO:0071711;GO:0048407;GO:0038063;GO:0005201;GO:0061333;GO:0001569;GO:0030198;GO:0016020;GO:0030020;GO:0007420;GO:0030199;GO:0061304;GO:0071230;GO:0005788;GO:0005615;GO:0005576;GO:0048514;GO:0005581;GO:0007528;GO:0030855;GO:0005587;GO:0031012;GO:0005604;GO:0062023	basement membrane organization;platelet-derived growth factor binding;collagen-activated tyrosine kinase receptor signaling pathway;extracellular matrix structural constituent;renal tubule morphogenesis;branching involved in blood vessel morphogenesis;extracellular matrix organization;membrane;extracellular matrix structural constituent conferring tensile strength;brain development;collagen fibri…	K06237	COL4A	http://www.genome.jp/dbget-bin/www_bget?ko:K06237	Focal adhesion;PI3K-Akt signaling pathway;ECM-receptor interaction;Protein digestion and absorption;Relaxin signaling pathway	ko04510,ko04151,ko04512,ko04974,ko04926	-	-	sp|Q7SIB2|CO4A1_BOVIN	Collagen alpha-1(IV) chain OS=Bos taurus OX=9913 GN=COL4A1 PE=1 SV=2
ENSSSCG00000002980	494	5.08	4.52	4.64	3.05	1.48	1.13	-1.35182	0.0466729	0.314106	-	NP_998994.2	carbohydrate-binding protein AWN precursor [Sus scrofa]	GO:0007338;GO:0008201;GO:0005576	single fertilization;heparin binding;extracellular region	-	-	-	-	-	-	-	sp|P26776|AWN_PIG	Carbohydrate-binding protein AWN OS=Sus scrofa OX=9823 PE=1 SV=2
ENSSSCG00000005593	5806	1.92	2.15	2.14	1.03	1.4	1.46	-0.645634	0.00106878	0.0186246	OLFML2A	NP_001245289.2;XP_020945785.1	olfactomedin-like protein 2A precursor [Sus scrofa];olfactomedin-like protein 2A isoform X1 [Sus scrofa]	GO:0005576	extracellular region	-	-	-	-	-	-	-	sp|A2BD09|OLM2A_PIG	Olfactomedin-like protein 2A OS=Sus scrofa OX=9823 GN=OLFML2A PE=3 SV=3
ENSSSCG00000006345	3111	2.26	1.57	1.9	3.37	2.9	2.44	0.593946	0.0110104	0.114106	OLFML2B	XP_013852271.1;XP_005663213.1;XP_001924442.2	olfactomedin-like protein 2B isoform X2 [Sus scrofa];olfactomedin-like protein 2B isoform X1 [Sus scrofa];olfactomedin-like protein 2B isoform X3 [Sus scrofa]	GO:0050840;GO:0042802;GO:0030198;GO:0031012	extracellular matrix binding;identical protein binding;extracellular matrix organization;extracellular matrix	-	-	-	-	-	-	-	sp|A6QLD2|OLM2B_BOVIN	Olfactomedin-like protein 2B OS=Bos taurus OX=9913 GN=OLFML2B PE=2 SV=1
ENSSSCG00000000130	2560	0.09	0.13	0.13	0.04	0	0	-3.60289	0.0398278	0.282225	CYTH4	XP_037701991.1;NP_001137593.1	cytohesin-4 isoform X1 [Choloepus didactylus];cytohesin-4 [Sus scrofa]	GO:0032012;GO:0005085	regulation of ARF protein signal transduction;guanyl-nucleotide exchange factor activity	K18441	CYTH	http://www.genome.jp/dbget-bin/www_bget?ko:K18441	Endocytosis;Phospholipase D signaling pathway	ko04144,ko04072	KOG0930	Guanine nucleotide exchange factor Cytohesin, contains PH and Sec7 domains	sp|Q9UIA0|CYH4_HUMAN	Cytohesin-4 OS=Homo sapiens OX=9606 GN=CYTH4 PE=1 SV=1
ENSSSCG00000039311	4917	23.76	25.88	23.32	14.18	14.5	15.52	-0.728974	1.9933e-26	1.7187e-23	NCS1	EDL93277.1;NP_001232084.1	frequenin homolog (Drosophila), isoform CRA_a [Rattus norvegicus];neuronal calcium sensor 1 [Taeniopygia guttata]	GO:0014069;GO:0044305;GO:0008427;GO:0043231;GO:0005509;GO:0005737;GO:0048015;GO:0031410;GO:0098978;GO:0098794;GO:0005886;GO:0010975;GO:0030425;GO:0005245;GO:0031045;GO:0050806;GO:0099626;GO:0005794;GO:0099523;GO:0005829;GO:0099524;GO:0019901;GO:0030424;GO:0048471;GO:0045921;GO:0000287;GO:2000300	postsynaptic density;calyx of Held;calcium-dependent protein kinase inhibitor activity;intracellular membrane-bounded organelle;calcium ion binding;cytoplasm;phosphatidylinositol-mediated signaling;cytoplasmic vesicle;glutamatergic synapse;postsynapse;plasma membrane;regulation of neuron projection development;dendrite;voltage-gated calcium channel activity;dense core granule;positive regulation …	K19932	NCS1	http://www.genome.jp/dbget-bin/www_bget?ko:K19932	-	-	KOG0044	Ca2+ sensor (EF-Hand superfamily)	sp|P62167|NCS1_CHICK	Neuronal calcium sensor 1 OS=Gallus gallus OX=9031 GN=NCS1 PE=1 SV=2
ENSSSCG00000006940	1866	392.64	381.62	363.93	223.96	242.44	241.99	-0.684446	1.42673e-59	5.12575e-56	CCN1	XP_001927775.1	protein CYR61 [Sus scrofa]	GO:0060591;GO:0060710;GO:2000304;GO:0033690;GO:0030501;GO:0005178;GO:0001649;GO:0005520;GO:0030513;GO:0043066;GO:0044319;GO:0003278;GO:0061036;GO:0060413;GO:0060716;GO:0045944;GO:0010518;GO:0005576;GO:0045860;GO:0007165;GO:0010811;GO:0072593;GO:0003281;GO:0070372;GO:0030198;GO:0003181;GO:0043065;GO:0050840;GO:0043280;GO:0045669;GO:0002041;GO:0030335	chondroblast differentiation;chorio-allantoic fusion;positive regulation of ceramide biosynthetic process;positive regulation of osteoblast proliferation;positive regulation of bone mineralization;integrin binding;osteoblast differentiation;insulin-like growth factor binding;positive regulation of BMP signaling pathway;negative regulation of apoptotic process;wound healing, spreading of cells;apo…	K06829	CYR61,CCN1,IGFBP10	http://www.genome.jp/dbget-bin/www_bget?ko:K06829	-	-	-	-	sp|O00622|CCN1_HUMAN	CCN family member 1 OS=Homo sapiens OX=9606 GN=CCN1 PE=1 SV=1
ENSSSCG00000038712	3012	1.33	2.14	1.95	2.52	3.17	2.8	0.65254	0.00632533	0.0758757	ZNF577	XP_013850671.1	LOW QUALITY PROTEIN: zinc finger protein 577 [Sus scrofa]	-	-	K09228	KRAB	http://www.genome.jp/dbget-bin/www_bget?ko:K09228	-	-	-	-	sp|O94892|ZN432_HUMAN;sp|Q6PF04|ZN613_HUMAN;sp|Q9BSK1|ZN577_HUMAN	Zinc finger protein 432 OS=Homo sapiens OX=9606 GN=ZNF432 PE=1 SV=1;Zinc finger protein 613 OS=Homo sapiens OX=9606 GN=ZNF613 PE=1 SV=2;Zinc finger protein 577 OS=Homo sapiens OX=9606 GN=ZNF577 PE=2 SV=3
ENSSSCG00000017834	5338	0.05	0.06	0.04	0	0	0	-4.33112	0.0231924	0.193623	CCDC92	XP_013845459.1	coiled-coil domain-containing protein 92 [Sus scrofa]	-	-	K16452	CCDC92	http://www.genome.jp/dbget-bin/www_bget?ko:K16452	-	-	-	-	sp|Q53HC0|CCD92_HUMAN	Coiled-coil domain-containing protein 92 OS=Homo sapiens OX=9606 GN=CCDC92 PE=1 SV=2
ENSSSCG00000039120	4122	0.63	0.65	0.49	1.08	1.18	1.07	0.915324	0.00349752	0.0475963	L1RE1	ABR01161.1	transposase [Sus scrofa]	GO:0032197;GO:1990904;GO:0003727	transposition, RNA-mediated;ribonucleoprotein complex;single-stranded RNA binding	-	-	-	-	-	-	-	sp|Q9UN81|LORF1_HUMAN	LINE-1 retrotransposable element ORF1 protein OS=Homo sapiens OX=9606 GN=L1RE1 PE=1 SV=1
ENSSSCG00000021440	3073	3.36	3.13	3.3	5.78	5.33	5.71	0.804363	5.87994e-07	2.8229e-05	GPSM2	XP_020945756.1;XP_020945755.1	G-protein-signaling modulator 2 isoform X2 [Sus scrofa];G-protein-signaling modulator 2 isoform X1 [Sus scrofa]	GO:0030695;GO:0005886	GTPase regulator activity;plasma membrane	K15837	GPSM2	http://www.genome.jp/dbget-bin/www_bget?ko:K15837	-	-	KOG1130	Predicted G-alpha GTPase interaction protein, contains GoLoco domain	sp|P81274|GPSM2_HUMAN	G-protein-signaling modulator 2 OS=Homo sapiens OX=9606 GN=GPSM2 PE=1 SV=3
ENSSSCG00000005211	1353	1.61	0.4	0.8	0.1	0.02	0.35	-1.69137	0.0372681	0.2694	CD274	XP_020939395.1;XP_020939429.1	programmed cell death 1 ligand 1 isoform X2 [Sus scrofa];programmed cell death 1 ligand 1 isoform X4 [Sus scrofa]	GO:0031295;GO:0007166;GO:0046007;GO:0042130;GO:0006955;GO:0071222;GO:0016021;GO:0070234;GO:0042102;GO:0009897	T cell costimulation;cell surface receptor signaling pathway;negative regulation of activated T cell proliferation;negative regulation of T cell proliferation;immune response;cellular response to lipopolysaccharide;integral component of membrane;positive regulation of T cell apoptotic process;positive regulation of T cell proliferation;external side of plasma membrane	K06745	PDL1,CD274	http://www.genome.jp/dbget-bin/www_bget?ko:K06745	Cell adhesion molecules	ko04514	-	-	sp|Q9NZQ7|PD1L1_HUMAN	Programmed cell death 1 ligand 1 OS=Homo sapiens OX=9606 GN=CD274 PE=1 SV=1
ENSSSCG00000046878	3819	0.19	0.48	0.21	0.16	0.02	0.08	-1.85961	0.0297043	0.230326	-	ABR01162.1	endonuclease/reverse transcriptase [Sus scrofa]	GO:0004519;GO:0003964	endonuclease activity;RNA-directed DNA polymerase activity	K10798	PARP2_3_4	http://www.genome.jp/dbget-bin/www_bget?ko:K10798	Apoptosis;Base excision repair;Longevity regulating pathway - worm	ko04210,ko03410,ko04212	-	-	sp|O00370|LORF2_HUMAN	LINE-1 retrotransposable element ORF2 protein OS=Homo sapiens OX=9606 PE=1 SV=1
ENSSSCG00000035417	901	19.4	20.46	20.41	12.77	13.74	12.51	-0.726653	0.000157322	0.00381897	TMEM238	XP_020950675.1	transmembrane protein 238 [Sus scrofa]	GO:0016021	integral component of membrane	-	-	-	-	-	-	-	sp|C9JI98|TM238_HUMAN	Transmembrane protein 238 OS=Homo sapiens OX=9606 GN=TMEM238 PE=1 SV=1
novel.16198	806	35.83	37.72	32.74	18.37	20.68	29	-0.626454	0.000284731	0.00621851	RPS19BP1	XP_003126056.1	active regulator of SIRT1 [Sus scrofa]	GO:0005730;GO:0005654;GO:0019899;GO:0005829	nucleolus;nucleoplasm;enzyme binding;cytosol	-	-	-	-	-	-	-	sp|A6H7J2|AROS_BOVIN	Active regulator of SIRT1 OS=Bos taurus OX=9913 GN=RPS19BP1 PE=2 SV=1
ENSSSCG00000007436	2404	1.07	0.76	0.94	1.89	1.46	1.61	0.876883	0.0110331	0.114241	MMP9	NP_001033093.1	matrix metalloproteinase-9 precursor [Sus scrofa]	GO:2001258;GO:0030198;GO:0034614;GO:0001503;GO:0030574;GO:1900122;GO:2001243;GO:0008270;GO:0004222;GO:0007566;GO:1904645;GO:0051549;GO:0042802;GO:0043065;GO:0043388;GO:0001501;GO:0071492;GO:0050900;GO:0090200;GO:1904707;GO:0031012;GO:2000697;GO:2001268;GO:0005615;GO:0071276;GO:0005576;GO:0045742;GO:0001934;GO:0035987	negative regulation of cation channel activity;extracellular matrix organization;cellular response to reactive oxygen species;ossification;collagen catabolic process;positive regulation of receptor binding;negative regulation of intrinsic apoptotic signaling pathway;zinc ion binding;metalloendopeptidase activity;embryo implantation;response to amyloid-beta;positive regulation of keratinocyte migr…	K01403	MMP9	http://www.genome.jp/dbget-bin/www_bget?ko:K01403	TNF signaling pathway;Estrogen signaling pathway;Relaxin signaling pathway;IL-17 signaling pathway;Leukocyte transendothelial migration	ko04668,ko04915,ko04926,ko04657,ko04670	-	-	sp|P52176|MMP9_BOVIN	Matrix metalloproteinase-9 OS=Bos taurus OX=9913 GN=MMP9 PE=2 SV=1
ENSSSCG00000013532	3606	0.51	0.43	0.41	0.87	1.33	0.76	1.10364	0.00544636	0.0674723	CAPS	NP_001231906.1;XP_005661355.1;NP_001231905.1	calcyphosin isoform c [Sus scrofa];calcyphosin isoform X1 [Sus scrofa];calcyphosin isoform b [Sus scrofa]	GO:0005509	calcium ion binding	K23909	CAPS	http://www.genome.jp/dbget-bin/www_bget?ko:K23909	-	-	-	-	sp|Q0VCC0|CAYP1_BOVIN;sp|A7YWC8|VMAC_BOVIN	Calcyphosin OS=Bos taurus OX=9913 GN=CAPS PE=2 SV=1;Vimentin-type intermediate filament-associated coiled-coil protein OS=Bos taurus OX=9913 GN=VMAC PE=2 SV=1
novel.4160	2463	1.59	0.96	0.75	1.89	2.16	2.06	0.956447	0.00292406	0.0411734	-	KAF6457125.1;XP_005394297.1	hypothetical protein HJG63_011683 [Rousettus aegyptiacus];PREDICTED: basic salivary proline-rich protein 4-like [Chinchilla lanigera]	-	-	-	-	-	-	-	-	-	-	-
ENSSSCG00000006665	1567	59.62	57.13	61.03	36.45	35.44	37.85	-0.697383	5.08894e-20	2.06976e-17	SF3B4	TEA19817.1;XP_032010725.1	hypothetical protein DBR06_SOUSAS22410048, partial [Sousa chinensis];splicing factor 3B subunit 4 [Hylobates moloch]	GO:0005730;GO:0005634;GO:0005681;GO:0071005;GO:0003723;GO:0000398;GO:1990935;GO:0048026;GO:0005689	nucleolus;nucleus;spliceosomal complex;U2-type precatalytic spliceosome;RNA binding;mRNA splicing, via spliceosome;splicing factor binding;positive regulation of mRNA splicing, via spliceosome;U12-type spliceosomal complex	K12831	SF3B4,SAP49	http://www.genome.jp/dbget-bin/www_bget?ko:K12831	Spliceosome	ko03040	KOG0131	Splicing factor 3b, subunit 4	sp|Q15427|SF3B4_HUMAN	Splicing factor 3B subunit 4 OS=Homo sapiens OX=9606 GN=SF3B4 PE=1 SV=1
ENSSSCG00000008117	2768	2.02	1.13	1.17	2.18	1.65	3	0.649949	0.0148587	0.141598	ZNF2	XP_013847294.1;XP_005658652.1	zinc finger protein 2 isoform X2 [Sus scrofa];zinc finger protein 2 isoform X1 [Sus scrofa]	GO:0006355;GO:0046872	regulation of transcription, DNA-templated;metal ion binding	K09228	KRAB	http://www.genome.jp/dbget-bin/www_bget?ko:K09228	-	-	-	-	sp|Q29RZ4|ZNF2_BOVIN	Zinc finger protein 2 OS=Bos taurus OX=9913 GN=ZNF2 PE=2 SV=1
novel.24098	1212	4	5.04	4.91	2.85	2.86	3.3	-0.935586	0.000949255	0.0170234	-	-	-	-	-	-	-	-	-	-	-	-	-	-
ENSSSCG00000021757	5881	0.34	0.37	0.39	0.9	0.59	0.79	1.04095	0.00144007	0.0233575	ZNF564	KAF6098329.1;XP_023990032.1;XP_023989889.2	hypothetical protein HJG60_020936 [Phyllostomus discolor];zinc finger protein 709 isoform X1 [Physeter catodon];LOW QUALITY PROTEIN: zinc finger protein 791-like [Physeter catodon]	GO:0046872;GO:0006355;GO:0016021	metal ion binding;regulation of transcription, DNA-templated;integral component of membrane	K09228	KRAB	http://www.genome.jp/dbget-bin/www_bget?ko:K09228	-	-	-	-	sp|Q8TBZ8|ZN564_HUMAN;sp|Q15973|ZN124_HUMAN	Zinc finger protein 564 OS=Homo sapiens OX=9606 GN=ZNF564 PE=1 SV=1;Zinc finger protein 124 OS=Homo sapiens OX=9606 GN=ZNF124 PE=1 SV=2
ENSSSCG00000050940	1892	23.18	29.8	27.4	11.54	21.08	19.94	-0.613361	0.0330846	0.248001	TOMM6	XP_020954345.1	prickle-like protein 4 [Sus scrofa]	GO:0008270	zinc ion binding	K04511	PRICKLE	http://www.genome.jp/dbget-bin/www_bget?ko:K04511	Wnt signaling pathway	ko04310	KOG1704	FOG: LIM domain	sp|Q2TBC4|PRIC4_HUMAN;sp|Q56JY4|TOM6_BOVIN	Prickle-like protein 4 OS=Homo sapiens OX=9606 GN=PRICKLE4 PE=2 SV=2;Mitochondrial import receptor subunit TOM6 homolog OS=Bos taurus OX=9913 GN=TOMM6 PE=3 SV=1
ENSSSCG00000031612	4694	1.58	0.84	1.58	2.86	2.92	1.69	0.740417	0.00221624	0.032947	ZNF570	XP_013853901.1	zinc finger protein 570 [Sus scrofa]	GO:0006355;GO:0046872	regulation of transcription, DNA-templated;metal ion binding	K09228	KRAB	http://www.genome.jp/dbget-bin/www_bget?ko:K09228	-	-	-	-	sp|Q96NI8|ZN570_HUMAN	Zinc finger protein 570 OS=Homo sapiens OX=9606 GN=ZNF570 PE=2 SV=1
ENSSSCG00000037958	4984	13.18	12.86	13.25	19.93	20.91	23.66	0.713526	2.41375e-21	1.23883e-18	TOB2	XP_020947113.1	protein Tob2 [Sus scrofa]	GO:0005829;GO:0008285	cytosol;negative regulation of cell population proliferation	K14443	TOB	http://www.genome.jp/dbget-bin/www_bget?ko:K14443	RNA degradation	ko03018	-	-	sp|Q14106|TOB2_HUMAN	Protein Tob2 OS=Homo sapiens OX=9606 GN=TOB2 PE=1 SV=2
ENSSSCG00000048704	3090	0.28	0.16	0.14	0.07	0	0	-3.08056	0.0166233	0.153527	-	-	-	-	-	-	-	-	-	-	-	-	-	-
ENSSSCG00000005058	5062	1.54	1.58	2.01	3.09	2.4	2.48	0.631869	0.000876915	0.0159383	ATG14	XP_020922920.1	F-box only protein 34 isoform X1 [Sus scrofa]	-	-	K10311	FBXO34	http://www.genome.jp/dbget-bin/www_bget?ko:K10311	-	-	-	-	sp|Q9NWN3|FBX34_HUMAN	F-box only protein 34 OS=Homo sapiens OX=9606 GN=FBXO34 PE=1 SV=2
ENSSSCG00000014221	4133	1.58	1.58	1.14	0.67	0.34	0.82	-1.25768	0.000107948	0.00277345	LVRN	XP_003123900.2;XP_013850499.1	aminopeptidase Q isoform X1 [Sus scrofa];aminopeptidase Q isoform X2 [Sus scrofa]	GO:0007165;GO:0043171;GO:0005737;GO:0005886;GO:0004177;GO:0008270;GO:0008237;GO:0006508;GO:0016021;GO:0070006;GO:0008217;GO:0042277	signal transduction;peptide catabolic process;cytoplasm;plasma membrane;aminopeptidase activity;zinc ion binding;metallopeptidase activity;proteolysis;integral component of membrane;metalloaminopeptidase activity;regulation of blood pressure;peptide binding	K13724	AQPEP	http://www.genome.jp/dbget-bin/www_bget?ko:K13724	-	-	-	-	sp|A0A6J2ATK2|AMPQ_ACIJB	Aminopeptidase Q OS=Acinonyx jubatus OX=32536 GN=LVRN PE=2 SV=1
ENSSSCG00000032086	3084	1.09	1.58	1.3	2.91	2.32	1.94	0.711948	0.00429999	0.0563126	ZNF583	XP_013854284.1;XP_020950756.1;XP_020950753.1	zinc finger protein 583 isoform X2 [Sus scrofa];zinc finger protein 583 isoform X5 [Sus scrofa];zinc finger protein 583 isoform X3 [Sus scrofa]	GO:0046872;GO:0006355	metal ion binding;regulation of transcription, DNA-templated	K09228	KRAB	http://www.genome.jp/dbget-bin/www_bget?ko:K09228	-	-	-	-	sp|Q96ND8|ZN583_HUMAN	Zinc finger protein 583 OS=Homo sapiens OX=9606 GN=ZNF583 PE=2 SV=2
ENSSSCG00000039074	2905	3.35	3.2	3.62	2.7	2.14	1.59	-0.656683	0.00401155	0.0531814	TNFRSF13C	XP_020947099.1;XP_020947098.1	tumor necrosis factor receptor superfamily member 13C isoform X2 [Sus scrofa];tumor necrosis factor receptor superfamily member 13C isoform X1 [Sus scrofa]	-	-	K05151	TNFRSF13C,BAFFR,CD268	http://www.genome.jp/dbget-bin/www_bget?ko:K05151	NF-kappa B signaling pathway;Cytokine-cytokine receptor interaction;Intestinal immune network for IgA production	ko04064,ko04060,ko04672	-	-	sp|Q96RJ3|TR13C_HUMAN	Tumor necrosis factor receptor superfamily member 13C OS=Homo sapiens OX=9606 GN=TNFRSF13C PE=1 SV=1
ENSSSCG00000004262	5170	0.79	0.87	0.93	1.41	1.52	1.14	0.648569	0.00841742	0.0936253	KPNA5	XP_001925247.4;XP_005654449.1	importin subunit alpha-6 isoform X2 [Sus scrofa];importin subunit alpha-6 isoform X1 [Sus scrofa]	GO:0006606;GO:0005737;GO:0061608;GO:0005829	protein import into nucleus;cytoplasm;nuclear import signal receptor activity;cytosol	K15042	KPNA5_6	http://www.genome.jp/dbget-bin/www_bget?ko:K15042	Nucleocytoplasmic transport	ko03013	KOG0166	Karyopherin (importin) alpha	sp|O15131|IMA6_HUMAN	Importin subunit alpha-6 OS=Homo sapiens OX=9606 GN=KPNA5 PE=1 SV=2
ENSSSCG00000024635	3693	8.68	10.28	8.68	6.36	5.44	5.01	-0.815211	7.7089e-11	8.52169e-09	SPART	XP_020921227.1	LOW QUALITY PROTEIN: spartin [Sus scrofa]	GO:0051301;GO:0050905;GO:0009838;GO:0060612;GO:0030514;GO:0005741;GO:0048698;GO:0005829;GO:0045202;GO:0030496;GO:0051881;GO:0034389;GO:0005811;GO:0005886;GO:0031625	cell division;neuromuscular process;abscission;adipose tissue development;negative regulation of BMP signaling pathway;mitochondrial outer membrane;negative regulation of collateral sprouting in absence of injury;cytosol;synapse;midbody;regulation of mitochondrial membrane potential;lipid droplet organization;lipid droplet;plasma membrane;ubiquitin protein ligase binding	K19366	SPG20	http://www.genome.jp/dbget-bin/www_bget?ko:K19366	Endocytosis	ko04144	-	-	sp|A0JNJ3|SPART_BOVIN	Spartin OS=Bos taurus OX=9913 GN=SPART PE=2 SV=1
ENSSSCG00000004572	1539	1.38	2.54	1.53	0.41	0.61	0.9	-1.52729	0.00220433	0.0327926	C2CD4A	XP_003480392.1	C2 calcium-dependent domain-containing protein 4B [Sus scrofa]	-	-	-	-	-	-	-	-	-	sp|Q2KJ18|C2C4A_BOVIN	C2 calcium-dependent domain-containing protein 4A OS=Bos taurus OX=9913 GN=C2CD4A PE=2 SV=1
novel.13394	1913	0.82	0.27	0.78	0.2	0.08	0.19	-1.97367	0.0125257	0.125146	-	-	-	-	-	-	-	-	-	-	-	-	-	-
ENSSSCG00000022447	1511	33.11	38.69	41.04	24.5	23.81	32.68	-0.592279	2.89063e-09	2.39656e-07	F3	XP_020944341.1;NP_998950.1	tissue factor isoform X1 [Sus scrofa];tissue factor [Sus scrofa]	GO:0001938;GO:0016021;GO:0002541;GO:0007596;GO:0005615;GO:0045766;GO:0009986;GO:0005543;GO:0006919;GO:0051897;GO:0010641;GO:0031012	positive regulation of endothelial cell proliferation;integral component of membrane;activation of plasma proteins involved in acute inflammatory response;blood coagulation;extracellular space;positive regulation of angiogenesis;cell surface;phospholipid binding;activation of cysteine-type endopeptidase activity involved in apoptotic process;positive regulation of protein kinase B signaling;posit…	K03901	F3,CD142	http://www.genome.jp/dbget-bin/www_bget?ko:K03901	Complement and coagulation cascades	ko04610	-	-	sp|P30931|TF_BOVIN	Tissue factor OS=Bos taurus OX=9913 GN=F3 PE=1 SV=1
ENSSSCG00000024676	2373	2.21	1.74	2.04	0.93	0.79	1.09	-1.13001	0.00103933	0.0181849	SRPK3	XP_005674038.1;XP_026268568.1;XP_031300905.1;XP_032331778.1	SRSF protein kinase 3 isoform X1 [Sus scrofa];SRSF protein kinase 3 isoform X1 [Urocitellus parryii];SRSF protein kinase 3 [Camelus dromedarius];SRSF protein kinase 3 isoform X1 [Camelus ferus]	GO:0004674;GO:0004672;GO:0030154;GO:0106310;GO:0060537;GO:0106311;GO:0005524;GO:0007517;GO:0007519	protein serine/threonine kinase activity;protein kinase activity;cell differentiation;protein serine kinase activity;muscle tissue development;protein serine/threonine kinase activity;ATP binding;muscle organ development;skeletal muscle tissue development	K08832	SRPK3,STK23	http://www.genome.jp/dbget-bin/www_bget?ko:K08832	-	-	KOG1290	Serine/threonine protein kinase	sp|B8Y466|SRPK3_PIG	SRSF protein kinase 3 OS=Sus scrofa OX=9823 GN=SRPK3 PE=2 SV=1
ENSSSCG00000048553	4025	2.43	2.62	2.45	2.92	3.15	4.16	0.626572	0.00667065	0.0788277	-	-	-	-	-	-	-	-	-	-	-	-	-	-
ENSSSCG00000008953	1492	180.12	249.16	231.27	106.76	115.84	131.88	-0.893507	4.44437e-08	2.76089e-06	CXCL8	NP_999032.1	interleukin-8 precursor [Sus scrofa]	GO:0071356;GO:0008009;GO:0061844;GO:0045236;GO:0006955;GO:0005615;GO:0030155;GO:0010628;GO:0044344;GO:0007050;GO:0045766;GO:0005153;GO:0071347;GO:0006954;GO:0060354;GO:0031328;GO:2000535;GO:0048566;GO:0050930;GO:0071222;GO:0010629;GO:0031623;GO:0035556;GO:0070098;GO:0030593;GO:0034976;GO:0045744;GO:0042119;GO:0045091	cellular response to tumor necrosis factor;chemokine activity;antimicrobial humoral immune response mediated by antimicrobial peptide;CXCR chemokine receptor binding;immune response;extracellular space;regulation of cell adhesion;positive regulation of gene expression;cellular response to fibroblast growth factor stimulus;regulation of cell cycle;positive regulation of angiogenesis;interleukin-8 …	K10030	IL8,CXCL8	http://www.genome.jp/dbget-bin/www_bget?ko:K10030	Cellular senescence;NF-kappa B signaling pathway;Phospholipase D signaling pathway;Cytokine-cytokine receptor interaction;Viral protein interaction with cytokine and cytokine receptor;Chemokine signaling pathway;IL-17 signaling pathway;NOD-like receptor signaling pathway;RIG-I-like receptor signaling pathway;Toll-like receptor signaling pathway	ko04218,ko04064,ko04072,ko04060,ko04061,ko04062,ko04657,ko04621,ko04622,ko04620	-	-	sp|P26894|IL8_PIG	Interleukin-8 OS=Sus scrofa OX=9823 GN=CXCL8 PE=1 SV=1
ENSSSCG00000038851	8867	0.06	0.07	0.05	0	0.01	0.01	-3.01655	0.0155471	0.146539	UNC79	XP_020955300.1;XP_020955297.1;XP_020955303.1	protein unc-79 homolog isoform X10 [Sus scrofa];protein unc-79 homolog isoform X7 [Sus scrofa];protein unc-79 homolog isoform X13 [Sus scrofa]	-	-	K24014	UNC79	http://www.genome.jp/dbget-bin/www_bget?ko:K24014	-	-	KOG3685;KOG4820	Uncharacterized conserved protein;Involved in anesthetic response in C.elegans	sp|Q9P2D8|UNC79_HUMAN	Protein unc-79 homolog OS=Homo sapiens OX=9606 GN=UNC79 PE=2 SV=4
ENSSSCG00000013885	5921	0.83	1.12	0.76	0.74	0.49	0.41	-0.74601	0.0157857	0.148139	FCHO1	XP_020939198.1;NP_001230114.1;XP_020939199.1;XP_005654965.1;XP_020939195.1;NP_001371320.1	F-BAR domain only protein 1 isoform X4 [Sus scrofa];microtubule-associated protein 1S [Sus scrofa];F-BAR domain only protein 1 isoform X5 [Sus scrofa];F-BAR domain only protein 1 isoform X1 [Sus scrofa];F-BAR domain only protein 1 isoform X3 [Sus scrofa];F-BAR domain only protein 1 isoform g [Homo sapiens]	GO:0072583;GO:0005905	clathrin-dependent endocytosis;clathrin-coated pit	K20042;K10429	FCHO;MAP1	http://www.genome.jp/dbget-bin/www_bget?ko:K20042;http://www.genome.jp/dbget-bin/www_bget?ko:K10429	-	-	KOG2398	Predicted proline-serine-threonine phosphatase-interacting protein (PSTPIP)	sp|O14526|FCHO1_HUMAN	F-BAR domain only protein 1 OS=Homo sapiens OX=9606 GN=FCHO1 PE=1 SV=2
ENSSSCG00000013988	2350	8.75	11.57	9.17	4.19	4.61	4.61	-0.968408	6.12861e-10	5.55077e-08	IBA57	NP_001231759.1	putative transferase CAF17, mitochondrial [Sus scrofa]	GO:0016740	transferase activity	K22073	IBA57	http://www.genome.jp/dbget-bin/www_bget?ko:K22073	-	-	KOG2929	Transcription factor, component of CCR4 transcriptional complex	sp|Q5T440|CAF17_HUMAN	Putative transferase CAF17, mitochondrial OS=Homo sapiens OX=9606 GN=IBA57 PE=1 SV=1
novel.9594	1577	0.1	0.05	0	0.45	0.2	0.53	2.97711	0.0190922	0.168945	-	-	-	-	-	-	-	-	-	-	-	-	-	-
ENSSSCG00000000664	3707	0.1	0.14	0.23	0.37	0.45	0.22	1.39827	0.0464543	0.312928	A2ML1	XP_020948045.1	LOW QUALITY PROTEIN: alpha-2-macroglobulin-like protein 1 [Sus scrofa]	GO:0005615;GO:0004867	extracellular space;serine-type endopeptidase inhibitor activity	K23593	A2ML	http://www.genome.jp/dbget-bin/www_bget?ko:K23593	-	-	KOG1366	Alpha-macroglobulin	sp|A8K2U0|A2ML1_HUMAN	Alpha-2-macroglobulin-like protein 1 OS=Homo sapiens OX=9606 GN=A2ML1 PE=1 SV=3
ENSSSCG00000045831	1718	0	0	0	0.46	0	0.17	4.53255	0.0249446	0.203831	-	-	-	-	-	-	-	-	-	-	-	-	-	-
ENSSSCG00000049262	707	0.79	1.33	1.07	0	0.3	0	-3.3183	0.0241575	0.200053	H2BC4	XP_527266.5	histone H2B type 1 [Pan troglodytes]	GO:0050830;GO:0003677;GO:0061844;GO:0019731;GO:0005615;GO:0046982;GO:0005654;GO:0000786;GO:0005634;GO:0042802;GO:0005829;GO:0006334;GO:0002227	defense response to Gram-positive bacterium;DNA binding;antimicrobial humoral immune response mediated by antimicrobial peptide;antibacterial humoral response;extracellular space;protein heterodimerization activity;nucleoplasm;nucleosome;nucleus;identical protein binding;cytosol;nucleosome assembly;innate immune response in mucosa	K11252	H2B	http://www.genome.jp/dbget-bin/www_bget?ko:K11252	Neutrophil extracellular trap formation	ko04613	-	-	sp|P62807|H2B1C_HUMAN	Histone H2B type 1-C/E/F/G/I OS=Homo sapiens OX=9606 GN=H2BC4 PE=1 SV=4
ENSSSCG00000016074	6010	1.54	0.93	1.21	2.13	1.66	1.9	0.654788	0.00114726	0.0197211	ANKRD44	XP_020931895.1;BAH13433.1;XP_020931897.1	serine/threonine-protein phosphatase 6 regulatory ankyrin repeat subunit B isoform X7 [Sus scrofa];unnamed protein product [Homo sapiens];serine/threonine-protein phosphatase 6 regulatory ankyrin repeat subunit B isoform X8 [Sus scrofa]	-	-	K15503	ANKRD44	http://www.genome.jp/dbget-bin/www_bget?ko:K15503	-	-	-	-	sp|Q8N8A2|ANR44_HUMAN	Serine/threonine-protein phosphatase 6 regulatory ankyrin repeat subunit B OS=Homo sapiens OX=9606 GN=ANKRD44 PE=1 SV=3
ENSSSCG00000014805	2695	0.17	0.64	0.32	0.03	0.11	0.11	-2.18449	0.0137785	0.134029	LRTOMT	KAB0352224.1	hypothetical protein FD754_017081 [Muntiacus muntjak]	GO:0006584;GO:0060117;GO:0016206;GO:0045177;GO:0016021;GO:0042417;GO:0007605;GO:0042424;GO:0102084;GO:0032502;GO:0005783;GO:1904591;GO:0042135;GO:0032259;GO:0008171;GO:0102938	catecholamine metabolic process;auditory receptor cell development;catechol O-methyltransferase activity;apical part of cell;integral component of membrane;dopamine metabolic process;sensory perception of sound;catecholamine catabolic process;L-dopa O-methyltransferase activity;developmental process;endoplasmic reticulum;positive regulation of protein import;neurotransmitter catabolic process;met…	K00545	COMT	http://www.genome.jp/dbget-bin/www_bget?ko:K00545	Tyrosine metabolism;Steroid hormone biosynthesis;Dopaminergic synapse	ko00350,ko00140,ko04728	KOG1663	O-methyltransferase	sp|Q8WZ04|TOMT_HUMAN	Transmembrane O-methyltransferase OS=Homo sapiens OX=9606 GN=LRTOMT PE=2 SV=3
ENSSSCG00000047605	933	24.84	12.13	25.66	17.23	9.88	12.88	-0.642429	0.0103946	0.109407	LMO4	KAF6444128.1	LIM domain only 4 [Molossus molossus]	GO:0021514;GO:0001843;GO:0050865;GO:0046872;GO:0045944;GO:0031333;GO:0090575;GO:0021522;GO:0031252;GO:0042659;GO:0005634;GO:0021527;GO:0008134;GO:0048538;GO:0003281;GO:0006357;GO:0033674;GO:0030334	ventral spinal cord interneuron differentiation;neural tube closure;regulation of cell activation;metal ion binding;positive regulation of transcription by RNA polymerase II;negative regulation of protein-containing complex assembly;RNA polymerase II transcription regulator complex;spinal cord motor neuron differentiation;cell leading edge;regulation of cell fate specification;nucleus;spinal cord…	K24099	LMO4	http://www.genome.jp/dbget-bin/www_bget?ko:K24099	-	-	-	-	sp|Q3SWZ8|LMO4_BOVIN	LIM domain transcription factor LMO4 OS=Bos taurus OX=9913 GN=LMO4 PE=2 SV=1
novel.11085	3463	0.61	0.96	0.67	1.12	1.39	1.43	0.808653	0.0122942	0.123664	-	ACV87314.1	IL-23, partial [Sus scrofa]	GO:0016021	integral component of membrane	K09228	KRAB	http://www.genome.jp/dbget-bin/www_bget?ko:K09228	-	-	-	-	-	-
ENSSSCG00000050265	3858	0	0	0	0.04	0.08	0.1	4.29941	0.0256931	0.207976	-	-	-	-	-	-	-	-	-	-	-	-	-	-
ENSSSCG00000016285	2426	13.5	18.9	18.08	4.16	4.02	7.03	-0.877799	3.18534e-08	2.08703e-06	ECEL1	XP_017913664.1;KAF6336481.1;XP_006054752.2;XP_013840033.1	PREDICTED: endothelin-converting enzyme-like 1 isoform X2 [Capra hircus];endothelin converting enzyme like 1 [Myotis myotis];endothelin-converting enzyme-like 1 isoform X2 [Bubalus bubalis];endothelin-converting enzyme-like 1 [Sus scrofa]	GO:0016485;GO:0016021;GO:0004222;GO:0046872;GO:0003016;GO:0005886;GO:0007218	protein processing;integral component of membrane;metalloendopeptidase activity;metal ion binding;respiratory system process;plasma membrane;neuropeptide signaling pathway	K09610	ECEL1	http://www.genome.jp/dbget-bin/www_bget?ko:K09610	-	-	KOG3624	M13 family peptidase	sp|Q9JHL3|ECEL1_RAT;sp|O95672|ECEL1_HUMAN	Endothelin-converting enzyme-like 1 OS=Rattus norvegicus OX=10116 GN=Ecel1 PE=2 SV=1;Endothelin-converting enzyme-like 1 OS=Homo sapiens OX=9606 GN=ECEL1 PE=2 SV=3
ENSSSCG00000010009	2685	0.69	1.52	1.11	0.71	0.52	0.35	-1.03026	0.025078	0.204456	GAL3ST1	XP_005670881.1;XP_005670884.1	galactosylceramide sulfotransferase isoform X1 [Sus scrofa];galactosylceramide sulfotransferase isoform X2 [Sus scrofa]	GO:0006682;GO:0046486;GO:0050694;GO:0007283;GO:0009247;GO:0001733;GO:0016021;GO:0008146;GO:0042552	galactosylceramide biosynthetic process;glycerolipid metabolic process;galactose 3-O-sulfotransferase activity;spermatogenesis;glycolipid biosynthetic process;galactosylceramide sulfotransferase activity;integral component of membrane;sulfotransferase activity;myelination	K01019	GAL3ST1	http://www.genome.jp/dbget-bin/www_bget?ko:K01019	Ether lipid metabolism;Sphingolipid metabolism	ko00565,ko00600	KOG2481	Protein required for normal rRNA processing	sp|A6QNK1|G3ST1_BOVIN	Galactosylceramide sulfotransferase OS=Bos taurus OX=9913 GN=GAL3ST1 PE=2 SV=1
ENSSSCG00000005609	4092	0.11	0.06	0.17	0	0.02	0	-3.9247	0.0190755	0.168867	GARNL3	XP_020924874.1;XP_005660494.1	GTPase-activating Rap/Ran-GAP domain-like protein 3 isoform X1 [Sus scrofa];GTPase-activating Rap/Ran-GAP domain-like protein 3 isoform X2 [Sus scrofa]	GO:0005737;GO:0005096;GO:0043547;GO:0090630;GO:0051056	cytoplasm;GTPase activator activity;positive regulation of GTPase activity;activation of GTPase activity;regulation of small GTPase mediated signal transduction	-	-	-	-	-	KOG3686	Rap1-GTPase-activating protein (Rap1GAP)	sp|Q5VVW2|GARL3_HUMAN;sp|Q3V0G7|GARL3_MOUSE	GTPase-activating Rap/Ran-GAP domain-like protein 3 OS=Homo sapiens OX=9606 GN=GARNL3 PE=2 SV=2;GTPase-activating Rap/Ran-GAP domain-like protein 3 OS=Mus musculus OX=10090 GN=Garnl3 PE=1 SV=1
ENSSSCG00000041774	4821	0.05	0.01	0.11	0	0	0	-4.3547	0.0263311	0.211719	-	-	-	-	-	-	-	-	-	-	-	-	-	-
ENSSSCG00000040419	3344	0.89	1.29	1.19	2.03	2.49	2.36	0.718623	0.0121907	0.123097	ZNF350	XP_013854174.2;XP_005653378.1;XP_013850768.1;XP_013850745.1	LOW QUALITY PROTEIN: uncharacterized protein LOC100737585 [Sus scrofa];LOW QUALITY PROTEIN: zinc finger protein 615 [Sus scrofa];zinc finger protein 432 isoform X2 [Sus scrofa];zinc finger protein 432 isoform X1 [Sus scrofa]	GO:0006355;GO:0005634;GO:0006357;GO:0000978;GO:0046872;GO:0001228	regulation of transcription, DNA-templated;nucleus;regulation of transcription by RNA polymerase II;RNA polymerase II cis-regulatory region sequence-specific DNA binding;metal ion binding;DNA-binding transcription activator activity, RNA polymerase II-specific	K09228	KRAB	http://www.genome.jp/dbget-bin/www_bget?ko:K09228	-	-	-	-	sp|Q9GZX5|ZN350_HUMAN;sp|O94892|ZN432_HUMAN;sp|Q8N8J6|ZN615_HUMAN	Zinc finger protein 350 OS=Homo sapiens OX=9606 GN=ZNF350 PE=1 SV=3;Zinc finger protein 432 OS=Homo sapiens OX=9606 GN=ZNF432 PE=1 SV=1;Zinc finger protein 615 OS=Homo sapiens OX=9606 GN=ZNF615 PE=2 SV=2
ENSSSCG00000006172	6507	0.56	0.75	0.7	1.08	1.14	1.17	0.750134	0.00184566	0.0285813	PI15	ELR56579.1	Peptidase inhibitor 15, partial [Bos mutus]	GO:0005615;GO:0005576	extracellular space;extracellular region	K24836	PI15,CRISP8	http://www.genome.jp/dbget-bin/www_bget?ko:K24836	-	-	-	-	sp|O43692|PI15_HUMAN	Peptidase inhibitor 15 OS=Homo sapiens OX=9606 GN=PI15 PE=1 SV=1
ENSSSCG00000011857	5867	1.04	1.29	1.4	2.73	2.22	2.16	0.938398	9.84575e-07	4.44937e-05	LMLN	XP_003358824.3	leishmanolysin-like peptidase [Sus scrofa]	GO:0046872;GO:0004222;GO:0016021;GO:0007155	metal ion binding;metalloendopeptidase activity;integral component of membrane;cell adhesion	K13539	LMLN	http://www.genome.jp/dbget-bin/www_bget?ko:K13539	-	-	-	-	sp|Q96KR4|LMLN_HUMAN;sp|Q8BMN4|LMLN_MOUSE	Leishmanolysin-like peptidase OS=Homo sapiens OX=9606 GN=LMLN PE=2 SV=2;Leishmanolysin-like peptidase OS=Mus musculus OX=10090 GN=Lmln PE=2 SV=1
ENSSSCG00000039191	9168	32.66	34.43	32.42	20.68	19.49	20.33	-0.715922	4.12052e-55	1.11027e-51	CBX5	XP_037370796.1;KAF3826168.1;XP_005397269.1;VFV21396.1	chromobox protein homolog 5 isoform X2 [Talpa occidentalis];hypothetical protein GH733_006282 [Mirounga leonina];PREDICTED: chromobox protein homolog 5 isoform X1 [Chinchilla lanigera];chromobox protein homolog 5-like [Lynx pardinus]	GO:0005634	nucleus	K11587	CBX5,HP1A	http://www.genome.jp/dbget-bin/www_bget?ko:K11587	-	-	KOG1911	Heterochromatin-associated protein HP1 and related CHROMO domain proteins	sp|P45973|CBX5_HUMAN	Chromobox protein homolog 5 OS=Homo sapiens OX=9606 GN=CBX5 PE=1 SV=1
novel.22546	371	0	0	0	2.14	1.95	1.85	4.01153	0.0489173	0.323951	-	-	-	-	-	-	-	-	-	-	-	-	-	-
ENSSSCG00000033171	2213	0.69	0.97	0.76	1.38	1.31	1.5	0.782837	0.041846	0.292184	MAPK11	XP_020946986.1;XP_020946985.1	mitogen-activated protein kinase 11 isoform X5 [Sus scrofa];mitogen-activated protein kinase 11 isoform X4 [Sus scrofa]	GO:0106310;GO:0051090;GO:0004707;GO:1901796;GO:0048010;GO:0060348;GO:0001649;GO:0098586;GO:0010628;GO:0004674;GO:0005737;GO:0005524;GO:0005634;GO:0106311;GO:0071347;GO:0051149;GO:0051403;GO:0005654;GO:0060044;GO:0035556;GO:0032735;GO:0000187;GO:0005829;GO:0007265	protein serine kinase activity;regulation of DNA-binding transcription factor activity;MAP kinase activity;regulation of signal transduction by p53 class mediator;vascular endothelial growth factor receptor signaling pathway;bone development;osteoblast differentiation;cellular response to virus;positive regulation of gene expression;protein serine/threonine kinase activity;cytoplasm;ATP binding;n…	K04441	P38	http://www.genome.jp/dbget-bin/www_bget?ko:K04441	Cellular senescence;Oocyte meiosis;Signaling pathways regulating pluripotency of stem cells;FoxO signaling pathway;MAPK signaling pathway;MAPK signaling pathway - fly;Rap1 signaling pathway;Sphingolipid signaling pathway;TNF signaling pathway;VEGF signaling pathway;Longevity regulating pathway - worm;Adrenergic signaling in cardiomyocytes;Axon regeneration;Osteoclast differentiation;GnRH signalin…	ko04218,ko04114,ko04550,ko04068,ko04010,ko04013,ko04015,ko04071,ko04668,ko04370,ko04212,ko04261,ko04361,ko04380,ko04912,ko04935,ko04914,ko04917,ko04926,ko04714,ko04625,ko04664,ko04657,ko04670,ko04621,ko04613,ko04611,ko04622,ko04660,ko04658,ko04659,ko04624,ko04620,ko04728,ko04722,ko04723,ko04750	KOG0660	Mitogen-activated protein kinase	sp|Q9WUI1|MK11_MOUSE;sp|Q15759|MK11_HUMAN	Mitogen-activated protein kinase 11 OS=Mus musculus OX=10090 GN=Mapk11 PE=1 SV=2;Mitogen-activated protein kinase 11 OS=Homo sapiens OX=9606 GN=MAPK11 PE=1 SV=2
ENSSSCG00000016625	5950	1.71	1.37	1.25	2.62	2.26	1.8	0.643379	0.00129029	0.0215275	CTTNBP2	XP_020934314.1	cortactin-binding protein 2 isoform X3 [Sus scrofa]	GO:0043197;GO:0005938	dendritic spine;cell cortex	-	-	-	-	-	-	-	sp|Q09YJ3|CTTB2_MUNMU;sp|Q2QLA2|CTTB2_HORSE;sp|Q09YI1|CTTB2_SHEEP	Cortactin-binding protein 2 OS=Muntiacus muntjak OX=9888 GN=CTTNBP2 PE=3 SV=1;Cortactin-binding protein 2 OS=Equus caballus OX=9796 GN=CTTNBP2 PE=3 SV=1;Cortactin-binding protein 2 OS=Ovis aries OX=9940 GN=CTTNBP2 PE=3 SV=1
ENSSSCG00000035663	3778	1.07	0.85	0.72	1.67	1.35	1.18	0.587226	0.0452952	0.308304	ZNF490	XP_020939408.1;XP_020939405.1	zinc finger protein 709-like isoform X1 [Sus scrofa];zinc finger protein 709-like isoform X1 [Sus scrofa]	GO:0046872;GO:0006355;GO:0016021	metal ion binding;regulation of transcription, DNA-templated;integral component of membrane	K09228	KRAB	http://www.genome.jp/dbget-bin/www_bget?ko:K09228	-	-	-	-	sp|O00370|LORF2_HUMAN;sp|Q9ULM2|ZN490_HUMAN	LINE-1 retrotransposable element ORF2 protein OS=Homo sapiens OX=9606 PE=1 SV=1;Zinc finger protein 490 OS=Homo sapiens OX=9606 GN=ZNF490 PE=1 SV=2
ENSSSCG00000044016	2804	0.22	0.17	0.65	0.73	1.18	0.58	0.895054	0.0484257	0.321783	-	ACV87314.1	IL-23, partial [Sus scrofa]	GO:0016021	integral component of membrane	-	-	-	-	-	-	-	-	-
novel.17309	582	0	0	0	0.65	0.64	0.81	4.16095	0.0348409	0.257205	-	-	-	-	-	-	-	-	-	-	-	-	-	-
ENSSSCG00000010104	857	20.75	20.17	19.67	11.49	13.18	12.59	-0.680879	0.00019352	0.00452933	MZT2B	XP_001929635.1;XP_005654159.1;XP_013836907.1	mitotic-spindle organizing protein 2B isoform X3 [Sus scrofa];mitotic-spindle organizing protein 2B isoform X1 [Sus scrofa];mitotic-spindle organizing protein 2B isoform X2 [Sus scrofa]	GO:0005813;GO:0005819;GO:0008274;GO:0005737;GO:0005815	centrosome;spindle;gamma-tubulin large complex;cytoplasm;microtubule organizing center	K16574	MZT2A_B	http://www.genome.jp/dbget-bin/www_bget?ko:K16574	-	-	-	-	sp|Q6NZ67|MZT2B_HUMAN;sp|A5PJV8|MZT2_BOVIN	Mitotic-spindle organizing protein 2B OS=Homo sapiens OX=9606 GN=MZT2B PE=1 SV=1;Mitotic-spindle organizing protein 2 OS=Bos taurus OX=9913 GN=MZT2 PE=2 SV=1
ENSSSCG00000006069	3667	0.53	0.31	0.28	0.7	0.91	0.49	1.06598	0.0190727	0.168867	RGS22	XP_023504532.1;XP_001925369.1;XP_020944710.1;XP_020944711.1	regulator of G-protein signaling 22 isoform X3 [Equus caballus];F-box only protein 43 [Sus scrofa];regulator of G-protein signaling 22 isoform X1 [Sus scrofa];regulator of G-protein signaling 22 isoform X2 [Sus scrofa]	GO:0016567;GO:0009966;GO:0001965;GO:0046872	protein ubiquitination;regulation of signal transduction;G-protein alpha-subunit binding;metal ion binding	K16449;K10318	RGS;FBXO43,EMI2	http://www.genome.jp/dbget-bin/www_bget?ko:K16449;http://www.genome.jp/dbget-bin/www_bget?ko:K10318	Oocyte meiosis	ko04114	-	-	sp|Q4G163|FBX43_HUMAN;sp|Q8NE09|RGS22_HUMAN	F-box only protein 43 OS=Homo sapiens OX=9606 GN=FBXO43 PE=1 SV=3;Regulator of G-protein signaling 22 OS=Homo sapiens OX=9606 GN=RGS22 PE=1 SV=3
ENSSSCG00000017488	1812	4.39	5.71	5.05	1.95	1.6	3.21	-1.19647	1.22499e-05	0.000417437	CSF3	KAB0381176.1;O02837.2	hypothetical protein FD755_008960 [Muntiacus reevesi];RecName: Full=Granulocyte colony-stimulating factor; Short=G-CSF; Flags: Precursor [Sus scrofa]	GO:0005130;GO:0005576;GO:0005125;GO:0005615;GO:0008284;GO:0008083;GO:0045639;GO:0006955	granulocyte colony-stimulating factor receptor binding;extracellular region;cytokine activity;extracellular space;positive regulation of cell population proliferation;growth factor activity;positive regulation of myeloid cell differentiation;immune response	K05423	CSF3,GCSF	http://www.genome.jp/dbget-bin/www_bget?ko:K05423	JAK-STAT signaling pathway;PI3K-Akt signaling pathway;Cytokine-cytokine receptor interaction;Hematopoietic cell lineage;IL-17 signaling pathway	ko04630,ko04151,ko04060,ko04640,ko04657	-	-	sp|O02837|CSF3_PIG	Granulocyte colony-stimulating factor OS=Sus scrofa OX=9823 GN=CSF3 PE=2 SV=2
ENSSSCG00000035332	4638	2.88	2.62	2.9	4.21	4	4.42	0.589725	5.26366e-05	0.00151985	ZNF436	XP_020951176.1;XP_019486980.1	zinc finger protein 436 isoform X1 [Sus scrofa];PREDICTED: zinc finger protein 436 isoform X1 [Hipposideros armiger]	GO:0008270;GO:0006355;GO:0003676;GO:0006351;GO:0046872	zinc ion binding;regulation of transcription, DNA-templated;nucleic acid binding;transcription, DNA-templated;metal ion binding	K09228	KRAB	http://www.genome.jp/dbget-bin/www_bget?ko:K09228	-	-	-	-	sp|Q5R5Y7|ZN436_PONAB	Zinc finger protein 436 OS=Pongo abelii OX=9601 GN=ZNF436 PE=2 SV=1
ENSSSCG00000045512	3739	4.68	4.97	4.71	2.63	2.82	2.89	-0.791013	3.62672e-07	1.85258e-05	EEF1AKMT4	XP_003358766.1	endothelin-converting enzyme 2 isoform X6 [Sus scrofa]	GO:0008168;GO:0016279;GO:0032259	methyltransferase activity;protein-lysine N-methyltransferase activity;methylation	K22857	EEF1AKMT4	http://www.genome.jp/dbget-bin/www_bget?ko:K22857	-	-	KOG2352	Predicted spermine/spermidine synthase	sp|P0DPD7|EFMT4_HUMAN	EEF1A lysine methyltransferase 4 OS=Homo sapiens OX=9606 GN=EEF1AKMT4 PE=1 SV=1
ENSSSCG00000046537	6022	0.99	0.98	0.98	0.32	0.38	0.45	-1.37026	3.02696e-06	0.000121056	-	-	-	-	-	-	-	-	-	-	-	-	-	-
ENSSSCG00000012264	3460	2.24	2.79	2.37	4.48	3.46	4.18	0.669026	0.000132544	0.0033261	ZNF674	XP_020936063.1	LOW QUALITY PROTEIN: KRAB domain-containing protein 4-like [Sus scrofa]	GO:0046872;GO:0006355	metal ion binding;regulation of transcription, DNA-templated	K09228	KRAB	http://www.genome.jp/dbget-bin/www_bget?ko:K09228	-	-	-	-	sp|Q2M3X9|ZN674_HUMAN	Zinc finger protein 674 OS=Homo sapiens OX=9606 GN=ZNF674 PE=2 SV=1
ENSSSCG00000017047	3123	39.96	39.61	39.47	28.01	27.15	24.94	-0.616353	1.78363e-20	7.53882e-18	CLINT1	XP_020932552.1;XP_020932553.1	clathrin interactor 1 isoform X1 [Sus scrofa];clathrin interactor 1 isoform X2 [Sus scrofa]	GO:0030136;GO:0048268;GO:0016192;GO:0043231;GO:0005654;GO:0016020;GO:0030276;GO:0005794	clathrin-coated vesicle;clathrin coat assembly;vesicle-mediated transport;intracellular membrane-bounded organelle;nucleoplasm;membrane;clathrin binding;Golgi apparatus	K24721	CLINT1,EPN4	http://www.genome.jp/dbget-bin/www_bget?ko:K24721	-	-	KOG2056	Equilibrative nucleoside transporter protein	sp|A7Z035|EPN4_BOVIN;sp|Q14677|EPN4_HUMAN	Clathrin interactor 1 OS=Bos taurus OX=9913 GN=CLINT1 PE=2 SV=1;Clathrin interactor 1 OS=Homo sapiens OX=9606 GN=CLINT1 PE=1 SV=1
ENSSSCG00000011401	1458	1.9	2.66	1.95	0.97	0.83	1.31	-1.10244	0.00980746	0.105026	LSMEM2	XP_020924474.1	leucine-rich single-pass membrane protein 2 isoform X3 [Sus scrofa]	GO:0016021	integral component of membrane	-	-	-	-	-	-	-	sp|Q8N112|LSME2_HUMAN	Leucine-rich single-pass membrane protein 2 OS=Homo sapiens OX=9606 GN=LSMEM2 PE=1 SV=1
ENSSSCG00000000171	1984	255.96	247.39	239.55	119.62	132.38	136.24	-0.936816	2.93555e-80	2.10929e-76	CKAP4	NP_001231560.1	cytoskeleton-associated protein 4 [Sus scrofa]	GO:0016021	integral component of membrane	K13999	CKAP4,CLIMP63	http://www.genome.jp/dbget-bin/www_bget?ko:K13999	Protein processing in endoplasmic reticulum	ko04141	-	-	sp|Q07065|CKAP4_HUMAN	Cytoskeleton-associated protein 4 OS=Homo sapiens OX=9606 GN=CKAP4 PE=1 SV=2
ENSSSCG00000028655	2561	43.84	43.85	46.92	26.87	28.65	29.17	-0.698192	9.03408e-26	7.21254e-23	RAB18	XP_032145755.1;NP_001243341.1	ras-related protein Rab-18-like isoform X1 [Sapajus apella];ras-related protein Rab-18 isoform 5 [Homo sapiens]	GO:0071786;GO:0016324;GO:0034389;GO:0005789;GO:0012505;GO:0010008;GO:0007420;GO:0005811;GO:0006886;GO:0007264;GO:0005886;GO:0032456;GO:0071782;GO:0003924;GO:0016032;GO:0005525;GO:0005794;GO:0030667;GO:0043312;GO:0005829;GO:0015031;GO:0019003;GO:0001654	endoplasmic reticulum tubular network organization;apical plasma membrane;lipid droplet organization;endoplasmic reticulum membrane;endomembrane system;endosome membrane;brain development;lipid droplet;intracellular protein transport;small GTPase mediated signal transduction;plasma membrane;endocytic recycling;endoplasmic reticulum tubular network;GTPase activity;viral process;GTP binding;Golgi a…	K07910	RAB18	http://www.genome.jp/dbget-bin/www_bget?ko:K07910	-	-	KOG0098;KOG0080	GTPase Rab2, small G protein superfamily;GTPase Rab18, small G protein superfamily	sp|Q0IIG8|RAB18_BOVIN	Ras-related protein Rab-18 OS=Bos taurus OX=9913 GN=RAB18 PE=2 SV=1
ENSSSCG00000045128	3778	1.53	1.09	1.25	0.7	0.85	0.82	-0.717588	0.0164288	0.152384	-	-	-	-	-	-	-	-	-	-	-	-	-	-
ENSSSCG00000008289	2714	40.22	41.48	42.46	20.11	17.34	19.6	-1.12586	5.63072e-53	1.34862e-49	MTHFD2	XP_020943021.1;KAF6429933.1	bifunctional methylenetetrahydrofolate dehydrogenase/cyclohydrolase, mitochondrial [Sus scrofa];methylenetetrahydrofolate dehydrogenase (NADP+ dependent) 2, methenyltetrahydrofolate cyclohydrolase [Molossus molossus]	GO:0004477;GO:0006730;GO:0016787;GO:0004488	methenyltetrahydrofolate cyclohydrolase activity;one-carbon metabolic process;hydrolase activity;methylenetetrahydrofolate dehydrogenase (NADP+) activity	K13403	MTHFD2	http://www.genome.jp/dbget-bin/www_bget?ko:K13403	One carbon pool by folate	ko00670	KOG0089	Methylenetetrahydrofolate dehydrogenase/methylenetetrahydrofolate cyclohydrolase	sp|Q0P5C2|MTDC_BOVIN;sp|P13995|MTDC_HUMAN	Bifunctional methylenetetrahydrofolate dehydrogenase/cyclohydrolase, mitochondrial OS=Bos taurus OX=9913 GN=MTHFD2 PE=2 SV=1;Bifunctional methylenetetrahydrofolate dehydrogenase/cyclohydrolase, mitochondrial OS=Homo sapiens OX=9606 GN=MTHFD2 PE=1 SV=2
ENSSSCG00000012362	5472	0.35	0.48	0.3	0.78	0.89	0.66	1.00032	0.00363174	0.0490205	ARHGEF9	XP_013846360.1;XP_005657867.1;XP_013846362.1;XP_020936293.1;XP_020936292.1;KAB1252758.1	rho guanine nucleotide exchange factor 9 isoform X4 [Sus scrofa];rho guanine nucleotide exchange factor 9 isoform X3 [Sus scrofa];rho guanine nucleotide exchange factor 9 isoform X9 [Sus scrofa];rho guanine nucleotide exchange factor 9 isoform X2 [Sus scrofa];rho guanine nucleotide exchange factor 9 isoform X1 [Sus scrofa];Rho guanine nucleotide exchange factor 9 [Camelus dromedarius]	GO:0005085;GO:0005737;GO:0014069;GO:0005829	guanyl-nucleotide exchange factor activity;cytoplasm;postsynaptic density;cytosol	K20686	ARHGEF9	http://www.genome.jp/dbget-bin/www_bget?ko:K20686	-	-	-	-	sp|Q58DL7|ARHG9_BOVIN;sp|O43307|ARHG9_HUMAN	Rho guanine nucleotide exchange factor 9 OS=Bos taurus OX=9913 GN=ARHGEF9 PE=2 SV=1;Rho guanine nucleotide exchange factor 9 OS=Homo sapiens OX=9606 GN=ARHGEF9 PE=1 SV=3
ENSSSCG00000026257	847	133.82	139.82	124.62	81.51	88.92	84.23	-0.632701	1.28179e-15	3.0033e-13	STMN1	KAF6111682.1;XP_008053666.1	stathmin 1 [Phyllostomus discolor];stathmin-like [Carlito syrichta]	GO:0031110	regulation of microtubule polymerization or depolymerization	K04381	STMN1	http://www.genome.jp/dbget-bin/www_bget?ko:K04381	MAPK signaling pathway	ko04010	-	-	sp|Q3T0C7|STMN1_BOVIN	Stathmin OS=Bos taurus OX=9913 GN=STMN1 PE=2 SV=3
ENSSSCG00000011075	6881	0.59	0.6	0.56	0.89	1.18	0.74	0.707617	0.00842556	0.0936675	KIAA1217	XP_020919888.1;XP_026334714.1;XP_015098742.1	LOW QUALITY PROTEIN: sickle tail protein homolog [Sus scrofa];sickle tail protein homolog isoform X2 [Ursus arctos horribilis];sickle tail protein homolog isoform X11 [Vicugna pacos]	GO:0048706	embryonic skeletal system development	-	-	-	-	-	-	-	sp|Q5T5P2|SKT_HUMAN	Sickle tail protein homolog OS=Homo sapiens OX=9606 GN=KIAA1217 PE=1 SV=2
ENSSSCG00000024892	2093	1.68	1.92	0.88	0.88	0.9	0.45	-0.943109	0.0343184	0.253906	NSG1	NP_001369157.1;EAW82430.1;XP_025240384.1	neuronal vesicle trafficking-associated protein 1 isoform d [Homo sapiens];DNA segment on chromosome 4 (unique) 234 expressed sequence, isoform CRA_a [Homo sapiens];neuronal vesicle trafficking-associated protein 1 isoform X1 [Theropithecus gelada]	GO:0016021;GO:0007212;GO:0032051;GO:0048268	integral component of membrane;dopamine receptor signaling pathway;clathrin light chain binding;clathrin coat assembly	-	-	-	-	-	-	-	sp|P02683|NSG1_RAT;sp|P42857|NSG1_HUMAN	Neuronal vesicle trafficking-associated protein 1 OS=Rattus norvegicus OX=10116 GN=Nsg1 PE=1 SV=2;Neuronal vesicle trafficking-associated protein 1 OS=Homo sapiens OX=9606 GN=NSG1 PE=1 SV=1
ENSSSCG00000008096	5110	2.87	2.49	3.55	5.31	4.67	4.4	0.70205	4.66155e-06	0.000177221	ZC3H6	XP_020942684.1	zinc finger CCCH domain-containing protein 6 [Sus scrofa]	GO:0046872	metal ion binding	-	-	-	-	-	-	-	sp|P61129|ZC3H6_HUMAN	Zinc finger CCCH domain-containing protein 6 OS=Homo sapiens OX=9606 GN=ZC3H6 PE=1 SV=2
ENSSSCG00000017131	2405	0.79	0.54	0.44	0.43	0.38	0.27	-1.24578	0.00622158	0.0749649	FN3K	XP_003131177.2;XP_003131179.2	LOW QUALITY PROTEIN: ketosamine-3-kinase [Sus scrofa];fructosamine-3-kinase isoform X1 [Sus scrofa]	GO:0016301;GO:0102193	kinase activity;protein-ribulosamine 3-kinase activity	K15522;K15523	FN3K;FN3KRP	http://www.genome.jp/dbget-bin/www_bget?ko:K15522;http://www.genome.jp/dbget-bin/www_bget?ko:K15523	-	-	KOG3021	Predicted kinase	sp|Q9H479|FN3K_HUMAN;sp|Q9HA64|KT3K_HUMAN	Fructosamine-3-kinase OS=Homo sapiens OX=9606 GN=FN3K PE=1 SV=1;Ketosamine-3-kinase OS=Homo sapiens OX=9606 GN=FN3KRP PE=1 SV=2
ENSSSCG00000050853	3363	0.05	0	0.02	0.16	0.22	0.21	3.19805	0.00805705	0.0904572	-	-	-	-	-	-	-	-	-	-	-	-	-	-
ENSSSCG00000031461	6534	6.14	7.51	5.92	12.11	10.82	10.17	0.648595	2.92739e-15	6.50544e-13	ZKSCAN1	XP_005661943.1;KAF5918213.1;XP_013850863.1	zinc finger protein with KRAB and SCAN domains 1 isoform X1 [Sus scrofa];hypothetical protein HPG69_002854 [Diceros bicornis minor];zinc finger protein with KRAB and SCAN domains 1 isoform X2 [Sus scrofa]	GO:0046872;GO:0003677;GO:0005634;GO:0006355	metal ion binding;DNA binding;nucleus;regulation of transcription, DNA-templated	K09229	ZKSCAN	http://www.genome.jp/dbget-bin/www_bget?ko:K09229	-	-	-	-	sp|Q5R670|ZKSC1_PONAB	Zinc finger protein with KRAB and SCAN domains 1 OS=Pongo abelii OX=9601 GN=ZKSCAN1 PE=2 SV=1
ENSSSCG00000007544	3769	24.79	23.21	23.46	15.99	14.09	18.4	-0.590348	7.45154e-14	1.32748e-11	SUN1	XP_020941598.1;XP_020945460.1	LOW QUALITY PROTEIN: SUN domain-containing protein 1 [Sus scrofa];CREB-regulated transcription coactivator 2 isoform X3 [Sus scrofa]	GO:0005639;GO:0034993	integral component of nuclear inner membrane;meiotic nuclear membrane microtubule tethering complex	K19347	SUN1_2	http://www.genome.jp/dbget-bin/www_bget?ko:K19347	-	-	KOG2687;KOG3024	Spindle pole body protein, contains UNC-84 domain;Uncharacterized conserved protein	sp|Q9D666|SUN1_MOUSE;sp|O94901|SUN1_HUMAN	SUN domain-containing protein 1 OS=Mus musculus OX=10090 GN=Sun1 PE=1 SV=2;SUN domain-containing protein 1 OS=Homo sapiens OX=9606 GN=SUN1 PE=1 SV=3
ENSSSCG00000032506	6884	2.04	1.95	1.89	2.99	2.92	3.29	0.62944	6.4105e-06	0.000234211	ZNF317	XP_020939415.1;XP_003123331.1	zinc finger protein 317 isoform X4 [Sus scrofa];zinc finger protein 317 isoform X2 [Sus scrofa]	GO:0046872;GO:0000981;GO:0005634;GO:0006355;GO:0000978;GO:0006357	metal ion binding;DNA-binding transcription factor activity, RNA polymerase II-specific;nucleus;regulation of transcription, DNA-templated;RNA polymerase II cis-regulatory region sequence-specific DNA binding;regulation of transcription by RNA polymerase II	K09228	KRAB	http://www.genome.jp/dbget-bin/www_bget?ko:K09228	-	-	-	-	sp|Q96PQ6|ZN317_HUMAN	Zinc finger protein 317 OS=Homo sapiens OX=9606 GN=ZNF317 PE=1 SV=2
novel.8973	1109	5.48	6.4	4.86	2.7	4.04	5.07	-0.599163	0.0402059	0.28397	UGT1A6	XP_005672351.1	UDP glucuronosyltransferase 1 family, polypeptide A6 isoform X2 [Sus scrofa]	GO:0016021;GO:0015020;GO:0008194	integral component of membrane;glucuronosyltransferase activity;UDP-glycosyltransferase activity	K00699	UGT	http://www.genome.jp/dbget-bin/www_bget?ko:K00699	Ascorbate and aldarate metabolism;Pentose and glucuronate interconversions;Steroid hormone biosynthesis;Porphyrin and chlorophyll metabolism;Retinol metabolism;Drug metabolism - cytochrome P450;Drug metabolism - other enzymes;Metabolism of xenobiotics by cytochrome P450;Bile secretion	ko00053,ko00040,ko00140,ko00860,ko00830,ko00982,ko00983,ko00980,ko04976	-	-	sp|P19224|UD16_HUMAN;sp|P08430|UD16_RAT	UDP-glucuronosyltransferase 1-6 OS=Homo sapiens OX=9606 GN=UGT1A6 PE=1 SV=2;UDP-glucuronosyltransferase 1-6 OS=Rattus norvegicus OX=10116 GN=Ugt1a6 PE=1 SV=1
ENSSSCG00000045496	5772	0.45	0.34	0.33	0.98	0.61	0.5	0.90316	0.0128897	0.128042	ZNF17	XP_020952966.1	zinc finger protein OZF-like [Sus scrofa]	-	-	K09228	KRAB	http://www.genome.jp/dbget-bin/www_bget?ko:K09228	-	-	-	-	sp|P17021|ZNF17_HUMAN	Zinc finger protein 17 OS=Homo sapiens OX=9606 GN=ZNF17 PE=1 SV=3
novel.18668	5746	2.27	2.65	1.95	4.49	4.27	4.17	0.898746	4.12977e-10	3.88739e-08	TNFRSF8	XP_020951031.1;XP_020951032.1	tumor necrosis factor receptor superfamily member 8 isoform X1 [Sus scrofa];tumor necrosis factor receptor superfamily member 8 isoform X2 [Sus scrofa]	GO:0016021;GO:0004888;GO:0007165	integral component of membrane;transmembrane signaling receptor activity;signal transduction	K05145	TNFRSF8,CD30	http://www.genome.jp/dbget-bin/www_bget?ko:K05145	Cytokine-cytokine receptor interaction	ko04060	-	-	sp|P28908|TNR8_HUMAN	Tumor necrosis factor receptor superfamily member 8 OS=Homo sapiens OX=9606 GN=TNFRSF8 PE=1 SV=1
ENSSSCG00000021741	2700	0.69	0.83	0.74	1.51	1.34	1.12	0.814009	0.02186	0.18559	ZNF527	XP_013853889.1;XP_013853894.1	zinc finger protein 527 isoform X1 [Sus scrofa];zinc finger protein 527 isoform X2 [Sus scrofa]	GO:0006355;GO:0046872	regulation of transcription, DNA-templated;metal ion binding	K09228	KRAB	http://www.genome.jp/dbget-bin/www_bget?ko:K09228	-	-	-	-	sp|Q8NB42|ZN527_HUMAN	Zinc finger protein 527 OS=Homo sapiens OX=9606 GN=ZNF527 PE=2 SV=2
ENSSSCG00000027128	3112	51.83	51.33	49.82	32.98	29.53	33.31	-0.680199	1.33696e-28	1.37236e-25	LONP1	NP_001230149.1	lon protease homolog, mitochondrial [Sus scrofa]	GO:0019941;GO:0005759;GO:0003697;GO:0051131;GO:0004252;GO:0006515;GO:0004176;GO:0034599;GO:0070407;GO:0007005;GO:0043565;GO:0005524	modification-dependent protein catabolic process;mitochondrial matrix;single-stranded DNA binding;chaperone-mediated protein complex assembly;serine-type endopeptidase activity;protein quality control for misfolded or incompletely synthesized proteins;ATP-dependent peptidase activity;cellular response to oxidative stress;oxidation-dependent protein catabolic process;mitochondrion organization;seq…	K08675	PRSS15,PIM1	http://www.genome.jp/dbget-bin/www_bget?ko:K08675	-	-	KOG2004	Mitochondrial ATP-dependent protease PIM1/LON	sp|Q59HJ6|LONM_BOVIN	Lon protease homolog, mitochondrial OS=Bos taurus OX=9913 GN=LONP1 PE=1 SV=1
ENSSSCG00000003987	3205	2.31	1.51	2.14	3.25	4.15	4.16	0.928447	0.000143742	0.00354116	ZSCAN4	XP_013854327.1;XP_020954391.1;XP_020953243.1	LOW QUALITY PROTEIN: zinc finger protein 211 [Sus scrofa];cullin-7 isoform X1 [Sus scrofa];zinc finger and SCAN domain-containing protein 4 [Sus scrofa]	GO:0005634;GO:0006355;GO:0016021;GO:0046872	nucleus;regulation of transcription, DNA-templated;integral component of membrane;metal ion binding	K09228;K09230	KRAB;SCAN	http://www.genome.jp/dbget-bin/www_bget?ko:K09228;http://www.genome.jp/dbget-bin/www_bget?ko:K09230	-	-	-	-	sp|D2HQI1|ZSCA4_AILME;sp|Q8WTR7|ZN473_HUMAN;sp|Q13398|ZN211_HUMAN	Zinc finger and SCAN domain-containing protein 4 OS=Ailuropoda melanoleuca OX=9646 GN=ZSCAN4 PE=3 SV=1;Zinc finger protein 473 OS=Homo sapiens OX=9606 GN=ZNF473 PE=1 SV=1;Zinc finger protein 211 OS=Homo sapiens OX=9606 GN=ZNF211 PE=2 SV=2
ENSSSCG00000049443	1038	1.2	0.53	0.19	0	0	0	-5.26831	0.00149898	0.0240416	-	-	-	-	-	-	-	-	-	-	-	-	-	-
ENSSSCG00000006115	3151	2.11	2.08	1.75	3.51	2.88	2.71	0.610309	0.00487415	0.0621331	RUNX1T1	XP_019480523.1;XP_007111548.1;XP_005866583.1	PREDICTED: protein CBFA2T1 isoform X2 [Hipposideros armiger];protein CBFA2T1 isoform X2 [Physeter catodon];PREDICTED: protein CBFA2T1 isoform X1 [Myotis brandtii]	GO:0003714;GO:0046872;GO:0006351;GO:0005634	transcription corepressor activity;metal ion binding;transcription, DNA-templated;nucleus	K10053	RUNX1T1,CBFA2T1	http://www.genome.jp/dbget-bin/www_bget?ko:K10053	-	-	-	-	sp|Q06455|MTG8_HUMAN	Protein CBFA2T1 OS=Homo sapiens OX=9606 GN=RUNX1T1 PE=1 SV=2
ENSSSCG00000041841	3444	0	0	0	0.22	0.08	0.11	5.00706	0.00312278	0.0434257	-	ABR01162.1	endonuclease/reverse transcriptase [Sus scrofa]	GO:0003964;GO:0004519	RNA-directed DNA polymerase activity;endonuclease activity	K10798	PARP2_3_4	http://www.genome.jp/dbget-bin/www_bget?ko:K10798	Apoptosis;Base excision repair;Longevity regulating pathway - worm	ko04210,ko03410,ko04212	-	-	sp|O00370|LORF2_HUMAN	LINE-1 retrotransposable element ORF2 protein OS=Homo sapiens OX=9606 PE=1 SV=1
ENSSSCG00000020677	738	1.23	0	0.79	2.82	3.62	1.71	2.08017	0.00793505	0.0892735	CDCP2	VFV19000.1;XP_020952257.1	Hypothetical predicted protein [Lynx pardinus];NADH-cytochrome b5 reductase-like isoform X1 [Sus scrofa]	GO:0016491;GO:0016021	oxidoreductase activity;integral component of membrane	K24792;K00326	CDCP2;E1.6.2.2	http://www.genome.jp/dbget-bin/www_bget?ko:K24792;http://www.genome.jp/dbget-bin/www_bget?ko:K00326	Amino sugar and nucleotide sugar metabolism	ko00520	KOG0534	NADH-cytochrome b-5 reductase	sp|Q5VXM1|CDCP2_HUMAN;sp|Q6IPT4|NB5R5_HUMAN	CUB domain-containing protein 2 OS=Homo sapiens OX=9606 GN=CDCP2 PE=2 SV=1;NADH-cytochrome b5 reductase-like OS=Homo sapiens OX=9606 GN=CYB5RL PE=2 SV=3
ENSSSCG00000039066	2947	0	0.17	0.05	0.11	0.4	0.4	2.00912	0.0411024	0.288545	-	ABR01162.1	endonuclease/reverse transcriptase [Sus scrofa]	GO:0004519;GO:0003964	endonuclease activity;RNA-directed DNA polymerase activity	K10798	PARP2_3_4	http://www.genome.jp/dbget-bin/www_bget?ko:K10798	Apoptosis;Base excision repair;Longevity regulating pathway - worm	ko04210,ko03410,ko04212	-	-	sp|O00370|LORF2_HUMAN	LINE-1 retrotransposable element ORF2 protein OS=Homo sapiens OX=9606 PE=1 SV=1
ENSSSCG00000003885	1798	44.56	43.07	44.03	27.83	30.32	28.76	-0.597116	4.67444e-14	8.53918e-12	CMPK1	XP_037855492.1;KAF6344239.1;KAF6344240.1;XP_003128059.3	UMP-CMP kinase isoform X2 [Chlorocebus sabaeus];cytidine/uridine monophosphate kinase 1 [Rhinolophus ferrumequinum];cytidine/uridine monophosphate kinase 1 [Rhinolophus ferrumequinum];UMP-CMP kinase [Sus scrofa]	GO:0006207;GO:0005737;GO:0006221;GO:0005524;GO:0005634;GO:0016301;GO:0004127;GO:0036431;GO:0036430;GO:0033862;GO:0004550	'de novo' pyrimidine nucleobase biosynthetic process;cytoplasm;pyrimidine nucleotide biosynthetic process;ATP binding;nucleus;kinase activity;cytidylate kinase activity;dCMP kinase activity;CMP kinase activity;UMP kinase activity;nucleoside diphosphate kinase activity	K13800	CMPK1,UMPK	http://www.genome.jp/dbget-bin/www_bget?ko:K13800	Pyrimidine metabolism;Drug metabolism - other enzymes	ko00240,ko00983	KOG3079	Uridylate kinase/adenylate kinase	sp|Q29561|KCY_PIG	UMP-CMP kinase OS=Sus scrofa OX=9823 GN=CMPK1 PE=1 SV=1
ENSSSCG00000038095	2604	0.43	1.71	1.24	1.22	1.83	1.83	0.684717	0.0473903	0.317003	ZNF720	XP_013844743.2	zinc finger protein 11-like [Sus scrofa]	GO:0046872;GO:0006355	metal ion binding;regulation of transcription, DNA-templated	K09228	KRAB	http://www.genome.jp/dbget-bin/www_bget?ko:K09228	-	-	-	-	sp|Q7Z2F6|ZN720_HUMAN	Putative protein ZNF720 OS=Homo sapiens OX=9606 GN=ZNF720 PE=1 SV=1
ENSSSCG00000035774	1617	48.4	46.29	48.89	26.15	28.48	30.04	-0.760544	7.69529e-19	2.91017e-16	ERRFI1	XP_020950934.1	LOW QUALITY PROTEIN: ERBB receptor feedback inhibitor 1 [Sus scrofa]	GO:0005634;GO:0005737;GO:0005886	nucleus;cytoplasm;plasma membrane	-	-	-	-	-	-	-	sp|P05432|ERRFI_RAT	ERBB receptor feedback inhibitor 1 OS=Rattus norvegicus OX=10116 GN=Errfi1 PE=1 SV=1
ENSSSCG00000032023	3346	1.4	0.91	0.98	1.58	1.95	1.94	0.710447	0.00897063	0.0979661	ZNF665	XP_028021711.1	zinc finger protein 160-like [Balaenoptera acutorostrata scammoni]	-	-	K09228	KRAB	http://www.genome.jp/dbget-bin/www_bget?ko:K09228	-	-	-	-	sp|Q9H7R5|ZN665_HUMAN	Zinc finger protein 665 OS=Homo sapiens OX=9606 GN=ZNF665 PE=2 SV=3
ENSSSCG00000033815	602	1.47	3.52	1.85	0.61	0.6	0.57	-1.91985	0.0296693	0.230137	SST	NP_001009196.1	somatostatin precursor [Ovis aries]	GO:0030334;GO:0005615;GO:0005179;GO:0005576	regulation of cell migration;extracellular space;hormone activity;extracellular region	K05237	SST	http://www.genome.jp/dbget-bin/www_bget?ko:K05237	cAMP signaling pathway;Neuroactive ligand-receptor interaction;Gastric acid secretion;Growth hormone synthesis, secretion and action	ko04024,ko04080,ko04971,ko04935	-	-	sp|P01168|SMS_PIG	Somatostatin OS=Sus scrofa OX=9823 GN=SST PE=1 SV=3
novel.1447	2198	1.81	1.86	2.02	3.03	2.99	2.83	0.639264	0.0127089	0.126595	-	-	-	-	-	-	-	-	-	-	-	-	-	-
ENSSSCG00000023191	1671	32.5	34.87	28.12	20.3	25.81	15.82	-0.750649	2.84503e-12	4.11594e-10	LYPLA2	XP_036710114.1;XP_003356251.2;KAF0875705.1	acyl-protein thioesterase 2 isoform X3 [Balaenoptera musculus];acyl-protein thioesterase 2 [Sus scrofa];LYPA2 thioesterase, partial [Crocuta crocuta]	GO:0008474;GO:0005737;GO:0016787;GO:0005795;GO:0002084;GO:1905344;GO:0046464;GO:0052689;GO:0004622	palmitoyl-(protein) hydrolase activity;cytoplasm;hydrolase activity;Golgi stack;protein depalmitoylation;prostaglandin catabolic process;acylglycerol catabolic process;carboxylic ester hydrolase activity;lysophospholipase activity	K06130	LYPLA2	http://www.genome.jp/dbget-bin/www_bget?ko:K06130	Glycerophospholipid metabolism	ko00564	KOG2112	Lysophospholipase	sp|O95372|LYPA2_HUMAN	Acyl-protein thioesterase 2 OS=Homo sapiens OX=9606 GN=LYPLA2 PE=1 SV=1
novel.23711	2268	13.65	18.88	14.82	8.58	9.03	10.26	-0.768422	2.44134e-08	1.64921e-06	-	XP_020937061.1	basic salivary proline-rich protein 4-like [Sus scrofa]	-	-	-	-	-	-	-	-	-	-	-
novel.21324	229	569.09	541.42	475.72	382.43	322.05	300.76	-0.621271	0.0446254	0.305379	MT-ND1	ADR50353.1	NADH dehydrogenase subunit 1, partial [Phacochoerus aethiopicus]	GO:0005747;GO:0009060;GO:0006120;GO:0008137;GO:0016021;GO:0032981;GO:0005743	mitochondrial respiratory chain complex I;aerobic respiration;mitochondrial electron transport, NADH to ubiquinone;NADH dehydrogenase (ubiquinone) activity;integral component of membrane;mitochondrial respiratory chain complex I assembly;mitochondrial inner membrane	K03878	ND1	http://www.genome.jp/dbget-bin/www_bget?ko:K03878	Oxidative phosphorylation;Thermogenesis;Retrograde endocannabinoid signaling	ko00190,ko04714,ko04723	-	-	sp|O79874|NU1M_PIG	NADH-ubiquinone oxidoreductase chain 1 OS=Sus scrofa OX=9823 GN=MT-ND1 PE=1 SV=1
novel.23868	1436	11.55	13.74	10.03	6.03	6.54	6.87	-0.865437	3.01412e-06	0.000120767	-	XP_020937061.1	basic salivary proline-rich protein 4-like [Sus scrofa]	-	-	-	-	-	-	-	-	-	-	-
ENSSSCG00000004890	1933	52.53	61.51	60.72	36.52	34.45	42.11	-0.629952	2.53224e-13	4.13523e-11	SERPINB2	XP_003121745.2	plasminogen activator inhibitor 2 [Sus scrofa]	GO:0005615;GO:0004867;GO:0043066	extracellular space;serine-type endopeptidase inhibitor activity;negative regulation of apoptotic process	K19821	SERPINB2,PAI2	http://www.genome.jp/dbget-bin/www_bget?ko:K19821	Complement and coagulation cascades	ko04610	-	-	sp|P05120|PAI2_HUMAN	Plasminogen activator inhibitor 2 OS=Homo sapiens OX=9606 GN=SERPINB2 PE=1 SV=2
ENSSSCG00000039997	3821	0.88	1.18	1.25	1.69	2.35	1.68	0.750255	0.00317322	0.0439601	ZNF41	XP_020936043.1	LOW QUALITY PROTEIN: zinc finger protein 41 [Sus scrofa]	GO:0046872;GO:0006355	metal ion binding;regulation of transcription, DNA-templated	K09228	KRAB	http://www.genome.jp/dbget-bin/www_bget?ko:K09228	-	-	-	-	sp|P51814|ZNF41_HUMAN	Zinc finger protein 41 OS=Homo sapiens OX=9606 GN=ZNF41 PE=1 SV=2
ENSSSCG00000030361	6143	0.6	0.72	0.53	0.36	0.41	0.39	-0.671771	0.0411078	0.288545	PRKCZ	NP_001191303.1	protein kinase C zeta type [Sus scrofa]	GO:0018105;GO:0016324;GO:0032733;GO:0031333;GO:0045630;GO:0050732;GO:0005737;GO:0106310;GO:0035748;GO:0005815;GO:0016363;GO:0043203;GO:0046627;GO:1990138;GO:0000226;GO:0032736;GO:0035556;GO:0070374;GO:0004698;GO:0005829;GO:0032754;GO:0005524;GO:0005768;GO:0005923;GO:0106311;GO:2000553;GO:0072659;GO:0032753;GO:0005635;GO:0045179	peptidyl-serine phosphorylation;apical plasma membrane;positive regulation of interleukin-10 production;negative regulation of protein-containing complex assembly;positive regulation of T-helper 2 cell differentiation;negative regulation of peptidyl-tyrosine phosphorylation;cytoplasm;protein serine kinase activity;myelin sheath abaxonal region;microtubule organizing center;nuclear matrix;axon hil…	K18952	PRKCZ	http://www.genome.jp/dbget-bin/www_bget?ko:K18952	Tight junction;Endocytosis;Hippo signaling pathway;Rap1 signaling pathway;Sphingolipid signaling pathway;Axon guidance;Insulin signaling pathway;Relaxin signaling pathway;Chemokine signaling pathway;Platelet activation	ko04530,ko04144,ko04390,ko04015,ko04071,ko04360,ko04910,ko04926,ko04062,ko04611	KOG0694	Serine/threonine protein kinase	sp|Q05513|KPCZ_HUMAN	Protein kinase C zeta type OS=Homo sapiens OX=9606 GN=PRKCZ PE=1 SV=4
ENSSSCG00000050664	4332	0	0.06	0.02	0.21	0.11	0.08	2.32804	0.042884	0.297141	-	-	-	-	-	-	-	-	-	-	-	-	-	-
novel.16435	1319	0.71	0.84	1.67	0.31	0.32	0.54	-1.45054	0.035105	0.258886	GPR84	XP_020946573.1	G-protein coupled receptor 84 isoform X1 [Sus scrofa]	GO:0004930;GO:0016021	G protein-coupled receptor activity;integral component of membrane	K08421	GPR84	http://www.genome.jp/dbget-bin/www_bget?ko:K08421	-	-	-	-	sp|Q2KI97|GPR84_BOVIN	G-protein coupled receptor 84 OS=Bos taurus OX=9913 GN=GPR84 PE=2 SV=1
ENSSSCG00000013004	1964	1.48	2.08	2.06	1.33	1.04	0.9	-0.880614	0.0154012	0.145354	TM7SF2	XP_003122590.1	delta(14)-sterol reductase [Sus scrofa]	GO:0043235;GO:0031090;GO:0016628;GO:0005783;GO:0006695;GO:0050613;GO:0016021	receptor complex;organelle membrane;oxidoreductase activity, acting on the CH-CH group of donors, NAD or NADP as acceptor;endoplasmic reticulum;cholesterol biosynthetic process;delta14-sterol reductase activity;integral component of membrane	K00222	TM7SF2,ERG24	http://www.genome.jp/dbget-bin/www_bget?ko:K00222	Steroid biosynthesis	ko00100	KOG1435	Sterol reductase/lamin B receptor	sp|Q8WMV1|ERG24_BOVIN	Delta(14)-sterol reductase TM7SF2 OS=Bos taurus OX=9913 GN=TM7SF2 PE=1 SV=1
ENSSSCG00000015579	3780	50.32	74.63	71.09	22.76	22.06	29.69	-1.40065	1.53444e-10	1.5826e-08	PTGS2	NP_999486.1	prostaglandin G/H synthase 2 precursor [Sus scrofa]	GO:0051213;GO:0005640;GO:0005637;GO:0004666;GO:0008217;GO:0006954;GO:0005789;GO:0006979;GO:0020037;GO:0046872;GO:0019371;GO:0004601	dioxygenase activity;nuclear outer membrane;nuclear inner membrane;prostaglandin-endoperoxide synthase activity;regulation of blood pressure;inflammatory response;endoplasmic reticulum membrane;response to oxidative stress;heme binding;metal ion binding;cyclooxygenase pathway;peroxidase activity	K11987	PTGS2,COX2	http://www.genome.jp/dbget-bin/www_bget?ko:K11987	NF-kappa B signaling pathway;TNF signaling pathway;VEGF signaling pathway;Arachidonic acid metabolism;Ovarian steroidogenesis;Oxytocin signaling pathway;Regulation of lipolysis in adipocytes;C-type lectin receptor signaling pathway;IL-17 signaling pathway;Retrograde endocannabinoid signaling;Serotonergic synapse	ko04064,ko04668,ko04370,ko00590,ko04913,ko04921,ko04923,ko04625,ko04657,ko04723,ko04726	KOG2408	Peroxidase/oxygenase	sp|O62698|PGH2_BOVIN;sp|O19183|PGH2_HORSE	Prostaglandin G/H synthase 2 OS=Bos taurus OX=9913 GN=PTGS2 PE=2 SV=2;Prostaglandin G/H synthase 2 OS=Equus caballus OX=9796 GN=PTGS2 PE=2 SV=1
ENSSSCG00000009022	3544	1.86	1.65	1.45	1.03	1.18	0.72	-0.766725	0.00729318	0.0842959	MAB21L2	OWK52173.1	Protein mab-21-like 2 [Lonchura striata domestica]	GO:0016740;GO:0007275;GO:0005737;GO:0005634	transferase activity;multicellular organism development;cytoplasm;nucleus	K23092	MAB21L1	http://www.genome.jp/dbget-bin/www_bget?ko:K23092	-	-	KOG3963	Mab-21-like cell fate specification proteins	sp|Q8BPP1|MB212_MOUSE	Protein mab-21-like 2 OS=Mus musculus OX=10090 GN=Mab21l2 PE=2 SV=1
ENSSSCG00000000188	1858	0.17	0	0.42	0	0	0.04	-3.74865	0.0451053	0.307642	DHH	ELR55920.1	Desert hedgehog protein, partial [Bos mutus]	GO:0008270;GO:0010468;GO:0033327;GO:0016539;GO:0030238;GO:0005113;GO:0001708;GO:0008233;GO:0005615;GO:0007275;GO:0005509;GO:0005886;GO:0016540;GO:0050810;GO:0007224;GO:0007267;GO:0001649;GO:0046872;GO:0007286	zinc ion binding;regulation of gene expression;Leydig cell differentiation;intein-mediated protein splicing;male sex determination;patched binding;cell fate specification;peptidase activity;extracellular space;multicellular organism development;calcium ion binding;plasma membrane;protein autoprocessing;regulation of steroid biosynthetic process;smoothened signaling pathway;cell-cell signaling;ost…	K11990	DHH	http://www.genome.jp/dbget-bin/www_bget?ko:K11990	Hedgehog signaling pathway	ko04340	KOG3638	Sonic hedgehog and related proteins	sp|Q61488|DHH_MOUSE	Desert hedgehog protein OS=Mus musculus OX=10090 GN=Dhh PE=1 SV=1
ENSSSCG00000051327	5816	0	0	0	0.1	0	0.02	4.29268	0.043829	0.30154	-	ABR01162.1	endonuclease/reverse transcriptase [Sus scrofa]	GO:0003964;GO:0004519	RNA-directed DNA polymerase activity;endonuclease activity	K23324	EDARADD	http://www.genome.jp/dbget-bin/www_bget?ko:K23324	NF-kappa B signaling pathway	ko04064	-	-	sp|O00370|LORF2_HUMAN	LINE-1 retrotransposable element ORF2 protein OS=Homo sapiens OX=9606 PE=1 SV=1
ENSSSCG00000035873	1222	23.28	25.94	23.14	11.61	12.46	14.41	-0.942723	8.1054e-12	1.05891e-09	SPRING1	XP_005657372.1;XP_013845796.1;XP_003132942.1;XP_036730816.1;XP_013845809.1;XP_013845797.2;XP_007455924.1;XP_020928792.1;XP_013845795.1;XP_032459069.1	UPF0454 protein C12orf49 homolog isoform X15 [Sus scrofa];UPF0454 protein C12orf49 homolog isoform X5 [Sus scrofa];UPF0454 protein C12orf49 homolog isoform X14 [Sus scrofa];SREBP regulating gene protein isoform X5 [Balaenoptera musculus];UPF0454 protein C12orf49 homolog isoform X13 [Sus scrofa];UPF0454 protein C12orf49 homolog isoform X4 [Sus scrofa];PREDICTED: UPF0454 protein C12orf49 homolog is…	GO:0000139;GO:0016021;GO:2000640	Golgi membrane;integral component of membrane;positive regulation of SREBP signaling pathway	-	-	-	-	-	KOG3136	Uncharacterized conserved protein	sp|Q17QN8|SPRNG_BOVIN	SREBP regulating gene protein OS=Bos taurus OX=9913 GN=SPRING PE=2 SV=1
ENSSSCG00000011946	5084	0.46	0.48	0.45	0.98	0.86	0.81	0.913403	0.00335111	0.0460105	ALCAM	XP_003358875.3;XP_013837936.1	CD166 antigen isoform X1 [Sus scrofa];CD166 antigen isoform X2 [Sus scrofa]	GO:0030425;GO:0005886;GO:0030424;GO:0016021	dendrite;plasma membrane;axon;integral component of membrane	K06547	ALCAM,CD166	http://www.genome.jp/dbget-bin/www_bget?ko:K06547	Cell adhesion molecules	ko04514	-	-	sp|Q13740|CD166_HUMAN;sp|Q9BH13|CD166_BOVIN	CD166 antigen OS=Homo sapiens OX=9606 GN=ALCAM PE=1 SV=2;CD166 antigen OS=Bos taurus OX=9913 GN=ALCAM PE=2 SV=1
ENSSSCG00000015271	3751	34.36	37.18	37.49	23.06	21.85	25.24	-0.640665	6.10636e-21	2.99156e-18	PRELP	XP_003130154.1	prolargin [Sus scrofa]	GO:0008201;GO:0062023;GO:0005615;GO:0005201;GO:0007569	heparin binding;collagen-containing extracellular matrix;extracellular space;extracellular matrix structural constituent;cell aging	K08125	PRELP	http://www.genome.jp/dbget-bin/www_bget?ko:K08125	-	-	-	-	sp|P51888|PRELP_HUMAN	Prolargin OS=Homo sapiens OX=9606 GN=PRELP PE=1 SV=1
ENSSSCG00000033611	4855	0.8	1.02	0.79	1.56	1.29	1.7	0.714725	0.005558	0.068501	ZNF793	XP_022442086.1;KAB0396439.1;XP_013853873.2;XP_031537564.1	zinc finger protein 793 isoform X1 [Delphinapterus leucas];hypothetical protein E2I00_012082, partial [Balaenoptera physalus];zinc finger protein 27 [Sus scrofa];zinc finger protein 793 [Vicugna pacos]	GO:0006355;GO:0005634;GO:0046872	regulation of transcription, DNA-templated;nucleus;metal ion binding	K09228	KRAB	http://www.genome.jp/dbget-bin/www_bget?ko:K09228	-	-	-	-	sp|Q6ZN11|ZN793_HUMAN	Zinc finger protein 793 OS=Homo sapiens OX=9606 GN=ZNF793 PE=2 SV=2
ENSSSCG00000007648	2132	2.96	2.92	2.33	1.9	1.74	1.72	-0.641676	0.0191865	0.169502	GAL3ST4	XP_005661947.1;KAF3813940.1;XP_030619568.1	galactose-3-O-sulfotransferase 4 [Sus scrofa];hypothetical protein GH733_017972 [Mirounga leonina];galactose-3-O-sulfotransferase 4 isoform X1 [Delphinapterus leucas]	GO:0001733;GO:0009247;GO:0050694;GO:0009101;GO:0016021;GO:0008146	galactosylceramide sulfotransferase activity;glycolipid biosynthetic process;galactose 3-O-sulfotransferase activity;glycoprotein biosynthetic process;integral component of membrane;sulfotransferase activity	K09677	GAL3ST4	http://www.genome.jp/dbget-bin/www_bget?ko:K09677	-	-	-	-	sp|Q96RP7|G3ST4_HUMAN	Galactose-3-O-sulfotransferase 4 OS=Homo sapiens OX=9606 GN=GAL3ST4 PE=1 SV=1
ENSSSCG00000037792	2320	0.5	0.67	0.55	1.06	1.78	1.01	1.18725	0.0066394	0.0785936	COX7A1	XP_024589761.1	cytochrome c oxidase subunit 7A1, mitochondrial [Neophocaena asiaeorientalis asiaeorientalis]	GO:0016021;GO:0004129;GO:0005746	integral component of membrane;cytochrome-c oxidase activity;mitochondrial respirasome	K02270	COX7A	http://www.genome.jp/dbget-bin/www_bget?ko:K02270	Oxidative phosphorylation;Cardiac muscle contraction;Thermogenesis	ko00190,ko04260,ko04714	-	-	sp|Q8SPJ9|CX7A1_PIG	Cytochrome c oxidase subunit 7A1, mitochondrial OS=Sus scrofa OX=9823 GN=COX7A1 PE=3 SV=1
ENSSSCG00000042279	1077	0	0.27	0.11	0.68	0.67	0.6	2.52509	0.0342148	0.253622	L1RE1	ABR01161.1	transposase [Sus scrofa]	GO:0003727;GO:1990904;GO:0032197	single-stranded RNA binding;ribonucleoprotein complex;transposition, RNA-mediated	-	-	-	-	-	-	-	sp|Q9UN81|LORF1_HUMAN	LINE-1 retrotransposable element ORF1 protein OS=Homo sapiens OX=9606 GN=L1RE1 PE=1 SV=1
novel.10736	269	38.96	77.04	16.1	3.49	20.67	5.84	-1.91228	0.0368487	0.266995	-	XP_020945460.1	CREB-regulated transcription coactivator 2 isoform X3 [Sus scrofa]	-	-	K09228	KRAB	http://www.genome.jp/dbget-bin/www_bget?ko:K09228	-	-	-	-	-	-
ENSSSCG00000033918	2403	0	0	0	0.06	0.12	0.18	4.4229	0.0188996	0.167724	CD300A	XP_020922337.1	CMRF35-like molecule 8 [Sus scrofa]	GO:0016021	integral component of membrane	K06719	CD300	http://www.genome.jp/dbget-bin/www_bget?ko:K06719	-	-	-	-	sp|Q9UGN4|CLM8_HUMAN	CMRF35-like molecule 8 OS=Homo sapiens OX=9606 GN=CD300A PE=1 SV=2
ENSSSCG00000005967	5440	1.35	1.04	1.21	1.93	1.92	1.78	0.777655	0.000221534	0.00506847	LRATD2	XP_005662907.1	protein FAM84B [Sus scrofa]	GO:0005737;GO:0005886	cytoplasm;plasma membrane	K22810	FAM84B	http://www.genome.jp/dbget-bin/www_bget?ko:K22810	-	-	-	-	sp|Q96KN1|LRAT2_HUMAN	Protein LRATD2 OS=Homo sapiens OX=9606 GN=LRATD2 PE=1 SV=1
ENSSSCG00000036094	4511	0.31	0.23	0.22	0.52	0.46	0.5	0.981675	0.0289617	0.226359	PLAAT1	XP_020925718.1	phospholipid-metabolizing enzyme A-C1 [Sus scrofa]	GO:0016021	integral component of membrane	-	-	-	-	-	-	-	sp|Q9HDD0|PLAT1_HUMAN	Phospholipase A and acyltransferase 1 OS=Homo sapiens OX=9606 GN=PLAAT1 PE=1 SV=1
ENSSSCG00000005607	3798	1.7	1.68	1.81	2.9	2.9	3.39	0.719	0.000229474	0.00521786	RALGPS1	XP_020924649.1;KAF6434316.1;XP_017205541.1;XP_020924743.1;XP_020924752.1	ras-specific guanine nucleotide-releasing factor RalGPS1 isoform X1 [Sus scrofa];Ral GEF with PH domain and SH3 binding motif 1 [Molossus molossus];PREDICTED: ras-specific guanine nucleotide-releasing factor RalGPS1 isoform X7 [Oryctolagus cuniculus];ras-specific guanine nucleotide-releasing factor RalGPS1 isoform X6 [Sus scrofa];ras-specific guanine nucleotide-releasing factor RalGPS1 isoform X7…	GO:0005085;GO:0032485;GO:0007264	guanyl-nucleotide exchange factor activity;regulation of Ral protein signal transduction;small GTPase mediated signal transduction	K24023	RALGPS	http://www.genome.jp/dbget-bin/www_bget?ko:K24023	-	-	KOG3417	Ras1 guanine nucleotide exchange factor	sp|Q5JS13|RGPS1_HUMAN;sp|A2AR50|RGPS1_MOUSE	Ras-specific guanine nucleotide-releasing factor RalGPS1 OS=Homo sapiens OX=9606 GN=RALGPS1 PE=1 SV=1;Ras-specific guanine nucleotide-releasing factor RalGPS1 OS=Mus musculus OX=10090 GN=Ralgps1 PE=1 SV=2
ENSSSCG00000049521	4455	0.09	0.14	0.13	0.02	0.02	0	-3.46655	0.0141212	0.136249	-	KAB0350657.1	hypothetical protein FD754_015514, partial [Muntiacus muntjak]	-	-	K10798	PARP2_3_4	http://www.genome.jp/dbget-bin/www_bget?ko:K10798	Apoptosis;Base excision repair;Longevity regulating pathway - worm	ko04210,ko03410,ko04212	-	-	sp|P08548|LIN1_NYCCO	LINE-1 reverse transcriptase homolog OS=Nycticebus coucang OX=9470 PE=4 SV=1
ENSSSCG00000024166	5979	1.13	1.17	1	0.56	0.52	0.65	-0.937204	0.000319071	0.0068505	SLC2A6	XP_003353749.1	solute carrier family 2, facilitated glucose transporter member 6 [Sus scrofa]	GO:0008643;GO:0016021;GO:0005886;GO:0022857	carbohydrate transport;integral component of membrane;plasma membrane;transmembrane transporter activity	K08144	SLC2A6,GLUT6	http://www.genome.jp/dbget-bin/www_bget?ko:K08144	-	-	KOG0254	Predicted transporter (major facilitator superfamily)	sp|Q9UGQ3|GTR6_HUMAN	Solute carrier family 2, facilitated glucose transporter member 6 OS=Homo sapiens OX=9606 GN=SLC2A6 PE=1 SV=2
ENSSSCG00000000232	4491	5.88	5.2	4.8	3.57	3.95	3.69	-0.587569	8.23502e-06	0.000294385	ACVRL1	KAB1269557.1;XP_020947330.1	Serine/threonine-protein kinase receptor R3 [Camelus dromedarius];serine/threonine-protein kinase receptor R3 [Sus scrofa]	GO:0046872;GO:0043235;GO:0004675;GO:0005524;GO:0016021	metal ion binding;receptor complex;transmembrane receptor protein serine/threonine kinase activity;ATP binding;integral component of membrane	K13594	ACVRL1,ALK1	http://www.genome.jp/dbget-bin/www_bget?ko:K13594	Cytokine-cytokine receptor interaction	ko04060	-	-	sp|P80203|ACVL1_RAT;sp|P37023|ACVL1_HUMAN	Serine/threonine-protein kinase receptor R3 OS=Rattus norvegicus OX=10116 GN=Acvrl1 PE=1 SV=2;Serine/threonine-protein kinase receptor R3 OS=Homo sapiens OX=9606 GN=ACVRL1 PE=1 SV=2
ENSSSCG00000010508	3366	47.52	48.17	48.44	35.16	28.72	29.77	-0.593959	6.13816e-18	2.0356e-15	TM9SF3	VTJ81104.1;XP_021108789.1;KAF6111893.1	Hypothetical predicted protein [Marmota monax];transmembrane 9 superfamily member 3 isoform X2 [Heterocephalus glaber];transmembrane 9 superfamily member 3 [Phyllostomus discolor]	GO:0016021	integral component of membrane	K17087	TM9SF3	http://www.genome.jp/dbget-bin/www_bget?ko:K17087	-	-	-	-	sp|Q9HD45|TM9S3_HUMAN	Transmembrane 9 superfamily member 3 OS=Homo sapiens OX=9606 GN=TM9SF3 PE=1 SV=2
ENSSSCG00000036488	5459	9.37	9.08	9.15	14.87	15.63	13.82	0.676745	4.32849e-18	1.48103e-15	KLF3	NP_001127824.1	Krueppel-like factor 3 [Sus scrofa]	GO:0000977;GO:0000122;GO:0005654	RNA polymerase II transcription regulatory region sequence-specific DNA binding;negative regulation of transcription by RNA polymerase II;nucleoplasm	K15605	KLF3	http://www.genome.jp/dbget-bin/www_bget?ko:K15605	-	-	-	-	sp|P57682|KLF3_HUMAN	Krueppel-like factor 3 OS=Homo sapiens OX=9606 GN=KLF3 PE=1 SV=1
ENSSSCG00000008141	3587	0.27	0.51	0.51	0.04	0.18	0.17	-1.74634	0.0188746	0.16757	ST6GAL2	XP_003124903.1	beta-galactoside alpha-2,6-sialyltransferase 2 [Sus scrofa]	GO:0016021;GO:0005975;GO:0003835;GO:0006486;GO:0009311;GO:0032580	integral component of membrane;carbohydrate metabolic process;beta-galactoside alpha-2,6-sialyltransferase activity;protein glycosylation;oligosaccharide metabolic process;Golgi cisterna membrane	K00779	SIAT2,ST6GAL2	http://www.genome.jp/dbget-bin/www_bget?ko:K00779	N-Glycan biosynthesis;Other types of O-glycan biosynthesis	ko00510,ko00514	-	-	sp|A5D7T4|SIAT2_BOVIN	Beta-galactoside alpha-2,6-sialyltransferase 2 OS=Bos taurus OX=9913 GN=ST6GAL2 PE=2 SV=1
ENSSSCG00000008227	2983	1.08	1.13	1.67	0.56	1.1	0.77	-0.742719	0.0339278	0.252363	ST3GAL5	XP_020942952.1;XP_020942953.1	lactosylceramide alpha-2,3-sialyltransferase isoform X1 [Sus scrofa];lactosylceramide alpha-2,3-sialyltransferase isoform X2 [Sus scrofa]	GO:0008373;GO:0016021;GO:0005794;GO:0006486	sialyltransferase activity;integral component of membrane;Golgi apparatus;protein glycosylation	K03370	SIAT9	http://www.genome.jp/dbget-bin/www_bget?ko:K03370	Glycosphingolipid biosynthesis - ganglio series	ko00604	-	-	sp|Q9UNP4|SIAT9_HUMAN	Lactosylceramide alpha-2,3-sialyltransferase OS=Homo sapiens OX=9606 GN=ST3GAL5 PE=1 SV=4
ENSSSCG00000044745	2844	0.21	0.22	0.04	0	0	0.05	-4.06764	0.015975	0.149008	-	ABR01162.1	endonuclease/reverse transcriptase [Sus scrofa]	GO:0003964;GO:0004519	RNA-directed DNA polymerase activity;endonuclease activity	K10798	PARP2_3_4	http://www.genome.jp/dbget-bin/www_bget?ko:K10798	Apoptosis;Base excision repair;Longevity regulating pathway - worm	ko04210,ko03410,ko04212	-	-	sp|O00370|LORF2_HUMAN	LINE-1 retrotransposable element ORF2 protein OS=Homo sapiens OX=9606 PE=1 SV=1
ENSSSCG00000050328	1347	0.09	0	0	0.67	0.3	0.1	3.88294	0.0259418	0.209337	L1RE1	ABR01161.1	transposase [Sus scrofa]	GO:1990904;GO:0032197;GO:0003727	ribonucleoprotein complex;transposition, RNA-mediated;single-stranded RNA binding	-	-	-	-	-	-	-	sp|Q9UN81|LORF1_HUMAN	LINE-1 retrotransposable element ORF1 protein OS=Homo sapiens OX=9606 GN=L1RE1 PE=1 SV=1
ENSSSCG00000006619	5055	11.45	10.94	10.8	7.74	5.86	7.6	-0.643422	2.22189e-13	3.65611e-11	SNX27	XP_003125809.1;XP_004436078.1;XP_013852593.1;XP_017733150.1;XP_020945514.1	sorting nexin-27 isoform X1 [Sus scrofa];PREDICTED: sorting nexin-27 isoform X2 [Ceratotherium simum simum];sorting nexin-27 isoform X3 [Sus scrofa];PREDICTED: sorting nexin-27 isoform X4 [Rhinopithecus bieti];sorting nexin-27 isoform X2 [Sus scrofa]	GO:0005829;GO:0071203;GO:0001772;GO:0016197;GO:0016020;GO:0005768;GO:0032266;GO:0030904;GO:0005654;GO:0007165;GO:0031901;GO:0008333;GO:0006886;GO:0032456;GO:0035091;GO:0005769	cytosol;WASH complex;immunological synapse;endosomal transport;membrane;endosome;phosphatidylinositol-3-phosphate binding;retromer complex;nucleoplasm;signal transduction;early endosome membrane;endosome to lysosome transport;intracellular protein transport;endocytic recycling;phosphatidylinositol binding;early endosome	K17936	SNX27	http://www.genome.jp/dbget-bin/www_bget?ko:K17936	-	-	KOG3784	Sorting nexin protein SNX27	sp|A5PKA5|SNX27_BOVIN	Sorting nexin-27 OS=Bos taurus OX=9913 GN=SNX27 PE=2 SV=1
ENSSSCG00000027165	2204	21.98	26.65	23.8	16.33	15.47	16.06	-0.611716	1.40719e-09	1.21334e-07	UBE2G2	XP_006876620.1;XP_009923893.1;XP_012635481.1;KAF6478747.1;XP_001490108.4	PREDICTED: ubiquitin-conjugating enzyme E2 G2-like [Chrysochloris asiatica];PREDICTED: ubiquitin-conjugating enzyme E2 G2 isoform X1 [Haliaeetus albicilla];ubiquitin-conjugating enzyme E2 G2 isoform X3 [Microcebus murinus];ubiquitin conjugating enzyme E2 G2 [Molossus molossus];ubiquitin-conjugating enzyme E2 G2 isoform X1 [Equus caballus]	GO:0005524;GO:0016740	ATP binding;transferase activity	K04555	UBE2G2,UBC7	http://www.genome.jp/dbget-bin/www_bget?ko:K04555	Protein processing in endoplasmic reticulum;Ubiquitin mediated proteolysis	ko04141,ko04120	KOG0426	Ubiquitin-protein ligase	sp|P60604|UB2G2_HUMAN	Ubiquitin-conjugating enzyme E2 G2 OS=Homo sapiens OX=9606 GN=UBE2G2 PE=1 SV=1
ENSSSCG00000008577	4318	0.28	0.48	0.61	0.99	0.61	1.02	0.928153	0.0153098	0.144618	DNAJC27	XP_020943434.1;XP_034515698.1	dnaJ homolog subfamily C member 27 isoform X1 [Sus scrofa];dnaJ homolog subfamily C member 27 isoform X3 [Ailuropoda melanoleuca]	GO:0005634;GO:0070374;GO:0005525;GO:0006886;GO:0071701;GO:0003924	nucleus;positive regulation of ERK1 and ERK2 cascade;GTP binding;intracellular protein transport;regulation of MAPK export from nucleus;GTPase activity	K19372	DNAJC27	http://www.genome.jp/dbget-bin/www_bget?ko:K19372	-	-	KOG0098	GTPase Rab2, small G protein superfamily	sp|Q9NZQ0|DJC27_HUMAN	DnaJ homolog subfamily C member 27 OS=Homo sapiens OX=9606 GN=DNAJC27 PE=1 SV=1
ENSSSCG00000027130	869	95.92	93.51	86.16	41.57	36.73	70.13	-0.879327	0.0029389	0.0412978	TNFRSF12A	NP_001136311.1	tumor necrosis factor receptor superfamily member 12A precursor [Sus scrofa]	GO:0005886;GO:0016021;GO:2001238;GO:0043065	plasma membrane;integral component of membrane;positive regulation of extrinsic apoptotic signaling pathway;positive regulation of apoptotic process	K05149	TNFRSF12A,FN14,TWEAKR,CD266	http://www.genome.jp/dbget-bin/www_bget?ko:K05149	Cytokine-cytokine receptor interaction	ko04060	-	-	sp|Q9NP84|TNR12_HUMAN	Tumor necrosis factor receptor superfamily member 12A OS=Homo sapiens OX=9606 GN=TNFRSF12A PE=1 SV=1
ENSSSCG00000044141	3972	0.45	0.3	0.43	0.21	0.09	0.24	-1.1394	0.0459716	0.310842	-	-	-	-	-	-	-	-	-	-	-	-	-	-
ENSSSCG00000002719	819	18.79	17.82	16.41	10.83	13.54	10.28	-0.599932	0.00355112	0.0481434	EXOSC6	XP_020949451.1	exosome complex component MTR3 [Sus scrofa]	GO:0000178;GO:0045006	exosome (RNase complex);DNA deamination	K12587	MTR3,EXOSC6	http://www.genome.jp/dbget-bin/www_bget?ko:K12587	RNA degradation	ko03018	KOG1068	Exosomal 3'-5' exoribonuclease complex, subunit Rrp41 and related exoribonucleases	sp|Q5RKV6|EXOS6_HUMAN	Exosome complex component MTR3 OS=Homo sapiens OX=9606 GN=EXOSC6 PE=1 SV=1
ENSSSCG00000011197	1857	4.4	5.07	4.63	7.15	8.11	8.12	0.73207	5.74126e-05	0.00163485	OXNAD1	XP_001925335.4;XP_006936501.1	oxidoreductase NAD-binding domain-containing protein 1 isoform X1 [Sus scrofa];oxidoreductase NAD-binding domain-containing protein 1 isoform X4 [Felis catus]	GO:0016491	oxidoreductase activity	-	-	-	-	-	-	-	sp|Q5R4D2|OXND1_PONAB;sp|Q96HP4|OXND1_HUMAN	Oxidoreductase NAD-binding domain-containing protein 1 OS=Pongo abelii OX=9601 GN=OXNAD1 PE=2 SV=1;Oxidoreductase NAD-binding domain-containing protein 1 OS=Homo sapiens OX=9606 GN=OXNAD1 PE=1 SV=1
ENSSSCG00000037015	6907	0.78	0.94	1.17	2.11	1.43	1.4	0.711333	0.001924	0.0294963	SESN3	XP_003129806.4;AAH17296.1;XP_007451320.1	sestrin-3 [Sus scrofa];SESN3 protein [Homo sapiens];PREDICTED: sestrin-3 isoform X2 [Lipotes vexillifer]	GO:1990253;GO:0005634;GO:0061700;GO:0051896;GO:0070728;GO:0032868;GO:0046626;GO:1904262;GO:0042593;GO:0071233;GO:0016684;GO:0031932;GO:0016239;GO:1901031;GO:0034198;GO:0042149;GO:0071230;GO:0038203;GO:0005737	cellular response to leucine starvation;nucleus;GATOR2 complex;regulation of protein kinase B signaling;leucine binding;response to insulin;regulation of insulin receptor signaling pathway;negative regulation of TORC1 signaling;glucose homeostasis;cellular response to leucine;oxidoreductase activity, acting on peroxide as acceptor;TORC2 complex;positive regulation of macroautophagy;regulation of …	K10141	SESN1_3	http://www.genome.jp/dbget-bin/www_bget?ko:K10141	p53 signaling pathway;Longevity regulating pathway	ko04115,ko04211	KOG3746	Uncharacterized conserved protein	sp|P58005|SESN3_HUMAN	Sestrin-3 OS=Homo sapiens OX=9606 GN=SESN3 PE=1 SV=2
ENSSSCG00000031871	5893	3.15	3.31	3.53	5.22	5.09	4.77	0.588189	7.66294e-07	3.57537e-05	ENTPD4	XP_023986540.1	ectonucleoside triphosphate diphosphohydrolase 4 isoform X1 [Physeter catodon]	GO:0005524;GO:0016021;GO:0016787	ATP binding;integral component of membrane;hydrolase activity	K12305	ENTPD4,LALP70	http://www.genome.jp/dbget-bin/www_bget?ko:K12305	Lysosome;Purine metabolism;Pyrimidine metabolism	ko04142,ko00230,ko00240	KOG1386	Nucleoside phosphatase	sp|Q9Y227|ENTP4_HUMAN	Ectonucleoside triphosphate diphosphohydrolase 4 OS=Homo sapiens OX=9606 GN=ENTPD4 PE=1 SV=1
ENSSSCG00000051090	6271	2.81	2.11	1.81	1.05	1.69	1.63	-0.628172	0.00312677	0.0434282	-	-	-	-	-	-	-	-	-	-	-	-	-	-
ENSSSCG00000039914	3451	0.41	0.39	0.33	0.62	1.17	1.4	1.0499	0.00368541	0.0496376	ZNF470	XP_013854308.1	zinc finger protein 470 isoform X1 [Sus scrofa]	GO:0046872;GO:0000978;GO:0006357;GO:0006355;GO:0016604;GO:0003700	metal ion binding;RNA polymerase II cis-regulatory region sequence-specific DNA binding;regulation of transcription by RNA polymerase II;regulation of transcription, DNA-templated;nuclear body;DNA-binding transcription factor activity	K09228	KRAB	http://www.genome.jp/dbget-bin/www_bget?ko:K09228	-	-	-	-	sp|Q6ECI4|ZN470_HUMAN	Zinc finger protein 470 OS=Homo sapiens OX=9606 GN=ZNF470 PE=2 SV=3
ENSSSCG00000017379	2402	5.36	6.78	5.94	3.55	2.98	3.9	-0.816124	1.58966e-05	0.000521563	ETV4	XP_003131425.3;XP_005668842.1;XP_005668839.1;XP_020922580.1	ETS translocation variant 4 isoform X1 [Sus scrofa];ETS translocation variant 4 isoform X6 [Sus scrofa];ETS translocation variant 4 isoform X3 [Sus scrofa];ETS translocation variant 4 isoform X8 [Sus scrofa]	GO:0001228;GO:0005694;GO:0000978;GO:0043565;GO:0005730;GO:0003700;GO:0045618;GO:0005634	DNA-binding transcription activator activity, RNA polymerase II-specific;chromosome;RNA polymerase II cis-regulatory region sequence-specific DNA binding;sequence-specific DNA binding;nucleolus;DNA-binding transcription factor activity;positive regulation of keratinocyte differentiation;nucleus	K15592	ETV4	http://www.genome.jp/dbget-bin/www_bget?ko:K15592	-	-	KOG3806	Predicted transcription factor	sp|P43268|ETV4_HUMAN	ETS translocation variant 4 OS=Homo sapiens OX=9606 GN=ETV4 PE=1 SV=3
ENSSSCG00000050594	864	0.28	0.54	0	1.91	2.12	2.16	2.99808	0.000381876	0.00797647	ESCO2	XP_020930091.1	LOW QUALITY PROTEIN: N-acetyltransferase ESCO2 [Sus scrofa]	GO:0005634;GO:0007059;GO:0035861;GO:0007049;GO:0030054;GO:0005721;GO:0005654;GO:0005794;GO:0071168;GO:0004468;GO:0001741;GO:0010369;GO:0016746;GO:0002244;GO:0006275;GO:0046872;GO:0006302;GO:0034421	nucleus;chromosome segregation;site of double-strand break;cell cycle;cell junction;pericentric heterochromatin;nucleoplasm;Golgi apparatus;protein localization to chromatin;lysine N-acetyltransferase activity, acting on acetyl phosphate as donor;XY body;chromocenter;acyltransferase activity;hematopoietic progenitor cell differentiation;regulation of DNA replication;metal ion binding;double-stran…	K11268	ESCO,ECO1	http://www.genome.jp/dbget-bin/www_bget?ko:K11268	-	-	-	-	sp|Q56NI9|ESCO2_HUMAN	N-acetyltransferase ESCO2 OS=Homo sapiens OX=9606 GN=ESCO2 PE=1 SV=1
ENSSSCG00000011806	4959	11.67	10.92	10.7	6.56	7.29	8.02	-0.612474	2.18162e-10	2.16715e-08	MASP1	NP_001171876.1;XP_005657166.1	mannan-binding lectin serine protease 1 precursor [Sus scrofa];mannan-binding lectin serine protease 1 isoform X1 [Sus scrofa]	GO:0005509;GO:0045087;GO:0005615;GO:0048306;GO:0005576;GO:0004252;GO:0005829;GO:0042803;GO:0005654;GO:0001867	calcium ion binding;innate immune response;extracellular space;calcium-dependent protein binding;extracellular region;serine-type endopeptidase activity;cytosol;protein homodimerization activity;nucleoplasm;complement activation, lectin pathway	K03992	MASP1	http://www.genome.jp/dbget-bin/www_bget?ko:K03992	Complement and coagulation cascades	ko04610	-	-	sp|P48740|MASP1_HUMAN	Mannan-binding lectin serine protease 1 OS=Homo sapiens OX=9606 GN=MASP1 PE=1 SV=3
ENSSSCG00000040725	1200	156.44	209.5	183.7	75.3	76.14	118.52	-1.02028	9.13779e-05	0.002408	IL11	XP_010989838.2	interleukin-11 isoform X1 [Camelus dromedarius]	-	-	K05417	IL11	http://www.genome.jp/dbget-bin/www_bget?ko:K05417	JAK-STAT signaling pathway;Cytokine-cytokine receptor interaction;Hematopoietic cell lineage	ko04630,ko04060,ko04640	-	-	sp|P20809|IL11_HUMAN	Interleukin-11 OS=Homo sapiens OX=9606 GN=IL11 PE=1 SV=1
ENSSSCG00000008073	5452	1.45	1.04	1.19	2.38	2.39	1.8	0.834558	5.97963e-05	0.00168273	OMD	XP_003124829.1	osteomodulin [Sus scrofa]	GO:0007155;GO:0030500;GO:0005576;GO:0062023	cell adhesion;regulation of bone mineralization;extracellular region;collagen-containing extracellular matrix	K08124	OMD	http://www.genome.jp/dbget-bin/www_bget?ko:K08124	-	-	-	-	sp|O77742|OMD_BOVIN	Osteomodulin OS=Bos taurus OX=9913 GN=OMD PE=1 SV=1
novel.22211	467	1.82	1.36	2.83	0.7	0	0	-3.11417	0.0422826	0.294489	DNHD1	XP_020917997.1	LOW QUALITY PROTEIN: dynein heavy chain domain-containing protein 1 [Sus scrofa]	GO:0007018;GO:0005524;GO:0030286;GO:0008569	microtubule-based movement;ATP binding;dynein complex;minus-end-directed microtubule motor activity	-	-	-	-	-	-	-	sp|Q96M86|DNHD1_HUMAN	Dynein heavy chain domain-containing protein 1 OS=Homo sapiens OX=9606 GN=DNHD1 PE=2 SV=2
ENSSSCG00000049958	4272	0.08	0.06	0.06	0.17	0.19	0.21	1.47769	0.0358512	0.262414	-	-	-	-	-	-	-	-	-	-	-	-	-	-
ENSSSCG00000024983	1962	30.05	32.85	32.49	20.8	21.58	21.51	-0.592041	7.49667e-12	9.85355e-10	RSL24D1	XP_019824362.1	PREDICTED: probable ribosome biogenesis protein RLP24 [Bos indicus]	GO:0003723;GO:0003735;GO:0022625;GO:0005840;GO:0000027;GO:0006412;GO:1902626	RNA binding;structural constituent of ribosome;cytosolic large ribosomal subunit;ribosome;ribosomal large subunit assembly;translation;assembly of large subunit precursor of preribosome	K02896	RP-L24e,RPL24	http://www.genome.jp/dbget-bin/www_bget?ko:K02896	Ribosome	ko03010	KOG1723	60s ribosomal protein L30 isolog	sp|Q3SZ12|RLP24_BOVIN;sp|Q99L28|RLP24_MOUSE	Probable ribosome biogenesis protein RLP24 OS=Bos taurus OX=9913 GN=RSL24D1 PE=2 SV=1;Probable ribosome biogenesis protein RLP24 OS=Mus musculus OX=10090 GN=Rsl24d1 PE=2 SV=1
ENSSSCG00000006653	4358	41.63	36.15	30.75	23.23	10.11	10.42	-1.30212	0.00155401	0.0247465	ENSA	XP_005357025.1;XP_011828987.1;NP_001335735.1	alpha-endosulfine isoform X1 [Microtus ochrogaster];PREDICTED: alpha-endosulfine isoform X1 [Mandrillus leucophaeus];induced myeloid leukemia cell differentiation protein Mcl-1 [Sus scrofa]	GO:0097192;GO:0007584;GO:0007049;GO:0000086;GO:2000811;GO:0008200;GO:0005102;GO:0005654;GO:0034097;GO:0051301;GO:2001020;GO:2001240;GO:0016021;GO:0051434;GO:0019888;GO:0005829;GO:0006915;GO:0042981;GO:0000278;GO:0019870;GO:0035308;GO:0051721;GO:0030154;GO:0050796;GO:1903378;GO:0008630;GO:0007275;GO:0005739;GO:0004864;GO:0046982;GO:0097136;GO:0010507;GO:0019212;GO:0005737	extrinsic apoptotic signaling pathway in absence of ligand;response to nutrient;cell cycle;G2/M transition of mitotic cell cycle;negative regulation of anoikis;ion channel inhibitor activity;signaling receptor binding;nucleoplasm;response to cytokine;cell division;regulation of response to DNA damage stimulus;negative regulation of extrinsic apoptotic signaling pathway in absence of ligand;integr…	K02539	MCL1	http://www.genome.jp/dbget-bin/www_bget?ko:K02539	Apoptosis;JAK-STAT signaling pathway;PI3K-Akt signaling pathway	ko04210,ko04630,ko04151	-	-	sp|O43768|ENSA_HUMAN;sp|Q7YRZ9|MCL1_FELCA	Alpha-endosulfine OS=Homo sapiens OX=9606 GN=ENSA PE=1 SV=1;Induced myeloid leukemia cell differentiation protein Mcl-1 homolog OS=Felis catus OX=9685 GN=MCL1 PE=2 SV=1
ENSSSCG00000044127	5055	0.71	0.95	1.03	1.45	0.99	1.15	0.615399	0.0217549	0.185135	STARD9	XP_020952823.1	LOW QUALITY PROTEIN: stAR-related lipid transfer protein 9 [Sus scrofa]	GO:0007018;GO:1990939;GO:0005524;GO:0008017;GO:0008289	microtubule-based movement;microtubule motor activity;ATP binding;microtubule binding;lipid binding	K16491	STARD9	http://www.genome.jp/dbget-bin/www_bget?ko:K16491	-	-	KOG0245	Kinesin-like protein	sp|Q9P2P6|STAR9_HUMAN	StAR-related lipid transfer protein 9 OS=Homo sapiens OX=9606 GN=STARD9 PE=1 SV=3
ENSSSCG00000036524	3911	1.32	1.17	1.31	2.2	2.49	1.71	0.609617	0.00855086	0.0946213	-	ELR55211.1	hypothetical protein M91_18560, partial [Bos mutus]	-	-	K19941	SYN	http://www.genome.jp/dbget-bin/www_bget?ko:K19941	-	-	-	-	sp|O00370|LORF2_HUMAN	LINE-1 retrotransposable element ORF2 protein OS=Homo sapiens OX=9606 PE=1 SV=1
ENSSSCG00000051369	2061	0.04	0.07	0.37	0.51	0.74	0.35	1.73682	0.0373591	0.269967	-	-	-	-	-	-	-	-	-	-	-	-	-	-
ENSSSCG00000002707	733	75.03	79.79	79.67	50.41	45.48	45.29	-0.661723	1.89416e-09	1.60119e-07	GABARAPL2	OWK15611.1;XP_015351540.1;VCW79168.1;TEA38480.1	hypothetical protein Celaphus_00003948, partial [Cervus elaphus hippelaphus];PREDICTED: gamma-aminobutyric acid receptor-associated protein-like 2 [Marmota marmota marmota];unnamed protein product, partial [Gulo gulo];hypothetical protein DBR06_SOUSAS110380, partial [Sousa chinensis]	GO:0000139;GO:0006914;GO:0016020;GO:0000421;GO:1901799;GO:0031625;GO:0070972	Golgi membrane;autophagy;membrane;autophagosome membrane;negative regulation of proteasomal protein catabolic process;ubiquitin protein ligase binding;protein localization to endoplasmic reticulum	K08341	GABARAP,ATG8,LC3	http://www.genome.jp/dbget-bin/www_bget?ko:K08341	Autophagy - animal;Autophagy - other;Mitophagy - animal;FoxO signaling pathway;Longevity regulating pathway - worm;NOD-like receptor signaling pathway;GABAergic synapse	ko04140,ko04136,ko04137,ko04068,ko04212,ko04621,ko04727	KOG1654	Microtubule-associated anchor protein involved in autophagy and membrane trafficking	sp|P60519|GBRL2_BOVIN	Gamma-aminobutyric acid receptor-associated protein-like 2 OS=Bos taurus OX=9913 GN=GABARAPL2 PE=1 SV=1
ENSSSCG00000032160	5739	0	0	0	0.13	0.12	0.07	5.42931	0.000537239	0.0105471	FNDC7	XP_001927841.1;XP_020945766.1	pre-mRNA-splicing factor 38B [Sus scrofa];LOW QUALITY PROTEIN: fibronectin type III domain-containing protein 7 [Sus scrofa]	GO:0000398;GO:0071011	mRNA splicing, via spliceosome;precatalytic spliceosome	K12850;K24487	PRPF38B;FNDC7	http://www.genome.jp/dbget-bin/www_bget?ko:K12850;http://www.genome.jp/dbget-bin/www_bget?ko:K24487	Spliceosome	ko03040	KOG2888	Putative RNA binding protein	sp|A2AED3|FNDC7_MOUSE;sp|Q5VTL8|PR38B_HUMAN	Fibronectin type III domain-containing protein 7 OS=Mus musculus OX=10090 GN=Fndc7 PE=2 SV=1;Pre-mRNA-splicing factor 38B OS=Homo sapiens OX=9606 GN=PRPF38B PE=1 SV=1
ENSSSCG00000026466	6828	21.29	25.26	23.45	14.19	13.79	14.25	-0.737254	1.71976e-28	1.68505e-25	SLC23A2	KAF6472488.1;XP_020932937.1	solute carrier family 23 member 2 [Molossus molossus];solute carrier family 23 member 2 isoform X1 [Sus scrofa]	GO:0015229;GO:0019852;GO:0070904;GO:0016324;GO:0005737;GO:0015882;GO:0008520;GO:0016021;GO:0016323	L-ascorbic acid transmembrane transporter activity;L-ascorbic acid metabolic process;transepithelial L-ascorbic acid transport;apical plasma membrane;cytoplasm;L-ascorbic acid transmembrane transport;L-ascorbate:sodium symporter activity;integral component of membrane;basolateral plasma membrane	K23717	SLC23A2,SVCT2	http://www.genome.jp/dbget-bin/www_bget?ko:K23717	-	-	KOG1292	Xanthine/uracil transporters	sp|Q9UGH3|S23A2_HUMAN	Solute carrier family 23 member 2 OS=Homo sapiens OX=9606 GN=SLC23A2 PE=1 SV=1
novel.23874	1873	3.7	4.8	3.45	2.4	2.03	3.33	-0.616744	0.0152028	0.144176	RNF122	TEA39262.1	hypothetical protein DBR06_SOUSAS7610107, partial [Sousa chinensis]	GO:0016021;GO:0010917;GO:0051865;GO:0043065;GO:0043161;GO:0012505;GO:0005737;GO:0046872;GO:0061630	integral component of membrane;negative regulation of mitochondrial membrane potential;protein autoubiquitination;positive regulation of apoptotic process;proteasome-mediated ubiquitin-dependent protein catabolic process;endomembrane system;cytoplasm;metal ion binding;ubiquitin protein ligase activity	K15699	RNF122	http://www.genome.jp/dbget-bin/www_bget?ko:K15699	-	-	KOG0800	FOG: Predicted E3 ubiquitin ligase	sp|Q9H9V4|RN122_HUMAN	RING finger protein 122 OS=Homo sapiens OX=9606 GN=RNF122 PE=1 SV=2
ENSSSCG00000013754	5905	0.61	1	0.85	0.6	0.48	0.79	-0.6854	0.00719253	0.0835356	CACNA1A	XP_020939369.1;XP_035966675.1	LOW QUALITY PROTEIN: voltage-dependent P/Q-type calcium channel subunit alpha-1A [Sus scrofa];voltage-dependent P/Q-type calcium channel subunit alpha-1A isoform X7 [Halichoerus grypus]	GO:0005245;GO:0046872;GO:0005891;GO:0034765	voltage-gated calcium channel activity;metal ion binding;voltage-gated calcium channel complex;regulation of ion transmembrane transport	K04344	CACNA1A,CAV2.1	http://www.genome.jp/dbget-bin/www_bget?ko:K04344	Calcium signaling pathway;MAPK signaling pathway;Cholinergic synapse;Dopaminergic synapse;GABAergic synapse;Glutamatergic synapse;Long-term depression;Retrograde endocannabinoid signaling;Serotonergic synapse;Synaptic vesicle cycle;Taste transduction	ko04020,ko04010,ko04725,ko04728,ko04727,ko04724,ko04730,ko04723,ko04726,ko04721,ko04742	KOG2301	Voltage-gated Ca2+ channels, alpha1 subunits	sp|O00555|CAC1A_HUMAN	Voltage-dependent P/Q-type calcium channel subunit alpha-1A OS=Homo sapiens OX=9606 GN=CACNA1A PE=1 SV=3
ENSSSCG00000017311	3584	1.31	1.06	1.35	2.08	1.75	2.13	0.633929	0.00871079	0.0960459	MAPT	KAB0400599.1;XP_009077365.1;XP_007456787.1;XP_020922458.1;AAS91782.2;XP_020922478.1;XP_020922475.1	hypothetical protein E2I00_009124 [Balaenoptera physalus];PREDICTED: microtubule-associated protein tau, partial [Acanthisitta chloris];PREDICTED: microtubule-associated protein tau isoform X1 [Lipotes vexillifer];microtubule-associated protein tau isoform X1 [Sus scrofa];microtubule-associated protein tau, partial [Chlorocebus aethiops];microtubule-associated protein tau isoform X21 [Sus scrofa]…	GO:0030424;GO:0015631;GO:0005829;GO:0016021;GO:0008017;GO:0005874;GO:0005886;GO:0030425;GO:0005737	axon;tubulin binding;cytosol;integral component of membrane;microtubule binding;microtubule;plasma membrane;dendrite;cytoplasm	K04380	MAPT,TAU	http://www.genome.jp/dbget-bin/www_bget?ko:K04380	MAPK signaling pathway	ko04010	-	-	sp|Q5YCW0|TAU_GORGO;sp|Q5YCV9|TAU_HYLLA;sp|Q9MYX8|TAU_PAPHA;sp|O02828|TAU_CAPHI;sp|P29172|TAU_BOVIN	Microtubule-associated protein tau OS=Gorilla gorilla gorilla OX=9595 GN=MAPT PE=3 SV=4;Microtubule-associated protein tau OS=Hylobates lar OX=9580 GN=MAPT PE=3 SV=4;Microtubule-associated protein tau OS=Papio hamadryas OX=9557 GN=MAPT PE=2 SV=3;Microtubule-associated protein tau OS=Capra hircus OX=9925 GN=MAPT PE=2 SV=3;Microtubule-associated protein tau OS=Bos taurus OX=9913 GN=MAPT PE=1 SV=3
ENSSSCG00000036442	4852	0.12	0.11	0.05	0.27	0.22	0.26	1.48776	0.0280687	0.221874	-	ABR01162.1	endonuclease/reverse transcriptase [Sus scrofa]	GO:0003964;GO:0004519	RNA-directed DNA polymerase activity;endonuclease activity	K10798	PARP2_3_4	http://www.genome.jp/dbget-bin/www_bget?ko:K10798	Apoptosis;Base excision repair;Longevity regulating pathway - worm	ko04210,ko03410,ko04212	-	-	sp|O00370|LORF2_HUMAN	LINE-1 retrotransposable element ORF2 protein OS=Homo sapiens OX=9606 PE=1 SV=1
ENSSSCG00000011561	6618	0.83	0.79	0.82	0.68	0.5	0.44	-0.589053	0.035397	0.260327	PRRT3	XP_005669831.2	proline-rich transmembrane protein 3 [Sus scrofa]	GO:0016021	integral component of membrane	-	-	-	-	-	-	-	sp|Q5FWE3|PRRT3_HUMAN	Proline-rich transmembrane protein 3 OS=Homo sapiens OX=9606 GN=PRRT3 PE=1 SV=3
ENSSSCG00000025772	2755	0.09	0.11	0.06	0	0	0	-4.03515	0.0482149	0.320877	GPR45	XP_003481184.2	probable G-protein coupled receptor 45 [Sus scrofa]	GO:0016021;GO:0004930	integral component of membrane;G protein-coupled receptor activity	K08409	GPR45	http://www.genome.jp/dbget-bin/www_bget?ko:K08409	-	-	-	-	sp|Q9Y5Y3|GPR45_HUMAN	Probable G-protein coupled receptor 45 OS=Homo sapiens OX=9606 GN=GPR45 PE=1 SV=2
ENSSSCG00000023165	2791	3.54	4.37	4.24	1.88	2.09	2.07	-1.04729	3.89098e-07	1.96887e-05	SEMA7A	XP_020954713.1	semaphorin-7A isoform X1 [Sus scrofa]	GO:0030215;GO:0007399;GO:0016020;GO:0016021;GO:0030154	semaphorin receptor binding;nervous system development;membrane;integral component of membrane;cell differentiation	K06529	SEMA7,CD108	http://www.genome.jp/dbget-bin/www_bget?ko:K06529	Axon guidance	ko04360	-	-	sp|O75326|SEM7A_HUMAN	Semaphorin-7A OS=Homo sapiens OX=9606 GN=SEMA7A PE=1 SV=1
ENSSSCG00000005016	4816	3.65	3.18	3.34	2.93	2.04	2.11	-0.592542	0.000340656	0.00727048	L2HGDH	XP_001926853.1;XP_020957109.1;TKC42243.1;XP_020957098.1	L-2-hydroxyglutarate dehydrogenase, mitochondrial isoform X1 [Sus scrofa];L-2-hydroxyglutarate dehydrogenase, mitochondrial isoform X2 [Sus scrofa];hypothetical protein EI555_003910, partial [Monodon monoceros];son of sevenless homolog 2 [Sus scrofa]	GO:0005739;GO:0047545;GO:0044267;GO:0016021;GO:0016491	mitochondrion;2-hydroxyglutarate dehydrogenase activity;cellular protein metabolic process;integral component of membrane;oxidoreductase activity	K00109;K03099	L2HGDH;SOS	http://www.genome.jp/dbget-bin/www_bget?ko:K00109;http://www.genome.jp/dbget-bin/www_bget?ko:K03099	Regulation of actin cytoskeleton;Focal adhesion;Gap junction;ErbB signaling pathway;FoxO signaling pathway;JAK-STAT signaling pathway;MAPK signaling pathway;MAPK signaling pathway - fly;PI3K-Akt signaling pathway;Phospholipase D signaling pathway;Ras signaling pathway;mTOR signaling pathway;Dorso-ventral axis formation;Estrogen signaling pathway;GnRH signaling pathway;Growth hormone synthesis, se…	ko04810,ko04510,ko04540,ko04012,ko04068,ko04630,ko04010,ko04013,ko04151,ko04072,ko04014,ko04150,ko04320,ko04915,ko04912,ko04935,ko04910,ko04917,ko04926,ko04714,ko04662,ko04062,ko04664,ko04650,ko04660,ko04722,ko00650	KOG3417	Ras1 guanine nucleotide exchange factor	sp|A7MBI3|L2HDH_BOVIN;sp|Q07890|SOS2_HUMAN;sp|Q9H9P8|L2HDH_HUMAN	L-2-hydroxyglutarate dehydrogenase, mitochondrial OS=Bos taurus OX=9913 GN=L2HGDH PE=2 SV=1;Son of sevenless homolog 2 OS=Homo sapiens OX=9606 GN=SOS2 PE=1 SV=2;L-2-hydroxyglutarate dehydrogenase, mitochondrial OS=Homo sapiens OX=9606 GN=L2HGDH PE=1 SV=3
ENSSSCG00000015398	4348	2.95	2.41	3.86	4.82	4.71	4.29	0.660251	6.00924e-05	0.00168885	SEMA3A	XP_020919136.1	semaphorin-3A isoform X1 [Sus scrofa]	-	-	K06840	SEMA3	http://www.genome.jp/dbget-bin/www_bget?ko:K06840	Axon guidance	ko04360	-	-	sp|Q63548|SEM3A_RAT	Semaphorin-3A OS=Rattus norvegicus OX=10116 GN=Sema3a PE=2 SV=1
ENSSSCG00000024596	2774	6.35	7.28	6.73	4.09	3.69	4.95	-0.709295	6.00728e-06	0.000220978	NOCT	XP_003129235.1;XP_020957244.1	nocturnin isoform X2 [Sus scrofa];nocturnin isoform X1 [Sus scrofa]	GO:0006739;GO:0048255;GO:0000932;GO:0019178;GO:0045668;GO:0032922;GO:0048471;GO:0005634;GO:0000175;GO:0045995;GO:0042752;GO:0032496;GO:0102757;GO:0033962;GO:0004535;GO:0005739;GO:0000290;GO:0003729;GO:0009991;GO:0045600	NADP metabolic process;mRNA stabilization;P-body;NADP phosphatase activity;negative regulation of osteoblast differentiation;circadian regulation of gene expression;perinuclear region of cytoplasm;nucleus;3'-5'-exoribonuclease activity;regulation of embryonic development;regulation of circadian rhythm;response to lipopolysaccharide;NADPH phosphatase activity;P-body assembly;poly(A)-specific ribon…	K18764	NOCT,CCRN4L	http://www.genome.jp/dbget-bin/www_bget?ko:K18764	-	-	KOG0620;KOG2338	Glucose-repressible alcohol dehydrogenase transcriptional effector CCR4 and related proteins;Transcriptional effector CCR4-related protein	sp|Q9UK39|NOCT_HUMAN	Nocturnin OS=Homo sapiens OX=9606 GN=NOCT PE=1 SV=2
ENSSSCG00000048144	3755	0.19	0.1	0.2	0.03	0.06	0.04	-2.28877	0.0358009	0.262414	ZNF500	XP_033284794.1	zinc finger protein 500 isoform X1 [Orcinus orca]	GO:0003677;GO:0046872;GO:0006355;GO:0005634	DNA binding;metal ion binding;regulation of transcription, DNA-templated;nucleus	K09229	ZKSCAN	http://www.genome.jp/dbget-bin/www_bget?ko:K09229	-	-	-	-	sp|O60304|ZN500_HUMAN	Zinc finger protein 500 OS=Homo sapiens OX=9606 GN=ZNF500 PE=1 SV=2
ENSSSCG00000039842	3972	1.9	2.38	2.19	1.23	1.81	1.17	-0.622161	0.00651845	0.0776308	ZSCAN25	XP_020941807.1;XP_020941804.1	zinc finger and SCAN domain-containing protein 25 isoform X3 [Sus scrofa];zinc finger and SCAN domain-containing protein 25 isoform X1 [Sus scrofa]	GO:0003677;GO:0046872;GO:0000981;GO:0005634;GO:0006355;GO:0000978;GO:0006357	DNA binding;metal ion binding;DNA-binding transcription factor activity, RNA polymerase II-specific;nucleus;regulation of transcription, DNA-templated;RNA polymerase II cis-regulatory region sequence-specific DNA binding;regulation of transcription by RNA polymerase II	K09229	ZKSCAN	http://www.genome.jp/dbget-bin/www_bget?ko:K09229	-	-	-	-	sp|Q6NSZ9|ZSC25_HUMAN	Zinc finger and SCAN domain-containing protein 25 OS=Homo sapiens OX=9606 GN=ZSCAN25 PE=1 SV=3
ENSSSCG00000045889	4912	0	0.03	0.03	0.1	0.13	0.15	2.74257	0.015753	0.147962	-	-	-	-	-	-	-	-	-	-	-	-	-	-
ENSSSCG00000024913	2147	5.12	5.19	5.78	8.6	8.13	8.09	0.596028	0.000147336	0.00360905	HYLS1	XP_013835002.2	hydrolethalus syndrome protein 1 [Sus scrofa]	GO:0030030;GO:0005737;GO:0005929;GO:0005814	cell projection organization;cytoplasm;cilium;centriole	K16472	HYLS1	http://www.genome.jp/dbget-bin/www_bget?ko:K16472	-	-	-	-	sp|Q2KI52|HYLS1_BOVIN	Hydrolethalus syndrome protein 1 homolog OS=Bos taurus OX=9913 GN=HYLS1 PE=2 SV=1
ENSSSCG00000002370	5642	6.11	6.54	6.25	10.35	9.4	8.9	0.600364	1.73635e-10	1.7655e-08	AREL1	XP_013844619.1;KAF5922898.1	apoptosis-resistant E3 ubiquitin protein ligase 1 isoform X2 [Sus scrofa];hypothetical protein HPG69_013243, partial [Diceros bicornis minor]	GO:0006511;GO:0050727;GO:0004842	ubiquitin-dependent protein catabolic process;regulation of inflammatory response;ubiquitin-protein transferase activity	K22370	AREL1	http://www.genome.jp/dbget-bin/www_bget?ko:K22370	-	-	KOG0939	E3 ubiquitin-protein ligase/Putative upstream regulatory element binding protein	sp|O15033|AREL1_HUMAN	Apoptosis-resistant E3 ubiquitin protein ligase 1 OS=Homo sapiens OX=9606 GN=AREL1 PE=1 SV=3
ENSSSCG00000020906	3691	0.42	0.51	0.25	0.99	0.81	0.43	1.02273	0.026231	0.21122	GHSR	NP_999345.1;NP_001019867.1	growth hormone secretagogue receptor type 1 [Sus scrofa];tumor necrosis factor ligand superfamily member 10 [Sus scrofa]	GO:0042802;GO:0001616;GO:0016021;GO:0043280;GO:2001238;GO:0007186;GO:0008270;GO:0045569;GO:0045121;GO:0043568;GO:0008343;GO:0032715;GO:0030252;GO:0009755;GO:0016020;GO:0043123;GO:0043005;GO:0009986;GO:0046697;GO:0009725;GO:0004930;GO:0005615;GO:0040018;GO:0016520;GO:0005125;GO:0008154;GO:0032720;GO:0006955;GO:0032869;GO:0046872;GO:0050728;GO:0051963;GO:0005886;GO:0005164;GO:0032691;GO:0032100;GO:…	identical protein binding;growth hormone secretagogue receptor activity;integral component of membrane;positive regulation of cysteine-type endopeptidase activity involved in apoptotic process;positive regulation of extrinsic apoptotic signaling pathway;G protein-coupled receptor signaling pathway;zinc ion binding;TRAIL binding;membrane raft;positive regulation of insulin-like growth factor recep…	K04284;K04721	GHSR;TNFSF10,TRAIL,CD253	http://www.genome.jp/dbget-bin/www_bget?ko:K04284;http://www.genome.jp/dbget-bin/www_bget?ko:K04721	cAMP signaling pathway;Neuroactive ligand-receptor interaction;Growth hormone synthesis, secretion and action;Apoptosis;Necroptosis;FoxO signaling pathway;Cytokine-cytokine receptor interaction;Viral protein interaction with cytokine and cytokine receptor;Natural killer cell mediated cytotoxicity	ko04024,ko04080,ko04935,ko04210,ko04217,ko04068,ko04060,ko04061,ko04650	KOG3656	FOG: 7 transmembrane receptor	sp|P50591|TNF10_HUMAN;sp|Q95254|GHSR_PIG	Tumor necrosis factor ligand superfamily member 10 OS=Homo sapiens OX=9606 GN=TNFSF10 PE=1 SV=1;Growth hormone secretagogue receptor type 1 OS=Sus scrofa OX=9823 GN=GHSR PE=2 SV=1
ENSSSCG00000045833	1403	0.55	1.52	1.37	0.39	0.18	0.31	-1.84286	0.00897719	0.0979809	-	XP_020954391.1	cullin-7 isoform X1 [Sus scrofa]	-	-	-	-	-	-	-	-	-	-	-
ENSSSCG00000044288	2083	0	0.03	0	0.18	0.18	0.14	3.68896	0.03165	0.240567	-	-	-	-	-	-	-	-	-	-	-	-	-	-
ENSSSCG00000035571	1925	0.56	0.43	0.14	0.04	0.18	0	-2.42874	0.034315	0.253906	-	-	-	-	-	-	-	-	-	-	-	-	-	-
ENSSSCG00000041764	4663	3.18	3.12	2.21	4.45	4.51	3.25	0.671797	0.00164649	0.0259253	CACNA1C	XP_020948640.1	LOW QUALITY PROTEIN: voltage-dependent L-type calcium channel subunit alpha-1C [Sus scrofa]	-	-	K04850	CACNA1C,CAV1.2	http://www.genome.jp/dbget-bin/www_bget?ko:K04850	Calcium signaling pathway;MAPK signaling pathway;cAMP signaling pathway;cGMP-PKG signaling pathway;Adrenergic signaling in cardiomyocytes;Cardiac muscle contraction;Vascular smooth muscle contraction;Aldosterone synthesis and secretion;Cortisol synthesis and secretion;GnRH secretion;GnRH signaling pathway;Growth hormone synthesis, secretion and action;Insulin secretion;Oxytocin signaling pathway;…	ko04020,ko04010,ko04024,ko04022,ko04261,ko04260,ko04270,ko04925,ko04927,ko04929,ko04912,ko04935,ko04911,ko04921,ko04924,ko04713,ko04725,ko04728,ko04727,ko04724,ko04720,ko04723,ko04726,ko04742	KOG2301	Voltage-gated Ca2+ channels, alpha1 subunits	sp|P15381|CAC1C_RABIT	Voltage-dependent L-type calcium channel subunit alpha-1C OS=Oryctolagus cuniculus OX=9986 GN=CACNA1C PE=1 SV=1
novel.12206	1245	0.83	1.17	1.1	1.54	2.93	1.56	0.961065	0.0490373	0.324348	-	ABR01162.1	endonuclease/reverse transcriptase [Sus scrofa]	GO:0016021;GO:0004519;GO:0003964	integral component of membrane;endonuclease activity;RNA-directed DNA polymerase activity	K09228	KRAB	http://www.genome.jp/dbget-bin/www_bget?ko:K09228	-	-	-	-	sp|O00370|LORF2_HUMAN	LINE-1 retrotransposable element ORF2 protein OS=Homo sapiens OX=9606 PE=1 SV=1
ENSSSCG00000051195	2538	0.18	0.18	0.28	0	0	0.04	-4.30926	0.00603206	0.0732949	-	ABR01162.1	endonuclease/reverse transcriptase [Sus scrofa]	GO:0004519;GO:0003964	endonuclease activity;RNA-directed DNA polymerase activity	K10798	PARP2_3_4	http://www.genome.jp/dbget-bin/www_bget?ko:K10798	Apoptosis;Base excision repair;Longevity regulating pathway - worm	ko04210,ko03410,ko04212	-	-	sp|O00370|LORF2_HUMAN	LINE-1 retrotransposable element ORF2 protein OS=Homo sapiens OX=9606 PE=1 SV=1
ENSSSCG00000015986	2735	0.62	0.61	0.52	0.87	1.02	1.16	0.798002	0.0457118	0.30995	HOXD1	XP_001925052.2	homeobox protein Hox-D1 [Sus scrofa]	GO:0003677;GO:0000981;GO:0048706;GO:0030182;GO:0019233;GO:1990837;GO:0005654;GO:0005634	DNA binding;DNA-binding transcription factor activity, RNA polymerase II-specific;embryonic skeletal system development;neuron differentiation;sensory perception of pain;sequence-specific double-stranded DNA binding;nucleoplasm;nucleus	K09301	HOX_1	http://www.genome.jp/dbget-bin/www_bget?ko:K09301	Signaling pathways regulating pluripotency of stem cells	ko04550	KOG0489	Transcription factor zerknullt and related HOX domain proteins	sp|Q9GZZ0|HXD1_HUMAN	Homeobox protein Hox-D1 OS=Homo sapiens OX=9606 GN=HOXD1 PE=2 SV=1
ENSSSCG00000001097	4262	0.15	0.13	0.11	0	0.03	0	-3.81898	0.0235165	0.195572	RIPOR2	XP_013832939.1;XP_013832934.1;XP_005665694.1	protein FAM65B isoform X6 [Sus scrofa];protein FAM65B isoform X2 [Sus scrofa];protein FAM65B isoform X1 [Sus scrofa]	GO:0048741;GO:0060171;GO:0005737;GO:0016324;GO:0005856;GO:0009968;GO:0007155;GO:0007605;GO:0030175;GO:0006935	skeletal muscle fiber development;stereocilium membrane;cytoplasm;apical plasma membrane;cytoskeleton;negative regulation of signal transduction;cell adhesion;sensory perception of sound;filopodium;chemotaxis	K24818	RIPOR,FAM65	http://www.genome.jp/dbget-bin/www_bget?ko:K24818	-	-	-	-	sp|Q3B7M3|RIPR2_BOVIN;sp|Q9Y4F9|RIPR2_HUMAN	Rho family-interacting cell polarization regulator 2 OS=Bos taurus OX=9913 GN=RIPOR2 PE=2 SV=1;Rho family-interacting cell polarization regulator 2 OS=Homo sapiens OX=9606 GN=RIPOR2 PE=1 SV=4
ENSSSCG00000001394	1778	18.83	22.03	15.88	7.91	8.94	10.87	-0.959506	1.26418e-13	2.19763e-11	MICB	XP_013833060.1;XP_003128354.1	MHC class I polypeptide-related sequence B isoform X1 [Sus scrofa];MHC class I polypeptide-related sequence B isoform X2 [Sus scrofa]	-	-	K07985	MIC	http://www.genome.jp/dbget-bin/www_bget?ko:K07985	Natural killer cell mediated cytotoxicity	ko04650	-	-	sp|Q29980|MICB_HUMAN	MHC class I polypeptide-related sequence B OS=Homo sapiens OX=9606 GN=MICB PE=1 SV=2
ENSSSCG00000026568	589	17.04	11	13.28	7.8	10.2	6.95	-0.683709	0.0334152	0.249687	DNPH1	XP_001929323.1	2&apos;-deoxynucleoside 5&apos;-phosphate N-hydrolase 1 isoform X2 [Sus scrofa]	GO:0042803;GO:0009117;GO:0005634;GO:0070694;GO:0009159;GO:0009116;GO:0005737;GO:0016787	protein homodimerization activity;nucleotide metabolic process;nucleus;deoxyribonucleoside 5'-monophosphate N-glycosidase activity;deoxyribonucleoside monophosphate catabolic process;nucleoside metabolic process;cytoplasm;hydrolase activity	K22928	DNPH1	http://www.genome.jp/dbget-bin/www_bget?ko:K22928	-	-	-	-	sp|O43598|DNPH1_HUMAN	2&apos;-deoxynucleoside 5&apos;-phosphate N-hydrolase 1 OS=Homo sapiens OX=9606 GN=DNPH1 PE=1 SV=1
novel.23858	1213	4.58	2.75	4.07	2.7	1.34	2.49	-0.797105	0.0313518	0.23889	-	ABR01162.1	endonuclease/reverse transcriptase [Sus scrofa]	GO:0004519;GO:0003964	endonuclease activity;RNA-directed DNA polymerase activity	K09228	KRAB	http://www.genome.jp/dbget-bin/www_bget?ko:K09228	-	-	-	-	sp|P08548|LIN1_NYCCO	LINE-1 reverse transcriptase homolog OS=Nycticebus coucang OX=9470 PE=4 SV=1
ENSSSCG00000013880	6391	0.22	0.27	0.39	0.18	0.08	0.15	-1.13261	0.0310468	0.237197	UNC13A	XP_020939214.1	protein unc-13 homolog A isoform X13 [Sus scrofa]	-	-	K15293	UNC13A_B_C,MUNC13	http://www.genome.jp/dbget-bin/www_bget?ko:K15293	Synaptic vesicle cycle	ko04721	KOG1011	Neurotransmitter release regulator, UNC-13	sp|Q9UPW8|UN13A_HUMAN	Protein unc-13 homolog A OS=Homo sapiens OX=9606 GN=UNC13A PE=2 SV=4
ENSSSCG00000009645	4092	0.06	0	0	0.38	0.39	0.23	4.25491	6.22128e-05	0.00173488	ADAMDEC1	XP_003132859.2;EPQ20044.1	ADAM DEC1 [Sus scrofa];ADAM-like, decysin 1 [Myotis brandtii]	GO:0016021;GO:0004222;GO:0007229	integral component of membrane;metalloendopeptidase activity;integrin-mediated signaling pathway	K08634	ADAMDEC1	http://www.genome.jp/dbget-bin/www_bget?ko:K08634	-	-	-	-	sp|O15204|ADEC1_HUMAN	ADAM DEC1 OS=Homo sapiens OX=9606 GN=ADAMDEC1 PE=1 SV=2
ENSSSCG00000015095	6799	3.56	3.94	3.12	6.36	6.47	5.27	0.760948	2.01352e-10	2.0282e-08	UBE4A	TEA29501.1	hypothetical protein DBR06_SOUSAS510057 [Sousa chinensis]	GO:0034450;GO:0000151;GO:0006511	ubiquitin-ubiquitin ligase activity;ubiquitin ligase complex;ubiquitin-dependent protein catabolic process	K10596	UBE4A	http://www.genome.jp/dbget-bin/www_bget?ko:K10596	Ubiquitin mediated proteolysis	ko04120	KOG2042	Ubiquitin fusion degradation protein-2	sp|A5PKG6|UBE4A_BOVIN	Ubiquitin conjugation factor E4 A OS=Bos taurus OX=9913 GN=UBE4A PE=2 SV=1
ENSSSCG00000031262	2079	22.59	22.48	22.59	39.54	40.08	33.81	0.743912	1.71992e-17	5.29638e-15	TXNIP	NP_001038079.1;PNJ22913.1	thioredoxin-interacting protein [Sus scrofa];TXNIP isoform 2 [Pongo abelii]	GO:0009749;GO:0043065;GO:0051782;GO:0005829;GO:0009612;GO:0071228;GO:0000122;GO:0007049;GO:0005634;GO:0015031;GO:0006979;GO:0032570;GO:0005737;GO:0006606;GO:0030216;GO:0051592;GO:0042493;GO:0005758;GO:0032355;GO:0042127;GO:0035590;GO:0042542;GO:0048008;GO:0031625;GO:0004857	response to glucose;positive regulation of apoptotic process;negative regulation of cell division;cytosol;response to mechanical stimulus;cellular response to tumor cell;negative regulation of transcription by RNA polymerase II;cell cycle;nucleus;protein transport;response to oxidative stress;response to progesterone;cytoplasm;protein import into nucleus;keratinocyte differentiation;response to c…	K20910	TXNIP	http://www.genome.jp/dbget-bin/www_bget?ko:K20910	NOD-like receptor signaling pathway	ko04621	KOG3780	Thioredoxin binding protein TBP-2/VDUP1	sp|Q2HY40|TXNIP_PIG	Thioredoxin-interacting protein OS=Sus scrofa OX=9823 GN=TXNIP PE=2 SV=1
ENSSSCG00000003870	4408	13.72	15.25	14.78	21.78	21.44	22.68	0.585274	2.01669e-16	5.36688e-14	NRDC	XP_003128026.3;XP_003482130.1	nardilysin isoform X1 [Sus scrofa];nardilysin isoform X2 [Sus scrofa]	GO:0008237;GO:0046872;GO:0052548;GO:0005739;GO:0051044	metallopeptidase activity;metal ion binding;regulation of endopeptidase activity;mitochondrion;positive regulation of membrane protein ectodomain proteolysis	K01411	NRD1	http://www.genome.jp/dbget-bin/www_bget?ko:K01411	-	-	KOG0959	N-arginine dibasic convertase NRD1 and related Zn2+-dependent endopeptidases, insulinase superfamily	sp|O43847|NRDC_HUMAN	Nardilysin OS=Homo sapiens OX=9606 GN=NRDC PE=1 SV=3
ENSSSCG00000004651	1931	103.42	110.47	116.07	61.43	58.62	59.46	-0.928744	1.24332e-60	5.36021e-57	GALK2	XP_003121567.4;XP_021511611.1;XP_013848481.2;XP_001925589.5;XP_005659685.2;ERE71530.1	N-acetylgalactosamine kinase isoform X3 [Sus scrofa];fibroblast growth factor 7 isoform X2 [Meriones unguiculatus];N-acetylgalactosamine kinase isoform X4 [Sus scrofa];N-acetylgalactosamine kinase isoform X1 [Sus scrofa];N-acetylgalactosamine kinase isoform X2 [Sus scrofa];keratinocyte growth factor-like protein [Cricetulus griseus]	GO:0005104;GO:0030154;GO:0042056;GO:0008201;GO:0008083;GO:0060445;GO:0031532;GO:0045893;GO:0034394;GO:0009887;GO:0010838;GO:0005576;GO:0030324;GO:0006012;GO:0005111;GO:0010628;GO:0008284;GO:0005615;GO:0050918;GO:0031069;GO:0005737;GO:0010463;GO:0001934;GO:0005524;GO:0004335;GO:0060501;GO:0050679;GO:0016301;GO:0008543;GO:0005794;GO:0050731;GO:0030334;GO:0051781;GO:0061033;GO:0060665;GO:0051549	fibroblast growth factor receptor binding;cell differentiation;chemoattractant activity;heparin binding;growth factor activity;branching involved in salivary gland morphogenesis;actin cytoskeleton reorganization;positive regulation of transcription, DNA-templated;protein localization to cell surface;animal organ morphogenesis;positive regulation of keratinocyte proliferation;extracellular region;…	K04358;K18674	FGF;GALK2	http://www.genome.jp/dbget-bin/www_bget?ko:K04358;http://www.genome.jp/dbget-bin/www_bget?ko:K18674	Regulation of actin cytoskeleton;Calcium signaling pathway;MAPK signaling pathway;PI3K-Akt signaling pathway;Rap1 signaling pathway;Ras signaling pathway;Amino sugar and nucleotide sugar metabolism	ko04810,ko04020,ko04010,ko04151,ko04015,ko04014,ko00520	KOG0631	Galactokinase	sp|Q01415|GALK2_HUMAN;sp|Q5D0X0|FGF7_CEREL	N-acetylgalactosamine kinase OS=Homo sapiens OX=9606 GN=GALK2 PE=1 SV=1;Fibroblast growth factor 7 OS=Cervus elaphus OX=9860 GN=FGF7 PE=2 SV=1
novel.19624	561	11.95	9.68	6.03	4.09	3.83	1.92	-1.52245	0.00139257	0.0228275	FAU	XP_030653642.1	putative ubiquitin-like protein FUBI-like protein ENSP00000310146 [Nomascus leucogenys]	GO:0005615;GO:0006412;GO:0019731;GO:0022627;GO:0050830;GO:0061844;GO:0003735;GO:0002227;GO:0005840	extracellular space;translation;antibacterial humoral response;cytosolic small ribosomal subunit;defense response to Gram-positive bacterium;antimicrobial humoral immune response mediated by antimicrobial peptide;structural constituent of ribosome;innate immune response in mucosa;ribosome	K02983	RP-S30e,RPS30	http://www.genome.jp/dbget-bin/www_bget?ko:K02983	Ribosome	ko03010	KOG0009	Ubiquitin-like/40S ribosomal S30 protein fusion	sp|P62865|UBIM_BOVIN	Ubiquitin-like protein FUBI OS=Bos taurus OX=9913 GN=FAU PE=3 SV=1
ENSSSCG00000032658	2182	10.35	11.73	11.95	8.19	10.22	7.18	-0.593587	8.64107e-06	0.000306865	TRAF4	KAF6289780.1;TEA28520.1	TNF receptor associated factor 4 [Pipistrellus kuhlii];hypothetical protein DBR06_SOUSAS2010155 [Sousa chinensis]	GO:0005737;GO:0007250;GO:0045860;GO:0046330;GO:0005856;GO:0031625;GO:0005886;GO:0042981;GO:0005164;GO:0006915;GO:0005829;GO:0001650;GO:0030323;GO:0019901;GO:0042802;GO:0043122;GO:0033209;GO:0031996;GO:0070534;GO:0008270;GO:0005654;GO:0005634;GO:0050699;GO:0048471;GO:0005923;GO:0007585	cytoplasm;activation of NF-kappaB-inducing kinase activity;positive regulation of protein kinase activity;positive regulation of JNK cascade;cytoskeleton;ubiquitin protein ligase binding;plasma membrane;regulation of apoptotic process;tumor necrosis factor receptor binding;apoptotic process;cytosol;fibrillar center;respiratory tube development;protein kinase binding;identical protein binding;regu…	K09848	TRAF4	http://www.genome.jp/dbget-bin/www_bget?ko:K09848	Apoptosis - fly;IL-17 signaling pathway	ko04214,ko04657	-	-	sp|Q9BUZ4|TRAF4_HUMAN	TNF receptor-associated factor 4 OS=Homo sapiens OX=9606 GN=TRAF4 PE=1 SV=1
ENSSSCG00000038185	4087	0.29	0.23	0.25	0.1	0.05	0.07	-1.81119	0.0144107	0.13843	EREG	XP_013834229.1	proepiregulin [Sus scrofa]	GO:0016021;GO:0008083;GO:0005154	integral component of membrane;growth factor activity;epidermal growth factor receptor binding	K09784	EREG	http://www.genome.jp/dbget-bin/www_bget?ko:K09784	ErbB signaling pathway;MAPK signaling pathway;PI3K-Akt signaling pathway	ko04012,ko04010,ko04151	-	-	sp|O14944|EREG_HUMAN	Proepiregulin OS=Homo sapiens OX=9606 GN=EREG PE=1 SV=1
ENSSSCG00000016254	887	19.63	31.52	28.14	9.89	11.45	20.54	-0.961206	5.38697e-05	0.00154622	CCL20	XP_005672318.1;NP_001019760.1	C-C motif chemokine 20 isoform X1 [Sus scrofa];C-C motif chemokine 20 precursor [Sus scrofa]	GO:0005615;GO:0008009;GO:0006955	extracellular space;chemokine activity;immune response	K14625	CCL20	http://www.genome.jp/dbget-bin/www_bget?ko:K14625	TNF signaling pathway;Cytokine-cytokine receptor interaction;Viral protein interaction with cytokine and cytokine receptor;Chemokine signaling pathway;IL-17 signaling pathway	ko04668,ko04060,ko04061,ko04062,ko04657	-	-	sp|Q8SQB1|CCL20_BOVIN	C-C motif chemokine 20 OS=Bos taurus OX=9913 GN=CCL20 PE=3 SV=1
ENSSSCG00000015250	5865	0.26	0.13	0.26	0.51	0.37	0.35	0.896488	0.0439612	0.302177	ADAMTS15	XP_003130129.1	A disintegrin and metalloproteinase with thrombospondin motifs 15 [Sus scrofa]	GO:0050840;GO:0004222;GO:0008270;GO:0030198;GO:0009986;GO:0022617;GO:0007520;GO:0005576;GO:0005615;GO:0007229;GO:0031012;GO:0062023;GO:0008201	extracellular matrix binding;metalloendopeptidase activity;zinc ion binding;extracellular matrix organization;cell surface;extracellular matrix disassembly;myoblast fusion;extracellular region;extracellular space;integrin-mediated signaling pathway;extracellular matrix;collagen-containing extracellular matrix;heparin binding	K08629	ADAMTS15	http://www.genome.jp/dbget-bin/www_bget?ko:K08629	-	-	-	-	sp|Q8TE58|ATS15_HUMAN	A disintegrin and metalloproteinase with thrombospondin motifs 15 OS=Homo sapiens OX=9606 GN=ADAMTS15 PE=2 SV=1
novel.6930	1242	0.35	0.52	0.69	0.13	0.07	0.13	-2.22137	0.043665	0.301102	-	-	-	-	-	-	-	-	-	-	-	-	-	-
ENSSSCG00000025363	1933	47.01	48.81	48.66	33.04	32.69	30.04	-0.598132	6.10551e-16	1.49557e-13	SNX17	KAF3826449.1;KAF6448923.1	hypothetical protein GH733_008974 [Mirounga leonina];sorting nexin 17 [Rousettus aegyptiacus]	GO:0007165;GO:0006886;GO:0035091;GO:0005769;GO:0030659	signal transduction;intracellular protein transport;phosphatidylinositol binding;early endosome;cytoplasmic vesicle membrane	K17929	SNX17	http://www.genome.jp/dbget-bin/www_bget?ko:K17929	-	-	KOG3784	Sorting nexin protein SNX27	sp|Q5EA77|SNX17_BOVIN	Sorting nexin-17 OS=Bos taurus OX=9913 GN=SNX17 PE=2 SV=1
ENSSSCG00000037127	1755	15.1	14.93	16.22	9.64	10.68	10.01	-0.608732	3.57696e-06	0.000139936	CDKN2AIPNL	XP_022349178.1	LOW QUALITY PROTEIN: CDKN2AIP N-terminal-like protein [Enhydra lutris kenyoni]	GO:0005654;GO:0005730	nucleoplasm;nucleolus	-	-	-	-	-	-	-	sp|Q24JY8|C2AIL_BOVIN	CDKN2AIP N-terminal-like protein OS=Bos taurus OX=9913 GN=CDKN2AIPNL PE=3 SV=1
ENSSSCG00000001064	4114	1.4	0.98	0.95	1.4	1.56	1.55	0.694473	0.00460134	0.0592512	GMPR	XP_026984240.1;XP_025746732.1;XP_036113145.1;XP_020955440.1;XP_036113144.1	GMP reductase 1 isoform X1 [Lagenorhynchus obliquidens];GMP reductase 1 isoform X2 [Callorhinus ursinus];GMP reductase 1 isoform X2 [Molossus molossus];GMP reductase 1 isoform X3 [Sus scrofa];GMP reductase 1 isoform X1 [Molossus molossus]	GO:0016491;GO:0006163;GO:0003920;GO:0003824;GO:1902560;GO:0046872;GO:0006144	oxidoreductase activity;purine nucleotide metabolic process;GMP reductase activity;catalytic activity;GMP reductase complex;metal ion binding;purine nucleobase metabolic process	K00364	guaC,GMPR	http://www.genome.jp/dbget-bin/www_bget?ko:K00364	Purine metabolism	ko00230	KOG2550	IMP dehydrogenase/GMP reductase	sp|P36959|GMPR1_HUMAN;sp|Q9DCZ1|GMPR1_MOUSE	GMP reductase 1 OS=Homo sapiens OX=9606 GN=GMPR PE=1 SV=1;GMP reductase 1 OS=Mus musculus OX=10090 GN=Gmpr PE=1 SV=1
ENSSSCG00000003652	3884	13.46	11.55	13.32	7.45	6.92	7.21	-0.696416	4.34316e-12	5.96314e-10	AKIRIN1	XP_035971134.1;XP_025711678.1	LOW QUALITY PROTEIN: akirin-1-like [Halichoerus grypus];akirin-1 isoform X1 [Callorhinus ursinus]	GO:0070469;GO:0005743;GO:0005634	respirasome;mitochondrial inner membrane;nucleus	-	-	-	-	-	-	-	sp|Q9H9L7|AKIR1_HUMAN	Akirin-1 OS=Homo sapiens OX=9606 GN=AKIRIN1 PE=1 SV=1
ENSSSCG00000015850	5328	2.2	2.98	2.52	1.23	1.52	1.57	-0.841813	1.19847e-05	0.000411372	DUSP4	XP_003133440.1	dual specificity protein phosphatase 4 [Sus scrofa]	GO:0006470;GO:0004721;GO:0001706;GO:1990439;GO:0008330;GO:0051019;GO:0035970;GO:0035335;GO:0005737;GO:0005634;GO:0017017;GO:0005654;GO:0106307;GO:0070373;GO:0000188;GO:0106306;GO:0004725	protein dephosphorylation;phosphoprotein phosphatase activity;endoderm formation;MAP kinase serine/threonine phosphatase activity;protein tyrosine/threonine phosphatase activity;mitogen-activated protein kinase binding;peptidyl-threonine dephosphorylation;peptidyl-tyrosine dephosphorylation;cytoplasm;nucleus;MAP kinase tyrosine/serine/threonine phosphatase activity;nucleoplasm;protein threonine p…	K04459	DUSP,MKP	http://www.genome.jp/dbget-bin/www_bget?ko:K04459	MAPK signaling pathway;Axon regeneration	ko04010,ko04361	-	-	sp|Q8BFV3|DUS4_MOUSE	Dual specificity protein phosphatase 4 OS=Mus musculus OX=10090 GN=Dusp4 PE=2 SV=1
ENSSSCG00000001727	3639	5.46	7.5	7.87	3.69	4.13	4.11	-0.769463	3.90047e-07	1.96905e-05	TNFRSF21	XP_003128478.3	tumor necrosis factor receptor superfamily member 21 [Sus scrofa]	GO:0007165;GO:0032693;GO:0032696;GO:0051402;GO:0050852;GO:0030889;GO:0006959;GO:0071356;GO:0042130;GO:0005887;GO:0048713;GO:0032714;GO:0002250;GO:0016021;GO:0006915;GO:0001783;GO:0031642;GO:0030424;GO:0097252;GO:0042552	signal transduction;negative regulation of interleukin-10 production;negative regulation of interleukin-13 production;neuron apoptotic process;T cell receptor signaling pathway;negative regulation of B cell proliferation;humoral immune response;cellular response to tumor necrosis factor;negative regulation of T cell proliferation;integral component of plasma membrane;regulation of oligodendrocyte…	K05157	TNFRSF21,DR6,CD358	http://www.genome.jp/dbget-bin/www_bget?ko:K05157	Cytokine-cytokine receptor interaction	ko04060	-	-	sp|O75509|TNR21_HUMAN	Tumor necrosis factor receptor superfamily member 21 OS=Homo sapiens OX=9606 GN=TNFRSF21 PE=1 SV=1
ENSSSCG00000024759	1008	2.67	1.81	2.47	0.98	0.54	1.29	-1.2934	0.0169221	0.155651	CX3CL1	XP_020949567.1	LOW QUALITY PROTEIN: fractalkine [Sus scrofa]	GO:0006955;GO:0008009;GO:0005615;GO:0019221;GO:0050902;GO:0016021	immune response;chemokine activity;extracellular space;cytokine-mediated signaling pathway;leukocyte adhesive activation;integral component of membrane	K05508	CX3CL1,NTT	http://www.genome.jp/dbget-bin/www_bget?ko:K05508	TNF signaling pathway;Cytokine-cytokine receptor interaction;Viral protein interaction with cytokine and cytokine receptor;Chemokine signaling pathway	ko04668,ko04060,ko04061,ko04062	-	-	sp|P78423|X3CL1_HUMAN	Fractalkine OS=Homo sapiens OX=9606 GN=CX3CL1 PE=1 SV=1
ENSSSCG00000028531	1939	2.03	2.35	1.97	0.97	1.24	1.71	-0.725998	0.0334101	0.249687	Sh3bp1	XP_020947163.1	LOW QUALITY PROTEIN: SH3 domain-binding protein 1 [Sus scrofa]	GO:0007165;GO:0005737	signal transduction;cytoplasm	K20652	SH3BP1,ARHGAP43	http://www.genome.jp/dbget-bin/www_bget?ko:K20652	-	-	KOG4270	GTPase-activator protein	sp|P55194|3BP1_MOUSE;sp|Q9Y3L3|3BP1_HUMAN	SH3 domain-binding protein 1 OS=Mus musculus OX=10090 GN=Sh3bp1 PE=1 SV=3;SH3 domain-binding protein 1 OS=Homo sapiens OX=9606 GN=SH3BP1 PE=1 SV=3
novel.23707	2079	3.77	4.24	2.55	1.07	1.41	2.25	-1.16012	0.000247362	0.0055659	-	XP_020937061.1	basic salivary proline-rich protein 4-like [Sus scrofa]	-	-	K19720	COL3A	http://www.genome.jp/dbget-bin/www_bget?ko:K19720	Protein digestion and absorption;Relaxin signaling pathway;Platelet activation	ko04974,ko04926,ko04611	-	-	-	-
novel.16022	2487	0	0	0.2	0.46	0.89	0.36	3.19989	0.00076481	0.0142	-	-	-	-	-	-	-	-	-	-	-	-	-	-
ENSSSCG00000029989	2846	24.91	24.08	26.01	51.35	45.29	45.82	0.933874	8.53132e-43	1.31358e-39	MED28	NP_001230498.1;XP_020956058.1	mediator of RNA polymerase II transcription subunit 28 [Sus scrofa];mediator of RNA polymerase II transcription subunit 28 isoform X1 [Sus scrofa]	GO:0005634	nucleus	K15141	MED28	http://www.genome.jp/dbget-bin/www_bget?ko:K15141	-	-	-	-	sp|Q2TBN4|MED28_BOVIN	Mediator of RNA polymerase II transcription subunit 28 OS=Bos taurus OX=9913 GN=MED28 PE=2 SV=1
ENSSSCG00000035331	2115	0.56	0.9	0.92	0.24	0.32	0.41	-1.18388	0.0404184	0.285098	TMEM225B	XP_005656278.2	uncharacterized protein TMEM225B [Sus scrofa]	-	-	-	-	-	-	-	-	-	sp|P0DP42|T225B_HUMAN	Transmembrane protein 225B OS=Homo sapiens OX=9606 GN=TMEM225B PE=1 SV=1
ENSSSCG00000034567	2263	0.05	0.19	0.21	0.54	0.52	0.51	2.14372	0.00529729	0.0659667	-	EAX11372.1	hCG2041710, partial [Homo sapiens]	GO:0008237;GO:0061578;GO:0000502;GO:0070122	metallopeptidase activity;Lys63-specific deubiquitinase activity;proteasome complex;isopeptidase activity	-	-	-	-	-	-	-	-	-
ENSSSCG00000046611	5726	0	0.05	0	0.13	0.09	0.14	2.8646	0.0148226	0.141317	-	ABR01162.1	endonuclease/reverse transcriptase [Sus scrofa]	GO:0003964;GO:0004519	RNA-directed DNA polymerase activity;endonuclease activity	K10798	PARP2_3_4	http://www.genome.jp/dbget-bin/www_bget?ko:K10798	Apoptosis;Base excision repair;Longevity regulating pathway - worm	ko04210,ko03410,ko04212	-	-	sp|O00370|LORF2_HUMAN	LINE-1 retrotransposable element ORF2 protein OS=Homo sapiens OX=9606 PE=1 SV=1
ENSSSCG00000013833	2343	3.26	3.52	2.94	1.44	2.37	2.36	-0.657869	0.0110763	0.114569	SLC1A6	XP_003123477.1;PNJ28843.1;XP_030736275.1	excitatory amino acid transporter 4 [Sus scrofa];SLC1A6 isoform 3 [Pongo abelii];excitatory amino acid transporter 4 isoform X2 [Globicephala melas]	GO:0045111;GO:0005886;GO:0005313;GO:0098978;GO:0001504;GO:0042391;GO:0099056;GO:0016021;GO:0015293;GO:0005794	intermediate filament cytoskeleton;plasma membrane;L-glutamate transmembrane transporter activity;glutamatergic synapse;neurotransmitter uptake;regulation of membrane potential;integral component of presynaptic membrane;integral component of membrane;symporter activity;Golgi apparatus	K05617	SLC1A6,EAAT4	http://www.genome.jp/dbget-bin/www_bget?ko:K05617	Glutamatergic synapse;Synaptic vesicle cycle	ko04724,ko04721	-	-	sp|P48664|EAA4_HUMAN	Excitatory amino acid transporter 4 OS=Homo sapiens OX=9606 GN=SLC1A6 PE=2 SV=1
ENSSSCG00000051187	2859	1.34	1.31	1.29	0.65	0.69	0.81	-0.876052	0.0108487	0.113082	FAM71E2	XP_020953233.1	protein FAM71E2 [Sus scrofa]	-	-	-	-	-	-	-	-	-	sp|Q8N5Q1|F71E2_HUMAN	Protein FAM71E2 OS=Homo sapiens OX=9606 GN=FAM71E2 PE=2 SV=3
ENSSSCG00000048847	4335	0	0.1	0.06	0.29	0.33	0.15	2.38963	0.0057842	0.0707227	-	ABR01162.1	endonuclease/reverse transcriptase [Sus scrofa]	GO:0004519;GO:0003964	endonuclease activity;RNA-directed DNA polymerase activity	K10798	PARP2_3_4	http://www.genome.jp/dbget-bin/www_bget?ko:K10798	Apoptosis;Base excision repair;Longevity regulating pathway - worm	ko04210,ko03410,ko04212	-	-	sp|O00370|LORF2_HUMAN	LINE-1 retrotransposable element ORF2 protein OS=Homo sapiens OX=9606 PE=1 SV=1
ENSSSCG00000011917	5264	36.87	43.46	41.06	19.67	20.16	17.42	-0.978064	1.93098e-58	5.94632e-55	NAA50	EDK98032.1;EDK98033.1	N-acetyltransferase 13, isoform CRA_b, partial [Mus musculus];N-acetyltransferase 13, isoform CRA_c, partial [Mus musculus]	GO:0016573;GO:0007064;GO:0070062;GO:0071962;GO:0008080;GO:0034087;GO:0016740;GO:0031415;GO:0005737;GO:0005634;GO:0052858;GO:0004596;GO:0006474;GO:0005829;GO:0010485	histone acetylation;mitotic sister chromatid cohesion;extracellular exosome;mitotic sister chromatid cohesion, centromeric;N-acetyltransferase activity;establishment of mitotic sister chromatid cohesion;transferase activity;NatA complex;cytoplasm;nucleus;peptidyl-lysine acetyltransferase activity;peptide alpha-N-acetyltransferase activity;N-terminal protein amino acid acetylation;cytosol;H4 histo…	K20793	NAA50,NAT5	http://www.genome.jp/dbget-bin/www_bget?ko:K20793	-	-	KOG3138	Predicted N-acetyltransferase	sp|Q0IIJ0|NAA50_BOVIN	N-alpha-acetyltransferase 50 OS=Bos taurus OX=9913 GN=NAA50 PE=2 SV=1
ENSSSCG00000032778	7176	0.31	0.31	0.42	0.76	0.73	0.45	0.734999	0.0341811	0.253552	PLEKHG1	XP_020942456.1	LOW QUALITY PROTEIN: pleckstrin homology domain-containing family G member 1 [Sus scrofa]	GO:0005085	guanyl-nucleotide exchange factor activity	K23859	PLEKHG1_2_3	http://www.genome.jp/dbget-bin/www_bget?ko:K23859	-	-	KOG3518	Putative guanine nucleotide exchange factor	sp|Q9ULL1|PKHG1_HUMAN	Pleckstrin homology domain-containing family G member 1 OS=Homo sapiens OX=9606 GN=PLEKHG1 PE=1 SV=2
novel.3334	498	0	0	0	2.7	0	1.11	4.53081	0.0240664	0.199606	-	XP_020954391.1	cullin-7 isoform X1 [Sus scrofa]	GO:0016021	integral component of membrane	-	-	-	-	-	-	-	-	-
novel.3584	1069	1.78	2.07	1.86	3.61	4.07	2.22	0.80085	0.048492	0.321874	-	-	-	-	-	-	-	-	-	-	-	-	-	-
ENSSSCG00000014985	2524	13.51	14.63	13.75	7.88	8.18	11.44	-0.608294	7.63874e-06	0.000274434	MMP3	NP_001159701.1;NP_001159780.1	interstitial collagenase precursor [Sus scrofa];stromelysin-1 precursor [Sus scrofa]	GO:0030574;GO:0008233;GO:0030198;GO:0071492;GO:0031334;GO:0008270;GO:0004222;GO:0031012;GO:0004252;GO:0005576;GO:0010727	collagen catabolic process;peptidase activity;extracellular matrix organization;cellular response to UV-A;positive regulation of protein-containing complex assembly;zinc ion binding;metalloendopeptidase activity;extracellular matrix;serine-type endopeptidase activity;extracellular region;negative regulation of hydrogen peroxide metabolic process	K01394;K01388	MMP3;MMP1	http://www.genome.jp/dbget-bin/www_bget?ko:K01394;http://www.genome.jp/dbget-bin/www_bget?ko:K01388	PPAR signaling pathway;Relaxin signaling pathway;IL-17 signaling pathway;TNF signaling pathway	ko03320,ko04926,ko04657,ko04668	-	-	sp|P08254|MMP3_HUMAN;sp|P21692|MMP1_PIG	Stromelysin-1 OS=Homo sapiens OX=9606 GN=MMP3 PE=1 SV=2;Interstitial collagenase OS=Sus scrofa OX=9823 GN=MMP1 PE=1 SV=2
ENSSSCG00000036220	1351	1.44	1.21	0.99	0.48	0.67	0.23	-1.5447	0.017803	0.160705	CTXN1	EAW68956.1	cortexin 1, partial [Homo sapiens]	GO:0016021	integral component of membrane	-	-	-	-	-	-	-	sp|P60606|CTXN1_HUMAN	Cortexin-1 OS=Homo sapiens OX=9606 GN=CTXN1 PE=3 SV=1
ENSSSCG00000013517	3422	17.68	18.9	17.29	11.64	10.56	12.88	-0.623005	1.69304e-11	2.10954e-09	UHRF1	XP_005661377.1	E3 ubiquitin-protein ligase UHRF1 [Sus scrofa]	GO:0046872;GO:0003677;GO:0016740;GO:0007049;GO:0005634;GO:0016567	metal ion binding;DNA binding;transferase activity;cell cycle;nucleus;protein ubiquitination	K10638	UHRF1,NP95	http://www.genome.jp/dbget-bin/www_bget?ko:K10638	-	-	-	-	sp|A7E320|UHRF1_BOVIN	E3 ubiquitin-protein ligase UHRF1 OS=Bos taurus OX=9913 GN=UHRF1 PE=2 SV=1
ENSSSCG00000007145	3885	4.08	3.34	3.05	6.21	6.22	4.75	0.699087	9.1325e-06	0.000321142	ADAM33	XP_020933046.1	disintegrin and metalloproteinase domain-containing protein 33 isoform X2 [Sus scrofa]	GO:0007229;GO:0004222;GO:0016021	integrin-mediated signaling pathway;metalloendopeptidase activity;integral component of membrane	K08616	ADAM33	http://www.genome.jp/dbget-bin/www_bget?ko:K08616	-	-	-	-	sp|Q9BZ11|ADA33_HUMAN	Disintegrin and metalloproteinase domain-containing protein 33 OS=Homo sapiens OX=9606 GN=ADAM33 PE=1 SV=2
ENSSSCG00000011379	2821	0.41	0.08	0.99	0.05	0	0.07	-3.63015	0.00267965	0.0383295	KLHDC8B	XP_003132254.1;XP_013837120.1	kelch domain-containing protein 8B isoform X1 [Sus scrofa];kelch domain-containing protein 8B isoform X2 [Sus scrofa]	GO:0045171;GO:0098813;GO:1902410;GO:0110070;GO:0140014;GO:0005829;GO:0030496	intercellular bridge;nuclear chromosome segregation;mitotic cytokinetic process;cellularization cleavage furrow;mitotic nuclear division;cytosol;midbody	-	-	-	-	-	-	-	sp|Q5E9V5|KLD8B_BOVIN	Kelch domain-containing protein 8B OS=Bos taurus OX=9913 GN=KLHDC8B PE=2 SV=1
ENSSSCG00000024233	3496	1.2	1.38	1.97	0.44	1.09	0.59	-1.106	0.00191822	0.0294723	RAB39B	XP_004606541.1	PREDICTED: ras-related protein Rab-39B [Sorex araneus]	GO:0030659;GO:0031489;GO:0015031;GO:0043005;GO:0006914;GO:0031982;GO:0050808;GO:0000139;GO:0005794;GO:0005525;GO:0003924;GO:0010506;GO:0005886;GO:0016192;GO:0032482	cytoplasmic vesicle membrane;myosin V binding;protein transport;neuron projection;autophagy;vesicle;synapse organization;Golgi membrane;Golgi apparatus;GTP binding;GTPase activity;regulation of autophagy;plasma membrane;vesicle-mediated transport;Rab protein signal transduction	K07925	RAB39B	http://www.genome.jp/dbget-bin/www_bget?ko:K07925	Autophagy - animal	ko04140	KOG0098	GTPase Rab2, small G protein superfamily	sp|Q17QU4|RB39B_BOVIN	Ras-related protein Rab-39B OS=Bos taurus OX=9913 GN=RAB39B PE=2 SV=1
ENSSSCG00000028529	1500	42.45	42.43	44.4	27.86	26.86	29.72	-0.600241	9.10049e-12	1.18175e-09	REM1	XP_005654299.3;XP_036683499.1;XP_028355436.1	GTP-binding protein REM 1 [Sus scrofa];GTP-binding protein REM 1 isoform X1 [Balaenoptera musculus];GTP-binding protein REM 1 isoform X2 [Physeter catodon]	GO:0005525;GO:1901842;GO:0016020;GO:0007165;GO:0003924	GTP binding;negative regulation of high voltage-gated calcium channel activity;membrane;signal transduction;GTPase activity	K07847	REM1	http://www.genome.jp/dbget-bin/www_bget?ko:K07847	-	-	KOG0395	Ras-related GTPase	sp|O75628|REM1_HUMAN	GTP-binding protein REM 1 OS=Homo sapiens OX=9606 GN=REM1 PE=1 SV=2
ENSSSCG00000024484	2036	63.73	62.31	65.61	40.15	45.1	39.84	-0.613424	1.63256e-19	6.39845e-17	DEGS1	NP_001231050.1	sphingolipid delta(4)-desaturase DES1 [Sus scrofa]	GO:0030148;GO:0046513;GO:0043217;GO:0005789;GO:0005739;GO:0042284;GO:0050251;GO:0016021	sphingolipid biosynthetic process;ceramide biosynthetic process;myelin maintenance;endoplasmic reticulum membrane;mitochondrion;sphingolipid delta-4 desaturase activity;retinol isomerase activity;integral component of membrane	K04712	DEGS	http://www.genome.jp/dbget-bin/www_bget?ko:K04712	Sphingolipid signaling pathway;Sphingolipid metabolism	ko04071,ko00600	KOG2987	Fatty acid desaturase	sp|Q3ZBY7|DEGS1_BOVIN	Sphingolipid delta(4)-desaturase DES1 OS=Bos taurus OX=9913 GN=DEGS1 PE=2 SV=1
ENSSSCG00000010483	7408	1.1	1.07	1.11	1.74	1.71	1.62	0.604857	0.00200497	0.0304575	PLCE1	XP_020929668.1;XP_014420944.2;XP_020929664.1;XP_020929666.1	1-phosphatidylinositol 4,5-bisphosphate phosphodiesterase epsilon-1 isoform X4 [Sus scrofa];LOW QUALITY PROTEIN: 1-phosphatidylinositol 4,5-bisphosphate phosphodiesterase epsilon-1 [Camelus ferus];1-phosphatidylinositol 4,5-bisphosphate phosphodiesterase epsilon-1 isoform X1 [Sus scrofa];1-phosphatidylinositol 4,5-bisphosphate phosphodiesterase epsilon-1 isoform X2 [Sus scrofa]	GO:0016042;GO:0005085;GO:0007264;GO:0004435	lipid catabolic process;guanyl-nucleotide exchange factor activity;small GTPase mediated signal transduction;phosphatidylinositol phospholipase C activity	K05860	PLCE	http://www.genome.jp/dbget-bin/www_bget?ko:K05860	Calcium signaling pathway;Phosphatidylinositol signaling system;Rap1 signaling pathway;Ras signaling pathway;cAMP signaling pathway;Inositol phosphate metabolism;Thyroid hormone signaling pathway	ko04020,ko04070,ko04015,ko04014,ko04024,ko00562,ko04919	-	-	sp|Q9P212|PLCE1_HUMAN	1-phosphatidylinositol 4,5-bisphosphate phosphodiesterase epsilon-1 OS=Homo sapiens OX=9606 GN=PLCE1 PE=1 SV=3
ENSSSCG00000014878	4555	1.4	0.7	1.52	2.93	1.5	1.67	0.823789	0.00622983	0.0749805	PAK1	XP_004466325.1;XP_007939097.1;XP_018892880.1;XP_024428515.1;XP_027263499.1	serine/threonine-protein kinase PAK 1 [Dasypus novemcinctus];PREDICTED: serine/threonine-protein kinase PAK 1 isoform X3 [Orycteropus afer afer];serine/threonine-protein kinase PAK 1 isoform X3 [Gorilla gorilla gorilla];serine/threonine-protein kinase PAK 1 isoform X2 [Desmodus rotundus];serine/threonine-protein kinase PAK 1 isoform X4 [Cricetulus griseus]	GO:0042802;GO:0032587;GO:0006974;GO:0005694;GO:0005829;GO:0006915;GO:0030335;GO:0005911;GO:0060244;GO:0033148;GO:0016301;GO:0031098;GO:0048012;GO:0005925;GO:0001726;GO:0005654;GO:0106311;GO:0033138;GO:0032991;GO:0030424;GO:0005524;GO:0090063;GO:0001934;GO:0031267;GO:0016477;GO:0004674;GO:0016310;GO:0005737;GO:0006338;GO:0046777;GO:0048754;GO:0005518;GO:0008284;GO:0006468;GO:0051496;GO:0042060;GO:…	identical protein binding;ruffle membrane;cellular response to DNA damage stimulus;chromosome;cytosol;apoptotic process;positive regulation of cell migration;cell-cell junction;negative regulation of cell proliferation involved in contact inhibition;positive regulation of intracellular estrogen receptor signaling pathway;kinase activity;stress-activated protein kinase signaling cascade;hepatocyte…	K04409	PAK1	http://www.genome.jp/dbget-bin/www_bget?ko:K04409	Regulation of actin cytoskeleton;Focal adhesion;ErbB signaling pathway;Hippo signaling pathway - multiple species;MAPK signaling pathway;Ras signaling pathway;cAMP signaling pathway;Axon guidance;C-type lectin receptor signaling pathway;Chemokine signaling pathway;Fc gamma R-mediated phagocytosis;Natural killer cell mediated cytotoxicity;T cell receptor signaling pathway	ko04810,ko04510,ko04012,ko04392,ko04010,ko04014,ko04024,ko04360,ko04625,ko04062,ko04666,ko04650,ko04660	KOG0578	p21-activated serine/threonine protein kinase	sp|Q08E52|PAK1_BOVIN	Serine/threonine-protein kinase PAK 1 OS=Bos taurus OX=9913 GN=PAK1 PE=1 SV=1
ENSSSCG00000034610	1912	1.17	0.71	0.81	0.68	0.32	0.66	-1.01758	0.0125418	0.12522	Hmga2	EFB23072.1;XP_023616430.1;DAA29721.1	hypothetical protein PANDA_014151 [Ailuropoda melanoleuca];uncharacterized protein LOC106698497 [Myotis lucifugus];TPA: hypothetical protein BOS_5537 [Bos taurus]	GO:0000785;GO:0003677;GO:0005634;GO:0006355	chromatin;DNA binding;nucleus;regulation of transcription, DNA-templated	K09283	HMGA2	http://www.genome.jp/dbget-bin/www_bget?ko:K09283	-	-	-	-	sp|P52927|HMGA2_MOUSE	High mobility group protein HMGI-C OS=Mus musculus OX=10090 GN=Hmga2 PE=1 SV=1
ENSSSCG00000042206	5315	0.14	0.24	0.13	0.68	0.55	0.46	1.89559	0.000276187	0.00606745	-	-	-	-	-	-	-	-	-	-	-	-	-	-
ENSSSCG00000036119	2654	0.06	0	0	0.14	0.06	0.29	3.13035	0.0444672	0.304764	-	-	-	-	-	-	-	-	-	-	-	-	-	-
ENSSSCG00000010741	4489	4.26	3.48	3.57	5.76	5.43	6.17	0.623849	3.37295e-06	0.00013292	EDRF1	XP_003359444.1;XP_003133270.1	erythroid differentiation-related factor 1 isoform X1 [Sus scrofa];erythroid differentiation-related factor 1 isoform X3 [Sus scrofa]	GO:0045893	positive regulation of transcription, DNA-templated	-	-	-	-	-	-	-	sp|Q3B7T1|EDRF1_HUMAN	Erythroid differentiation-related factor 1 OS=Homo sapiens OX=9606 GN=EDRF1 PE=1 SV=1
ENSSSCG00000007516	2053	6.44	6.23	8.05	4.09	3.38	6.2	-0.641148	0.000724035	0.0135598	Stx16	XP_020932866.1;NP_001116620.1;XP_028000884.1;XP_020932867.1;XP_013840961.1;NP_001116671.1;XP_005673113.1	syntaxin-16 isoform X5 [Sus scrofa];probable aminopeptidase NPEPL1 [Sus scrofa];syntaxin-16 isoform X2 [Eptesicus fuscus];syntaxin-16 isoform X6 [Sus scrofa];probable aminopeptidase NPEPL1 isoform X1 [Sus scrofa];syntaxin-16 [Sus scrofa];syntaxin-16 isoform X4 [Sus scrofa]	GO:0090161;GO:0031201;GO:0006886;GO:0042147;GO:0016192;GO:0005737;GO:0016020;GO:0030145;GO:0048471;GO:0005802;GO:0031985;GO:0019905;GO:0005829;GO:0070006;GO:0016021;GO:0005484	Golgi ribbon formation;SNARE complex;intracellular protein transport;retrograde transport, endosome to Golgi;vesicle-mediated transport;cytoplasm;membrane;manganese ion binding;perinuclear region of cytoplasm;trans-Golgi network;Golgi cisterna;syntaxin binding;cytosol;metalloaminopeptidase activity;integral component of membrane;SNAP receptor activity	K08489;K09611	STX16;NPEPL1	http://www.genome.jp/dbget-bin/www_bget?ko:K08489;http://www.genome.jp/dbget-bin/www_bget?ko:K09611	SNARE interactions in vesicular transport	ko04130	KOG2597;KOG0809	Predicted aminopeptidase of the M17 family;SNARE protein TLG2/Syntaxin 16	sp|Q8BVI5|STX16_MOUSE;sp|Q5R7G6|PEPL1_PONAB	Syntaxin-16 OS=Mus musculus OX=10090 GN=Stx16 PE=1 SV=3;Probable aminopeptidase NPEPL1 OS=Pongo abelii OX=9601 GN=NPEPL1 PE=3 SV=2
ENSSSCG00000008686	1391	8.56	3.15	4.96	3.33	2.07	1.93	-0.95588	0.00495463	0.0627878	-	XP_003128861.4	neuropeptide-like protein C4orf48 homolog [Sus scrofa]	GO:0005576	extracellular region	-	-	-	-	-	-	-	sp|A0JNN8|CD048_BOVIN	Neuropeptide-like protein C4orf48 homolog OS=Bos taurus OX=9913 PE=3 SV=2
ENSSSCG00000005621	1989	33.63	30.99	31.2	48.21	54.12	53.91	0.668596	1.70212e-17	5.29638e-15	CDK9	TKC38098.1;OBS69283.1;BAC40824.1;XP_021005892.2	hypothetical protein EI555_002030, partial [Monodon monoceros];hypothetical protein A6R68_02193, partial [Neotoma lepida];unnamed protein product [Mus musculus];cyclin-dependent kinase 9 [Mus caroli]	GO:0016592;GO:0006468;GO:0045944;GO:0008024;GO:0001223;GO:0010613;GO:0070816;GO:0042493;GO:0097322;GO:0008353;GO:0004674;GO:0031297;GO:0008023;GO:0106310;GO:0070691;GO:0004672;GO:0071345;GO:0003682;GO:0003677;GO:0051147;GO:0006282;GO:0051301;GO:0000978;GO:2001168;GO:0019901;GO:0036464;GO:0005524;GO:0017069;GO:0071157;GO:1900364;GO:0005634;GO:0016605;GO:0106311;GO:0033129;GO:0005654;GO:0008134;GO:…	mediator complex;protein phosphorylation;positive regulation of transcription by RNA polymerase II;cyclin/CDK positive transcription elongation factor complex;transcription coactivator binding;positive regulation of cardiac muscle hypertrophy;phosphorylation of RNA polymerase II C-terminal domain;response to xenobiotic stimulus;7SK snRNA binding;RNA polymerase II CTD heptapeptide repeat kinase ac…	K02211	CDK9	http://www.genome.jp/dbget-bin/www_bget?ko:K02211	-	-	KOG0600	Cdc2-related protein kinase	sp|Q5EAB2|CDK9_BOVIN;sp|Q99J95|CDK9_MOUSE	Cyclin-dependent kinase 9 OS=Bos taurus OX=9913 GN=CDK9 PE=2 SV=1;Cyclin-dependent kinase 9 OS=Mus musculus OX=10090 GN=Cdk9 PE=1 SV=1
ENSSSCG00000040339	8471	0.2	0.13	0.2	0.06	0.06	0.12	-1.16471	0.0418556	0.292184	ZFHX2	XP_020954891.1	zinc finger homeobox protein 2 isoform X3 [Sus scrofa]	GO:0003677;GO:0000981;GO:0005634;GO:0008270	DNA binding;DNA-binding transcription factor activity, RNA polymerase II-specific;nucleus;zinc ion binding	K09379	ZFHX2	http://www.genome.jp/dbget-bin/www_bget?ko:K09379	-	-	KOG1146	Homeobox protein	sp|Q9C0A1|ZFHX2_HUMAN	Zinc finger homeobox protein 2 OS=Homo sapiens OX=9606 GN=ZFHX2 PE=1 SV=3
ENSSSCG00000015287	3794	0.59	0.84	0.42	0.28	0.17	0.27	-1.25377	0.0107035	0.111839	TMCC2	XP_020918935.1;XP_035979768.1;XP_020918938.1	transmembrane and coiled-coil domains protein 2 isoform X1 [Sus scrofa];transmembrane and coiled-coil domains protein 2 isoform X3 [Halichoerus grypus];transmembrane and coiled-coil domains protein 2 isoform X5 [Sus scrofa]	GO:0016021	integral component of membrane	-	-	-	-	-	KOG3850	Predicted membrane protein	sp|O75069|TMCC2_HUMAN	Transmembrane and coiled-coil domains protein 2 OS=Homo sapiens OX=9606 GN=TMCC2 PE=1 SV=3
ENSSSCG00000035578	4004	7.85	8.71	7.81	5.57	5.17	4.97	-0.638185	5.37238e-08	3.26217e-06	-	-	-	-	-	-	-	-	-	-	-	-	-	-
novel.20629	2549	0.59	1.92	0.95	2.83	2.39	2.49	1.15496	0.000781586	0.0144741	HEATR5A	XP_020025449.1;XP_020025459.1	HEAT repeat-containing protein 5A-like isoform X1 [Castor canadensis];HEAT repeat-containing protein 5A-like isoform X2 [Castor canadensis]	GO:0042147;GO:0008104;GO:0030139;GO:0005829;GO:0006897	retrograde transport, endosome to Golgi;protein localization;endocytic vesicle;cytosol;endocytosis	-	-	-	-	-	KOG1822	Uncharacterized conserved protein	sp|Q86XA9|HTR5A_HUMAN	HEAT repeat-containing protein 5A OS=Homo sapiens OX=9606 GN=HEATR5A PE=1 SV=2
ENSSSCG00000031866	4597	20.43	20.54	22.32	31.37	33.16	32.02	0.604459	2.07116e-23	1.35291e-20	TIMP3	NP_001159659.1	metalloproteinase inhibitor 3 precursor [Ovis aries]	GO:0070373;GO:0071310;GO:1903984;GO:0008191;GO:0051045;GO:1904684;GO:0005576;GO:0004857;GO:0005604;GO:0046872	negative regulation of ERK1 and ERK2 cascade;cellular response to organic substance;positive regulation of TRAIL-activated apoptotic signaling pathway;metalloendopeptidase inhibitor activity;negative regulation of membrane protein ectodomain proteolysis;negative regulation of metalloendopeptidase activity;extracellular region;enzyme inhibitor activity;basement membrane;metal ion binding	K16866	TIMP3	http://www.genome.jp/dbget-bin/www_bget?ko:K16866	-	-	-	-	sp|P35625|TIMP3_HUMAN	Metalloproteinase inhibitor 3 OS=Homo sapiens OX=9606 GN=TIMP3 PE=1 SV=2
ENSSSCG00000046843	1226	0	0	0	0.21	0.35	0.13	4.17208	0.0352931	0.259976	CCDC163	XP_020953288.1	uncharacterized protein LOC110261410 [Sus scrofa]	GO:0016021	integral component of membrane	-	-	-	-	-	-	-	sp|A0A0D9SF12|CC163_HUMAN	Transmembrane protein CCDC163 OS=Homo sapiens OX=9606 GN=CCDC163 PE=2 SV=1
ENSSSCG00000040961	4510	40.87	49.51	43.92	17.99	16.91	23.17	-1.21458	1.08767e-13	1.90617e-11	LIF	XP_033268690.1;XP_019498588.1	leukemia inhibitory factor isoform X1 [Orcinus orca];PREDICTED: leukemia inhibitory factor, partial [Hipposideros armiger]	GO:0042531;GO:0060426;GO:0033141;GO:0070373;GO:0005146;GO:0060463;GO:0007566;GO:0001974;GO:0045835;GO:0048644;GO:0005829;GO:0072108;GO:0045651;GO:0048861;GO:0048666;GO:0007260;GO:0033630;GO:0008285;GO:0048286;GO:0005615;GO:0072307;GO:0019827;GO:0010628;GO:0008284;GO:1903025;GO:0060707;GO:0045944;GO:0005125;GO:0045595;GO:1901676;GO:0046697;GO:0046888;GO:0048863;GO:1900182;GO:0008083;GO:0060708;GO:…	positive regulation of tyrosine phosphorylation of STAT protein;lung vasculature development;positive regulation of peptidyl-serine phosphorylation of STAT protein;negative regulation of ERK1 and ERK2 cascade;leukemia inhibitory factor receptor binding;lung lobe morphogenesis;embryo implantation;blood vessel remodeling;negative regulation of meiotic nuclear division;muscle organ morphogenesis;cyt…	K05419	LIF	http://www.genome.jp/dbget-bin/www_bget?ko:K05419	Signaling pathways regulating pluripotency of stem cells;JAK-STAT signaling pathway;TNF signaling pathway;Cytokine-cytokine receptor interaction	ko04550,ko04630,ko04668,ko04060	-	-	sp|O62728|LIF_NEOVI	Leukemia inhibitory factor OS=Neovison vison OX=452646 GN=LIF PE=2 SV=1
ENSSSCG00000050133	4314	0	0	0	0.81	0.57	0.21	7.44668	1.55269e-08	1.11939e-06	-	ABR01162.1	endonuclease/reverse transcriptase [Sus scrofa]	GO:0004519;GO:0003964	endonuclease activity;RNA-directed DNA polymerase activity	K10798	PARP2_3_4	http://www.genome.jp/dbget-bin/www_bget?ko:K10798	Apoptosis;Base excision repair;Longevity regulating pathway - worm	ko04210,ko03410,ko04212	-	-	sp|O00370|LORF2_HUMAN	LINE-1 retrotransposable element ORF2 protein OS=Homo sapiens OX=9606 PE=1 SV=1
ENSSSCG00000046879	6260	0.14	0.08	0.1	0.25	0.29	0.17	1.19818	0.0378534	0.272352	ZNF391	XP_013832955.1	zinc finger protein 391 [Sus scrofa]	-	-	-	-	-	-	-	-	-	sp|Q9UJN7|ZN391_HUMAN	Zinc finger protein 391 OS=Homo sapiens OX=9606 GN=ZNF391 PE=2 SV=2
ENSSSCG00000027741	3679	1.12	2.14	2.11	2.88	3.44	2.63	0.649714	0.00786266	0.0887834	ZNF836	XP_020952906.1;XP_020952903.1;XP_028334076.1	zinc finger protein 665-like isoform X2 [Sus scrofa];zinc finger protein 665-like isoform X1 [Sus scrofa];zinc finger protein 677-like [Physeter catodon]	GO:0006355;GO:0046872	regulation of transcription, DNA-templated;metal ion binding	K09228	KRAB	http://www.genome.jp/dbget-bin/www_bget?ko:K09228	-	-	-	-	sp|Q6ZNA1|ZN836_HUMAN;sp|Q09FC8|ZN415_HUMAN;sp|Q86XU0|ZN677_HUMAN	Zinc finger protein 836 OS=Homo sapiens OX=9606 GN=ZNF836 PE=2 SV=2;Zinc finger protein 415 OS=Homo sapiens OX=9606 GN=ZNF415 PE=1 SV=2;Zinc finger protein 677 OS=Homo sapiens OX=9606 GN=ZNF677 PE=2 SV=1
novel.12629	278	3.04	8.43	26.52	2.89	0	0	-3.6238	0.0457371	0.30995	-	XP_020945460.1	CREB-regulated transcription coactivator 2 isoform X3 [Sus scrofa]	-	-	K09228	KRAB	http://www.genome.jp/dbget-bin/www_bget?ko:K09228	-	-	-	-	-	-
novel.8718	282	22.57	2.59	14.91	16.03	24.54	74.27	1.69258	0.0427129	0.296241	-	XP_020954391.1	cullin-7 isoform X1 [Sus scrofa]	-	-	K09228	KRAB	http://www.genome.jp/dbget-bin/www_bget?ko:K09228	-	-	-	-	-	-
ENSSSCG00000040401	1679	2.92	2.48	2.91	2.01	1.76	1.71	-0.618338	0.0423301	0.294725	EEF1A2	OBS78875.1;KAF6422251.1	hypothetical protein A6R68_18732, partial [Neotoma lepida];eukaryotic translation elongation factor 1 alpha 2 [Rousettus aegyptiacus]	GO:1904714;GO:0003924;GO:0005853;GO:0098574;GO:0006412;GO:0090218;GO:0008135;GO:0005737;GO:0051602;GO:0006414;GO:0003746;GO:0005634;GO:0045202;GO:0005525;GO:0010035;GO:0043065;GO:0019901;GO:0043025	regulation of chaperone-mediated autophagy;GTPase activity;eukaryotic translation elongation factor 1 complex;cytoplasmic side of lysosomal membrane;translation;positive regulation of lipid kinase activity;translation factor activity, RNA binding;cytoplasm;response to electrical stimulus;translational elongation;translation elongation factor activity;nucleus;synapse;GTP binding;response to inorga…	K03231	EEF1A	http://www.genome.jp/dbget-bin/www_bget?ko:K03231	Nucleocytoplasmic transport	ko03013	KOG0052	Translation elongation factor EF-1 alpha/Tu	sp|Q32PH8|EF1A2_BOVIN	Elongation factor 1-alpha 2 OS=Bos taurus OX=9913 GN=EEF1A2 PE=2 SV=1
ENSSSCG00000007772	2377	2.05	1.84	1.33	0.65	1.23	1.06	-0.781097	0.0291511	0.22751	STX1A	XP_003794294.3;XP_003470166.2;EDL19395.1	syntaxin-1A isoform X2 [Otolemur garnettii];syntaxin-1A [Cavia porcellus];syntaxin 1A (brain), isoform CRA_b, partial [Mus musculus]	GO:0019900;GO:0030285;GO:0010701;GO:0006836;GO:0016021;GO:0042802;GO:0048278;GO:0043008;GO:0008021;GO:0016925;GO:0005484;GO:0016081;GO:0031629;GO:0098815;GO:0001669;GO:0046879;GO:0099056;GO:0045921;GO:0045055;GO:0032028;GO:0006906;GO:2000463;GO:0030424;GO:0043005;GO:0072657;GO:0042641;GO:0045956;GO:0016020;GO:0017156;GO:0032991;GO:0043229;GO:0048488;GO:0044325;GO:0030672;GO:0098978;GO:0000149;GO:…	kinase binding;integral component of synaptic vesicle membrane;positive regulation of norepinephrine secretion;neurotransmitter transport;integral component of membrane;identical protein binding;vesicle docking;ATP-dependent protein binding;synaptic vesicle;protein sumoylation;SNAP receptor activity;synaptic vesicle docking;synaptic vesicle fusion to presynaptic active zone membrane;modulation of…	K04560	STX1A	http://www.genome.jp/dbget-bin/www_bget?ko:K04560	SNARE interactions in vesicular transport;Insulin secretion;Synaptic vesicle cycle	ko04130,ko04911,ko04721	KOG0810	SNARE protein Syntaxin 1 and related proteins	sp|Q16623|STX1A_HUMAN;sp|P32850|STX1A_BOVIN	Syntaxin-1A OS=Homo sapiens OX=9606 GN=STX1A PE=1 SV=1;Syntaxin-1A OS=Bos taurus OX=9913 GN=STX1A PE=1 SV=1
ENSSSCG00000033422	3265	8.13	7.31	6.71	4.53	3.31	5.47	-0.619319	1.2752e-05	0.000431526	STIMATE	XP_026356801.1;XP_006928920.2	store-operated calcium entry regulator STIMATE [Ursus arctos horribilis];store-operated calcium entry regulator STIMATE [Felis catus]	GO:0032237;GO:0035584;GO:0016021;GO:0032541;GO:0005246;GO:0016020	activation of store-operated calcium channel activity;calcium-mediated signaling using intracellular calcium source;integral component of membrane;cortical endoplasmic reticulum;calcium channel regulator activity;membrane	-	-	-	-	-	-	-	sp|Q86TL2|STIMA_HUMAN	Store-operated calcium entry regulator STIMATE OS=Homo sapiens OX=9606 GN=STIMATE PE=1 SV=1
ENSSSCG00000017508	2681	1.26	1.25	1.12	0.42	0.32	0.71	-1.17682	0.00284495	0.040399	STAC2	VCX36905.1;XP_034882898.1;XP_013835317.1	unnamed protein product, partial [Gulo gulo];SH3 and cysteine-rich domain-containing protein 2 isoform X1 [Mirounga leonina];SH3 and cysteine-rich domain-containing protein 2 isoform X3 [Sus scrofa]	GO:1901387;GO:0042383;GO:0031234;GO:0005829;GO:0035556;GO:0046872;GO:1903078;GO:0003009	positive regulation of voltage-gated calcium channel activity;sarcolemma;extrinsic component of cytoplasmic side of plasma membrane;cytosol;intracellular signal transduction;metal ion binding;positive regulation of protein localization to plasma membrane;skeletal muscle contraction	K23712	STAC2	http://www.genome.jp/dbget-bin/www_bget?ko:K23712	-	-	-	-	sp|Q8R1B0|STAC2_MOUSE	SH3 and cysteine-rich domain-containing protein 2 OS=Mus musculus OX=10090 GN=Stac2 PE=1 SV=1
ENSSSCG00000014051	1903	44.56	39.41	39.81	15.21	14.36	17.34	-1.30062	5.54223e-44	9.95569e-41	TSPAN17	EAW85058.1;EAW85055.1;XP_005661517.2;XP_020940079.1;XP_014332728.1	tetraspanin 17, isoform CRA_f [Homo sapiens];tetraspanin 17, isoform CRA_c, partial [Homo sapiens];tetraspanin-17 isoform X1 [Sus scrofa];tetraspanin-17 isoform X5 [Sus scrofa];PREDICTED: tetraspanin-17 isoform X2 [Bos mutus]	GO:0072594;GO:0000151;GO:0051604;GO:0005887;GO:0004842;GO:0019899;GO:0016021;GO:0016567;GO:0072659	establishment of protein localization to organelle;ubiquitin ligase complex;protein maturation;integral component of plasma membrane;ubiquitin-protein transferase activity;enzyme binding;integral component of membrane;protein ubiquitination;protein localization to plasma membrane	K10303	FBXO23,TSPAN17	http://www.genome.jp/dbget-bin/www_bget?ko:K10303	-	-	KOG3882	Tetraspanin family integral membrane protein	sp|Q96FV3|TSN17_HUMAN;sp|Q58DN3|TSN17_BOVIN	Tetraspanin-17 OS=Homo sapiens OX=9606 GN=TSPAN17 PE=2 SV=2;Tetraspanin-17 OS=Bos taurus OX=9913 GN=TSPAN17 PE=1 SV=1
ENSSSCG00000009482	1830	9.81	13.3	14.06	5.91	6.62	9.89	-0.90074	8.6737e-08	5.02608e-06	SPRY2	XP_001927132.1	protein sprouty homolog 2 [Sus scrofa]	GO:0034260;GO:0008285;GO:0010719;GO:1990752;GO:0015629;GO:0060437;GO:0033138;GO:0007605;GO:0005634;GO:0016020;GO:0030512;GO:0032587;GO:0019901;GO:0005829;GO:0010801;GO:0016525;GO:0030335;GO:0051387;GO:0000132;GO:0031345;GO:0070374;GO:0070373;GO:0043539;GO:0060449;GO:0040037;GO:0035924;GO:0005856;GO:0042127;GO:1990830;GO:1902747;GO:0048513;GO:0043407;GO:0043066;GO:0005886;GO:0005874;GO:0045165;GO:…	negative regulation of GTPase activity;negative regulation of cell population proliferation;negative regulation of epithelial to mesenchymal transition;microtubule end;actin cytoskeleton;lung growth;positive regulation of peptidyl-serine phosphorylation;sensory perception of sound;nucleus;membrane;negative regulation of transforming growth factor beta receptor signaling pathway;ruffle membrane;pr…	K17383	SPRY2	http://www.genome.jp/dbget-bin/www_bget?ko:K17383	MAPK signaling pathway - fly	ko04013	-	-	sp|Q866R9|SPY2_CHLAE	Protein sprouty homolog 2 OS=Chlorocebus aethiops OX=9534 GN=SPRY2 PE=2 SV=1
ENSSSCG00000004367	1387	2.1	2.63	1.33	3.75	4.22	4.2	0.982955	0.00361597	0.0488382	POPDC3	XP_020939458.1	popeye domain-containing protein 3 isoform X1 [Sus scrofa]	GO:0042391;GO:0030552;GO:0016021	regulation of membrane potential;cAMP binding;integral component of membrane	-	-	-	-	-	-	-	sp|Q9HBV1|POPD3_HUMAN	Popeye domain-containing protein 3 OS=Homo sapiens OX=9606 GN=POPDC3 PE=1 SV=2
ENSSSCG00000001202	2349	1.18	1.06	1.17	0.43	0.57	0.57	-1.1737	0.00702237	0.0820012	ZKSCAN8	XP_024620083.1	zinc finger protein with KRAB and SCAN domains 8 [Neophocaena asiaeorientalis asiaeorientalis]	GO:0003677;GO:0046872;GO:0005634;GO:0006355	DNA binding;metal ion binding;nucleus;regulation of transcription, DNA-templated	K09229	ZKSCAN	http://www.genome.jp/dbget-bin/www_bget?ko:K09229	-	-	-	-	sp|A2T736|ZKSC8_PANTR	Zinc finger protein with KRAB and SCAN domains 8 OS=Pan troglodytes OX=9598 GN=ZKSCAN8 PE=3 SV=1
ENSSSCG00000038914	1672	59.66	61.63	62.75	33.61	35.55	32.3	-0.858906	1.37204e-30	1.55662e-27	SEC61B	XP_005382998.1;ELK34188.1	PREDICTED: protein transport protein Sec61 subunit beta, partial [Chinchilla lanigera];Protein transport protein Sec61 subunit beta [Myotis davidii]	GO:0006616;GO:0003723;GO:0031204;GO:0045048;GO:0015450;GO:0005829;GO:0043022;GO:0016021;GO:0048408;GO:0016020;GO:0005784;GO:0031205;GO:0005789;GO:0030970;GO:0005783;GO:0044322;GO:0006886;GO:0030433	SRP-dependent cotranslational protein targeting to membrane, translocation;RNA binding;posttranslational protein targeting to membrane, translocation;protein insertion into ER membrane;protein-transporting ATPase activity;cytosol;ribosome binding;integral component of membrane;epidermal growth factor binding;membrane;Sec61 translocon complex;endoplasmic reticulum Sec complex;endoplasmic reticulum…	K09481	SEC61B,SBH2	http://www.genome.jp/dbget-bin/www_bget?ko:K09481	Phagosome;Protein export;Protein processing in endoplasmic reticulum	ko04145,ko03060,ko04141	KOG3457	Sec61 protein translocation complex, beta subunit	sp|P60467|SC61B_CANLF	Protein transport protein Sec61 subunit beta OS=Canis lupus familiaris OX=9615 GN=SEC61B PE=1 SV=2
ENSSSCG00000034615	3277	2.87	2.65	3.31	1.55	1.85	2.11	-0.681107	0.00189893	0.0293009	TNFAIP8L1	XP_020939707.1	tumor necrosis factor alpha-induced protein 8-like protein 1 isoform X1 [Sus scrofa]	-	-	-	-	-	-	-	-	-	sp|A5PK29|TP8L1_BOVIN	Tumor necrosis factor alpha-induced protein 8-like protein 1 OS=Bos taurus OX=9913 GN=TNFAIP8L1 PE=2 SV=1
ENSSSCG00000006362	2238	3.51	2.66	2.02	4.1	4.77	4.17	0.676885	0.00393299	0.0524575	USP21	XP_037362534.1	ubiquitin carboxyl-terminal hydrolase 21 isoform X1 [Talpa occidentalis]	GO:0004843;GO:0005886;GO:0016579;GO:0019784;GO:0006511;GO:0005829;GO:0005654	thiol-dependent deubiquitinase;plasma membrane;protein deubiquitination;NEDD8-specific protease activity;ubiquitin-dependent protein catabolic process;cytosol;nucleoplasm	K21634	USP21	http://www.genome.jp/dbget-bin/www_bget?ko:K21634	Necroptosis	ko04217	KOG1868	Ubiquitin C-terminal hydrolase	sp|Q2KJ72|UBP21_BOVIN	Ubiquitin carboxyl-terminal hydrolase 21 OS=Bos taurus OX=9913 GN=USP21 PE=2 SV=1
novel.14309	687	12.02	11.18	13.92	9.25	6.01	8.86	-0.612711	0.0328562	0.247257	-	-	-	-	-	-	-	-	-	-	-	-	-	-
ENSSSCG00000028492	2619	10.11	8.9	8.98	5.71	5.62	4.76	-0.800976	1.90361e-08	1.34099e-06	C4orf46	XP_005666723.1	renal cancer differentiation gene 1 protein [Sus scrofa]	-	-	-	-	-	-	-	-	-	sp|Q504U0|CD046_HUMAN	Renal cancer differentiation gene 1 protein OS=Homo sapiens OX=9606 GN=C4orf46 PE=1 SV=1
novel.22780	565	2.87	5.31	6.5	1.83	1.35	2.36	-1.35142	0.026594	0.213267	-	XP_020954391.1	cullin-7 isoform X1 [Sus scrofa]	GO:0016021	integral component of membrane	K08857	NEK1_4_5	http://www.genome.jp/dbget-bin/www_bget?ko:K08857	-	-	-	-	-	-
ENSSSCG00000024622	3903	2.8	2.61	2.55	3.42	3.78	3.14	0.601085	0.00118335	0.0201867	ZNF667	XP_020950734.1;XP_020950733.1;XP_003356127.1	zinc finger protein 667 isoform X2 [Sus scrofa];zinc finger protein 667 isoform X1 [Sus scrofa];zinc finger protein 667 isoform X3 [Sus scrofa]	GO:0006355;GO:0046872	regulation of transcription, DNA-templated;metal ion binding	K09228	KRAB	http://www.genome.jp/dbget-bin/www_bget?ko:K09228	-	-	-	-	sp|Q5HYK9|ZN667_HUMAN	Zinc finger protein 667 OS=Homo sapiens OX=9606 GN=ZNF667 PE=1 SV=2
ENSSSCG00000028464	1364	10.57	8.44	8.65	6.57	10.37	5.51	-0.686992	0.000495167	0.00983761	TMEM170A	XP_003939952.1;XP_019502027.1;XP_019502028.1	PREDICTED: transmembrane protein 170A isoform X2 [Saimiri boliviensis boliviensis];PREDICTED: transmembrane protein 170A isoform X1 [Hipposideros armiger];PREDICTED: transmembrane protein 170A isoform X2 [Hipposideros armiger]	GO:0071786;GO:0005789;GO:0016021;GO:0006998;GO:0051292;GO:0005635	endoplasmic reticulum tubular network organization;endoplasmic reticulum membrane;integral component of membrane;nuclear envelope organization;nuclear pore complex assembly;nuclear envelope	-	-	-	-	-	-	-	sp|Q8WVE7|T170A_HUMAN	Transmembrane protein 170A OS=Homo sapiens OX=9606 GN=TMEM170A PE=1 SV=1
ENSSSCG00000008853	5181	0.42	0.46	0.4	0.2	0.21	0.3	-0.868445	0.0414888	0.290556	TLL1	XP_020956940.1	tolloid-like protein 1 isoform X1 [Sus scrofa]	GO:0008270;GO:0004222;GO:0005509	zinc ion binding;metalloendopeptidase activity;calcium ion binding	K09608	TLL1	http://www.genome.jp/dbget-bin/www_bget?ko:K09608	-	-	-	-	sp|O43897|TLL1_HUMAN	Tolloid-like protein 1 OS=Homo sapiens OX=9606 GN=TLL1 PE=1 SV=1
ENSSSCG00000011014	2904	1.99	1.72	2.16	0.9	1.42	1.35	-0.668595	0.0190367	0.168662	BAMBI	NP_001188414.1	BMP and activin membrane-bound inhibitor homolog precursor [Sus scrofa]	GO:0030514;GO:0016021;GO:0030512;GO:0005109;GO:0010718;GO:0045668;GO:0008360;GO:0008284;GO:0016477;GO:0005737;GO:0090263;GO:0032092;GO:0005886;GO:0045893	negative regulation of BMP signaling pathway;integral component of membrane;negative regulation of transforming growth factor beta receptor signaling pathway;frizzled binding;positive regulation of epithelial to mesenchymal transition;negative regulation of osteoblast differentiation;regulation of cell shape;positive regulation of cell population proliferation;cell migration;cytoplasm;positive re…	K10162	BAMBI	http://www.genome.jp/dbget-bin/www_bget?ko:K10162	TGF-beta signaling pathway;Wnt signaling pathway	ko04350,ko04310	-	-	sp|Q8HYZ0|BAMBI_SHEEP	BMP and activin membrane-bound inhibitor homolog OS=Ovis aries OX=9940 GN=BAMBI PE=2 SV=1
ENSSSCG00000050407	3294	0	0.06	0	0.11	0.17	0.17	3.32577	0.0244287	0.201448	-	-	-	-	-	-	-	-	-	-	-	-	-	-
ENSSSCG00000020970	1039	69.13	72.22	72.93	27.94	33.93	41.8	-0.989397	3.99684e-16	1.00181e-13	IL6	NP_001239358.1	interleukin-6 precursor [Sus scrofa]	GO:0005615;GO:0005138;GO:0010573;GO:0005125;GO:0070102;GO:0008083;GO:0042593;GO:1904894;GO:0014823;GO:0072540;GO:0050796;GO:0097421;GO:2000866;GO:0016021;GO:0070092;GO:0072574;GO:0006953	extracellular space;interleukin-6 receptor binding;vascular endothelial growth factor production;cytokine activity;interleukin-6-mediated signaling pathway;growth factor activity;glucose homeostasis;positive regulation of receptor signaling pathway via STAT;response to activity;T-helper 17 cell lineage commitment;regulation of insulin secretion;liver regeneration;positive regulation of estradiol …	K05405	IL6	http://www.genome.jp/dbget-bin/www_bget?ko:K05405	Cellular senescence;FoxO signaling pathway;HIF-1 signaling pathway;JAK-STAT signaling pathway;PI3K-Akt signaling pathway;TNF signaling pathway;Cytokine-cytokine receptor interaction;Viral protein interaction with cytokine and cytokine receptor;C-type lectin receptor signaling pathway;Cytosolic DNA-sensing pathway;Hematopoietic cell lineage;IL-17 signaling pathway;Intestinal immune network for IgA…	ko04218,ko04068,ko04066,ko04630,ko04151,ko04668,ko04060,ko04061,ko04625,ko04623,ko04640,ko04657,ko04672,ko04621,ko04659,ko04620	-	-	sp|P26893|IL6_PIG	Interleukin-6 OS=Sus scrofa OX=9823 GN=IL6 PE=2 SV=2
ENSSSCG00000035859	5026	4.9	5.22	4.38	2.39	2.05	3.05	-0.957433	2.79013e-10	2.70919e-08	WNT5A	XP_004267977.2;EDL24737.1	protein Wnt-5a isoform X2 [Orcinus orca];wingless-related MMTV integration site 5A, partial [Mus musculus]	GO:0009986;GO:0098978;GO:0005576;GO:0005125;GO:0005615;GO:0007275;GO:0032148;GO:0019904;GO:0031012;GO:0016021;GO:1902379;GO:0007257;GO:0016055;GO:0005102;GO:0005109;GO:0090630;GO:0008595	cell surface;glutamatergic synapse;extracellular region;cytokine activity;extracellular space;multicellular organism development;activation of protein kinase B activity;protein domain specific binding;extracellular matrix;integral component of membrane;chemoattractant activity involved in axon guidance;obsolete activation of JUN kinase activity;Wnt signaling pathway;signaling receptor binding;fri…	K00444	WNT5	http://www.genome.jp/dbget-bin/www_bget?ko:K00444	Signaling pathways regulating pluripotency of stem cells;Hippo signaling pathway;Wnt signaling pathway;mTOR signaling pathway;Axon guidance;Melanogenesis	ko04550,ko04390,ko04310,ko04150,ko04360,ko04916	-	-	sp|Q27Q52|WNT5A_RABIT	Protein Wnt-5a OS=Oryctolagus cuniculus OX=9986 GN=WNT5A PE=2 SV=1
ENSSSCG00000050998	891	39.23	35.31	44.18	57.8	63.47	58.49	0.612217	7.29434e-08	4.29609e-06	Ddit3	VTJ60572.1	Hypothetical predicted protein [Marmota monax]	GO:0005737;GO:0032700;GO:0043525;GO:0007050;GO:0045662;GO:1903026;GO:0032088;GO:0032689;GO:0120163;GO:0042594;GO:0001228;GO:0046982;GO:0051209;GO:2001244;GO:1990622;GO:0003677;GO:0001955;GO:0090090;GO:0072655;GO:0140416;GO:0006986;GO:1990617;GO:0008140;GO:0043522;GO:0051091;GO:0006915;GO:1990440;GO:0032792;GO:0006983;GO:0070059;GO:0032713;GO:0045454;GO:2000016;GO:0032993;GO:0051898;GO:0000978;GO:…	cytoplasm;negative regulation of interleukin-17 production;positive regulation of neuron apoptotic process;regulation of cell cycle;negative regulation of myoblast differentiation;negative regulation of RNA polymerase II regulatory region sequence-specific DNA binding;negative regulation of NF-kappaB transcription factor activity;negative regulation of interferon-gamma production;negative regulat…	K04452	DDIT3,GADD153	http://www.genome.jp/dbget-bin/www_bget?ko:K04452	Apoptosis;MAPK signaling pathway;Protein processing in endoplasmic reticulum	ko04210,ko04010,ko04141	-	-	sp|P35639|DDIT3_MOUSE	DNA damage-inducible transcript 3 protein OS=Mus musculus OX=10090 GN=Ddit3 PE=1 SV=1
ENSSSCG00000033432	2831	3.48	4.01	2.05	1.5	0.95	1.75	-0.970835	0.00276491	0.0393143	CHMP4A	XP_003128593.4;XP_020954872.1	charged multivesicular body protein 4a isoform X2 [Sus scrofa];charged multivesicular body protein 4a isoform X1 [Sus scrofa]	GO:0007034	vacuolar transport	K12194	CHMP4A_B,SNF7,VPS32A_B	http://www.genome.jp/dbget-bin/www_bget?ko:K12194	Necroptosis;Endocytosis	ko04217,ko04144	KOG1656	Protein involved in glucose derepression and pre-vacuolar endosome protein sorting	sp|A2VDY3|CHM4A_BOVIN	Charged multivesicular body protein 4a OS=Bos taurus OX=9913 GN=CHMP4A PE=2 SV=1
ENSSSCG00000022815	3536	2.52	2.87	2.51	1.68	1.63	1.73	-0.675228	0.00145989	0.0235903	PYGB	XP_020933911.1	glycogen phosphorylase, brain form [Sus scrofa]	GO:0030170;GO:0005977;GO:0008184;GO:0102499;GO:0005737;GO:0005980;GO:0102250	pyridoxal phosphate binding;glycogen metabolic process;glycogen phosphorylase activity;SHG alpha-glucan phosphorylase activity;cytoplasm;glycogen catabolic process;linear malto-oligosaccharide phosphorylase activity	K00688	PYG,glgP	http://www.genome.jp/dbget-bin/www_bget?ko:K00688	Necroptosis;Starch and sucrose metabolism;Glucagon signaling pathway;Insulin signaling pathway	ko04217,ko00500,ko04922,ko04910	KOG2099	Glycogen phosphorylase	sp|Q3B7M9|PYGB_BOVIN	Glycogen phosphorylase, brain form OS=Bos taurus OX=9913 GN=PYGB PE=2 SV=3
ENSSSCG00000050566	1676	2.34	2.78	2.47	3.68	4.59	3.61	0.618314	0.0208329	0.180351	L1RE1	KAF6105575.1;XP_030620105.1	RNA polymerase I subunit B [Phyllostomus discolor];LINE-1 type transposase domain-containing protein 1, partial [Delphinapterus leucas]	GO:0003677;GO:0006351;GO:0003727;GO:0032549;GO:0032197;GO:0005634;GO:1990904;GO:0003899	DNA binding;transcription, DNA-templated;single-stranded RNA binding;ribonucleoside binding;transposition, RNA-mediated;nucleus;ribonucleoprotein complex;DNA-directed 5'-3' RNA polymerase activity	K03002	RPA2,POLR1B	http://www.genome.jp/dbget-bin/www_bget?ko:K03002	RNA polymerase	ko03020	KOG0216	RNA polymerase I, second largest subunit	sp|Q9UN81|LORF1_HUMAN;sp|Q9H9Y6|RPA2_HUMAN	LINE-1 retrotransposable element ORF1 protein OS=Homo sapiens OX=9606 GN=L1RE1 PE=1 SV=1;DNA-directed RNA polymerase I subunit RPA2 OS=Homo sapiens OX=9606 GN=POLR1B PE=1 SV=2
ENSSSCG00000014447	3127	0.4	0.09	0.09	0.07	0	0.04	-2.35761	0.0446905	0.305728	SLC6A7	XP_003124145.3	LOW QUALITY PROTEIN: sodium-dependent proline transporter [Sus scrofa]	-	-	K05040	SLC6A7,PROT	http://www.genome.jp/dbget-bin/www_bget?ko:K05040	Synaptic vesicle cycle	ko04721	-	-	sp|Q6PGE7|SC6A7_MOUSE	Sodium-dependent proline transporter OS=Mus musculus OX=10090 GN=Slc6a7 PE=1 SV=1
ENSSSCG00000011670	3833	4.82	5.34	5.61	3.38	3.32	3.32	-0.637924	2.19358e-05	0.000705744	PXYLP1	XP_013837547.1;XP_013837544.1	2-phosphoxylose phosphatase 1 isoform X2 [Sus scrofa];2-phosphoxylose phosphatase 1 isoform X1 [Sus scrofa]	GO:0005794;GO:0010909;GO:0016311;GO:0006024;GO:0050650;GO:0016791	Golgi apparatus;positive regulation of heparan sulfate proteoglycan biosynthetic process;dephosphorylation;glycosaminoglycan biosynthetic process;chondroitin sulfate proteoglycan biosynthetic process;phosphatase activity	K21403	PXYLP1	http://www.genome.jp/dbget-bin/www_bget?ko:K21403	-	-	-	-	sp|Q8TE99|PXYP1_HUMAN	2-phosphoxylose phosphatase 1 OS=Homo sapiens OX=9606 GN=PXYLP1 PE=1 SV=1
ENSSSCG00000013088	2087	0.81	0.69	0.92	0.14	0.29	0.42	-1.50303	0.011934	0.12123	LRRC10B	XP_013849691.2	LOW QUALITY PROTEIN: leucine-rich repeat-containing protein 10B [Sus scrofa]	-	-	-	-	-	-	-	-	-	sp|A6NIK2|LR10B_HUMAN	Leucine-rich repeat-containing protein 10B OS=Homo sapiens OX=9606 GN=LRRC10B PE=4 SV=2
ENSSSCG00000040638	6301	1.26	1.37	1.72	0.92	0.72	0.87	-0.796257	0.000448714	0.00905443	DIO2	XP_028352045.1	type II iodothyronine deiodinase isoform X1 [Physeter catodon]	GO:0042446;GO:0042403;GO:0016021;GO:0004800	hormone biosynthetic process;thyroid hormone metabolic process;integral component of membrane;thyroxine 5'-deiodinase activity	K17904	DIO2	http://www.genome.jp/dbget-bin/www_bget?ko:K17904	Thyroid hormone signaling pathway	ko04919	-	-	sp|Q6QN12|IOD2_PIG	Type II iodothyronine deiodinase OS=Sus scrofa OX=9823 GN=DIO2 PE=2 SV=3
ENSSSCG00000014047	3186	0.21	0.34	0.23	0.11	0.02	0.11	-1.68452	0.0479903	0.319777	FGFR4	XP_003123730.1	fibroblast growth factor receptor 4 [Sus scrofa]	GO:0008284;GO:0005886;GO:0016021;GO:0005524;GO:0005007	positive regulation of cell population proliferation;plasma membrane;integral component of membrane;ATP binding;fibroblast growth factor-activated receptor activity	K05095	FGFR4,CD334	http://www.genome.jp/dbget-bin/www_bget?ko:K05095	Regulation of actin cytoskeleton;Signaling pathways regulating pluripotency of stem cells;Endocytosis;Calcium signaling pathway;MAPK signaling pathway;PI3K-Akt signaling pathway;Rap1 signaling pathway;Ras signaling pathway	ko04810,ko04550,ko04144,ko04020,ko04010,ko04151,ko04015,ko04014	-	-	sp|P22455|FGFR4_HUMAN	Fibroblast growth factor receptor 4 OS=Homo sapiens OX=9606 GN=FGFR4 PE=1 SV=2
ENSSSCG00000039053	2615	23.6	27.31	23.87	13.23	12.5	16.31	-0.82543	6.52124e-15	1.3918e-12	VGF	XP_020941916.1	LOW QUALITY PROTEIN: neurosecretory protein VGF [Sus scrofa]	GO:0006091;GO:0031410;GO:0002021;GO:0030073;GO:0005615;GO:0009409;GO:0042593;GO:0051591;GO:0032868;GO:0019953;GO:0005184;GO:0005794;GO:0001541	generation of precursor metabolites and energy;cytoplasmic vesicle;response to dietary excess;insulin secretion;extracellular space;response to cold;glucose homeostasis;response to cAMP;response to insulin;sexual reproduction;neuropeptide hormone activity;Golgi apparatus;ovarian follicle development	-	-	-	-	-	-	-	sp|P86435|VGF_BOVIN	Neurosecretory protein VGF OS=Bos taurus OX=9913 GN=VGF PE=1 SV=2
ENSSSCG00000002815	3637	5.23	6.42	5.78	2.71	4.12	4	-0.691925	4.19857e-05	0.00125352	ADGRG1	XP_020948987.1;XP_020948990.1;XP_020948989.1	adhesion G-protein coupled receptor G1 isoform X1 [Sus scrofa];adhesion G-protein coupled receptor G1 isoform X3 [Sus scrofa];adhesion G-protein coupled receptor G1 isoform X2 [Sus scrofa]	GO:0016021;GO:0007155;GO:0045121;GO:0007399;GO:0007166;GO:0004930;GO:0005576;GO:0008201;GO:0005886;GO:0030154	integral component of membrane;cell adhesion;membrane raft;nervous system development;cell surface receptor signaling pathway;G protein-coupled receptor activity;extracellular region;heparin binding;plasma membrane;cell differentiation	K08450	ADGRG1,GPR56	http://www.genome.jp/dbget-bin/www_bget?ko:K08450	-	-	-	-	sp|Q50DM8|AGRG1_MACMU	Adhesion G-protein coupled receptor G1 OS=Macaca mulatta OX=9544 GN=ADGRG1 PE=2 SV=1
ENSSSCG00000038149	2846	1.14	1.34	0.99	1.96	2.5	1.87	0.863705	0.0023386	0.0342931	KCNE4	XP_005672306.1	potassium voltage-gated channel subfamily E member 4 [Sus scrofa]	GO:0044325;GO:0005249;GO:0016021	transmembrane transporter binding;voltage-gated potassium channel activity;integral component of membrane	K04898	KCNE4	http://www.genome.jp/dbget-bin/www_bget?ko:K04898	-	-	-	-	sp|Q9WTW3|KCNE4_MOUSE	Potassium voltage-gated channel subfamily E member 4 OS=Mus musculus OX=10090 GN=Kcne4 PE=2 SV=1
ENSSSCG00000009221	4574	0.55	0.31	0.54	0.19	0.24	0.12	-1.38263	0.00708216	0.082403	DSPP	AAO22483.1	DSPP593 [Sus scrofa]	GO:0030054;GO:0006952;GO:0005634;GO:0016604;GO:0046709;GO:0047631;GO:0046032;GO:0097187;GO:0071895;GO:0005518;GO:0005739;GO:0031965;GO:0005737	cell junction;defense response;nucleus;nuclear body;IDP catabolic process;ADP-ribose diphosphatase activity;ADP catabolic process;dentinogenesis;odontoblast differentiation;collagen binding;mitochondrion;nuclear membrane;cytoplasm	K23573	DSPP	http://www.genome.jp/dbget-bin/www_bget?ko:K23573	ECM-receptor interaction	ko04512	KOG4195	Transient receptor potential-related channel 7	sp|Q9BW91|NUDT9_HUMAN	ADP-ribose pyrophosphatase, mitochondrial OS=Homo sapiens OX=9606 GN=NUDT9 PE=1 SV=1
novel.18540	2165	4.2	4.77	4.6	2.97	2.98	2.58	-0.667016	0.00178488	0.0277745	FNDC10	XP_020953118.1	fibronectin type III domain-containing protein 10 [Sus scrofa]	GO:0016021	integral component of membrane	-	-	-	-	-	-	-	sp|F2Z333|FND10_HUMAN	Fibronectin type III domain-containing protein 10 OS=Homo sapiens OX=9606 GN=FNDC10 PE=3 SV=1
ENSSSCG00000044261	1312	8.81	6.76	7.63	4.93	5.6	4.08	-0.64043	0.00486383	0.0620751	DNAJC30	XP_020941989.1	dnaJ homolog subfamily C member 30 [Sus scrofa]	GO:0007420;GO:0005743;GO:0016021;GO:1905706	brain development;mitochondrial inner membrane;integral component of membrane;regulation of mitochondrial ATP synthesis coupled proton transport	K19374	DNAJC30	http://www.genome.jp/dbget-bin/www_bget?ko:K19374	-	-	-	-	sp|Q96LL9|DJC30_HUMAN	DnaJ homolog subfamily C member 30, mitochondrial OS=Homo sapiens OX=9606 GN=DNAJC30 PE=1 SV=3
ENSSSCG00000047442	1242	54.02	49.8	51.43	30.99	30.52	22.41	-0.884318	8.73869e-15	1.79401e-12	-	ELK10306.1	hypothetical protein PAL_GLEAN10015452 [Pteropus alecto]	-	-	-	-	-	-	-	-	-	-	-
ENSSSCG00000029521	1848	8.59	7.58	8.71	5.9	4.43	5.8	-0.619673	0.000715658	0.0134262	CD82	NP_001138690.1	CD82 antigen [Sus scrofa]	GO:0016021	integral component of membrane	K06509	KAI1,CD82,TSPAN27	http://www.genome.jp/dbget-bin/www_bget?ko:K06509	p53 signaling pathway	ko04115	-	-	sp|P27701|CD82_HUMAN	CD82 antigen OS=Homo sapiens OX=9606 GN=CD82 PE=1 SV=1
ENSSSCG00000044192	3819	0.55	0.61	0.8	0	0	0	-7.59001	2.65937e-09	2.21333e-07	-	ABR01162.1	endonuclease/reverse transcriptase [Sus scrofa]	GO:0003964;GO:0004519	RNA-directed DNA polymerase activity;endonuclease activity	K10798	PARP2_3_4	http://www.genome.jp/dbget-bin/www_bget?ko:K10798	Apoptosis;Base excision repair;Longevity regulating pathway - worm	ko04210,ko03410,ko04212	-	-	sp|O00370|LORF2_HUMAN	LINE-1 retrotransposable element ORF2 protein OS=Homo sapiens OX=9606 PE=1 SV=1
ENSSSCG00000037710	4532	1.31	1.69	1.58	2.29	2.23	2.58	0.621437	0.00241867	0.0352397	ZNF473	XP_013854135.1	zinc finger protein 473 isoform X1 [Sus scrofa]	GO:0015030;GO:0000981;GO:0046872;GO:0006398;GO:0005634;GO:0006355;GO:0006357;GO:0000978	Cajal body;DNA-binding transcription factor activity, RNA polymerase II-specific;metal ion binding;mRNA 3'-end processing by stem-loop binding and cleavage;nucleus;regulation of transcription, DNA-templated;regulation of transcription by RNA polymerase II;RNA polymerase II cis-regulatory region sequence-specific DNA binding	K09228	KRAB	http://www.genome.jp/dbget-bin/www_bget?ko:K09228	-	-	-	-	sp|Q8WTR7|ZN473_HUMAN	Zinc finger protein 473 OS=Homo sapiens OX=9606 GN=ZNF473 PE=1 SV=1
ENSSSCG00000012685	3265	23.44	23.42	25.48	15.69	16.41	14.4	-0.665736	2.00125e-16	5.36688e-14	PABIR2	XP_020935974.1;XP_020935986.1;XP_020935984.1;XP_020935988.1;XP_020935993.1;XP_020935985.1;XP_020935994.1;XP_013839278.1	protein FAM122B isoform X11 [Sus scrofa];protein FAM122B isoform X23 [Sus scrofa];protein FAM122B isoform X20 [Sus scrofa];protein FAM122B isoform X24 [Sus scrofa];protein FAM122B isoform X28 [Sus scrofa];protein FAM122B isoform X21 [Sus scrofa];protein FAM122B isoform X29 [Sus scrofa];protein FAM122B isoform X22 [Sus scrofa]	GO:0004865	protein serine/threonine phosphatase inhibitor activity	-	-	-	-	-	-	-	sp|Q7Z309|PBIR2_HUMAN	PABIR family member 2 OS=Homo sapiens OX=9606 GN=PABIR2 PE=1 SV=2
ENSSSCG00000036169	1228	3.23	3.55	3.68	5.16	5.39	6.16	0.621772	0.0183914	0.164494	UMAD1	XP_020958080.1;XP_020958078.1;XP_019520837.1	UBAP1-MVB12-associated (UMA)-domain containing protein 1 isoform X2 [Sus scrofa];UBAP1-MVB12-associated (UMA)-domain containing protein 1 isoform X1 [Sus scrofa];PREDICTED: UBAP1-MVB12-associated (UMA)-domain containing protein 1 isoform X1 [Hipposideros armiger]	-	-	-	-	-	-	-	-	-	sp|C9J7I0|UMAD1_HUMAN	UBAP1-MVB12-associated (UMA)-domain containing protein 1 OS=Homo sapiens OX=9606 GN=UMAD1 PE=1 SV=2
ENSSSCG00000005992	4504	0.99	1.41	1.48	0.55	0.82	0.8	-0.864464	0.00310568	0.0432188	SHAS2	XP_026351283.1;XP_008687526.1;XP_020944639.1	hyaluronan synthase 2 isoform X1 [Ursus arctos horribilis];PREDICTED: hyaluronan synthase 2 isoform X1 [Ursus maritimus];hyaluronan synthase 2-like [Sus scrofa]	GO:0070295;GO:0036302;GO:0005887;GO:0050501;GO:0071356;GO:0060349;GO:0044853;GO:0031410;GO:0008284;GO:1900625;GO:0090500;GO:0001570;GO:0035810;GO:0085029;GO:0071498;GO:0030213;GO:0071347;GO:0036120;GO:0045226;GO:0030335	renal water absorption;atrioventricular canal development;integral component of plasma membrane;hyaluronan synthase activity;cellular response to tumor necrosis factor;bone morphogenesis;plasma membrane raft;cytoplasmic vesicle;positive regulation of cell population proliferation;positive regulation of monocyte aggregation;endocardial cushion to mesenchymal transition;vasculogenesis;positive regu…	K00752	hasA	http://www.genome.jp/dbget-bin/www_bget?ko:K00752	-	-	KOG2571	Chitin synthase/hyaluronan synthase (glycosyltransferases)	sp|P70312|HYAS2_MOUSE;sp|Q92819|HYAS2_HUMAN	Hyaluronan synthase 2 OS=Mus musculus OX=10090 GN=Has2 PE=1 SV=4;Hyaluronan synthase 2 OS=Homo sapiens OX=9606 GN=HAS2 PE=1 SV=1
ENSSSCG00000006359	3728	15.27	20.49	17.5	9.25	8.93	12.7	-0.790196	0.000132853	0.00332998	ADAMTS4	XP_003481462.2	A disintegrin and metalloproteinase with thrombospondin motifs 4 [Sus scrofa]	GO:0004222;GO:0046872;GO:0005576	metalloendopeptidase activity;metal ion binding;extracellular region	K07764	ADAMTS4	http://www.genome.jp/dbget-bin/www_bget?ko:K07764	-	-	-	-	sp|Q9TT93|ATS4_BOVIN	A disintegrin and metalloproteinase with thrombospondin motifs 4 OS=Bos taurus OX=9913 GN=ADAMTS4 PE=1 SV=3
ENSSSCG00000032928	1488	0.17	0.36	0.17	0	0	0	-4.55864	0.0130601	0.128844	GPR135	XP_020958361.1	probable G-protein coupled receptor 135 [Sus scrofa]	GO:0005886;GO:0004930;GO:1990763;GO:0005768;GO:0016021;GO:0007186	plasma membrane;G protein-coupled receptor activity;arrestin family protein binding;endosome;integral component of membrane;G protein-coupled receptor signaling pathway	K08427	GPR135	http://www.genome.jp/dbget-bin/www_bget?ko:K08427	-	-	-	-	sp|Q8IZ08|GP135_HUMAN	G-protein coupled receptor 135 OS=Homo sapiens OX=9606 GN=GPR135 PE=1 SV=2
ENSSSCG00000012997	2638	10.3	10.08	10.94	17.1	16.79	20.07	0.702066	6.87172e-12	9.08753e-10	POLA2	XP_013849565.1;XP_020938520.1;XP_013849563.1;XP_013849561.1	DNA polymerase alpha subunit B isoform X4 [Sus scrofa];DNA polymerase alpha subunit B isoform X5 [Sus scrofa];DNA polymerase alpha subunit B isoform X2 [Sus scrofa];DNA polymerase alpha subunit B isoform X1 [Sus scrofa]	GO:0006260;GO:0003677;GO:0005634	DNA replication;DNA binding;nucleus	K02321	POLA2	http://www.genome.jp/dbget-bin/www_bget?ko:K02321	DNA replication	ko03030	KOG1625	DNA polymerase alpha-primase complex, polymerase-associated subunit B	sp|Q58D13|DPOA2_BOVIN;sp|Q14181|DPOA2_HUMAN	DNA polymerase alpha subunit B OS=Bos taurus OX=9913 GN=POLA2 PE=2 SV=1;DNA polymerase alpha subunit B OS=Homo sapiens OX=9606 GN=POLA2 PE=1 SV=2
novel.18111	3051	2.33	2.17	2.48	4.03	4.1	3.7	0.759879	7.02021e-05	0.00191797	Pol	XP_020954391.1	cullin-7 isoform X1 [Sus scrofa]	GO:0016021	integral component of membrane	-	-	-	-	-	-	-	sp|P11369|LORF2_MOUSE	LINE-1 retrotransposable element ORF2 protein OS=Mus musculus OX=10090 GN=Pol PE=1 SV=2
ENSSSCG00000004857	3963	4.67	4.11	5.15	7.86	7.93	6.59	0.678527	3.67689e-07	1.87373e-05	ATP9B	XP_030898013.1;XP_013841166.2	probable phospholipid-transporting ATPase IIB isoform X2 [Leptonychotes weddellii];LOW QUALITY PROTEIN: probable phospholipid-transporting ATPase IIB [Sus scrofa]	GO:0000287;GO:0005768;GO:0048471;GO:0005524;GO:0005802;GO:0140326;GO:0016021;GO:0015914;GO:0006897;GO:0045332;GO:0005886;GO:0006890	magnesium ion binding;endosome;perinuclear region of cytoplasm;ATP binding;trans-Golgi network;ATPase-coupled intramembrane lipid transporter activity;integral component of membrane;phospholipid transport;endocytosis;phospholipid translocation;plasma membrane;retrograde vesicle-mediated transport, Golgi to endoplasmic reticulum	K01530	E7.6.2.1	http://www.genome.jp/dbget-bin/www_bget?ko:K01530	-	-	KOG0210	P-type ATPase	sp|A1A4J6|ATP9B_BOVIN	Probable phospholipid-transporting ATPase IIB OS=Bos taurus OX=9913 GN=ATP9B PE=2 SV=1
ENSSSCG00000048263	5155	0.06	0.04	0.06	0.01	0	0	-4.33865	0.0227947	0.19149	PTPRG	XP_020028357.1	receptor-type tyrosine-protein phosphatase gamma-like [Castor canadensis]	GO:0005887;GO:0070062;GO:0006470;GO:0007169;GO:0010633;GO:0005001;GO:0010977;GO:0007420;GO:0004725;GO:0016021;GO:0042802	integral component of plasma membrane;extracellular exosome;protein dephosphorylation;transmembrane receptor protein tyrosine kinase signaling pathway;negative regulation of epithelial cell migration;transmembrane receptor protein tyrosine phosphatase activity;negative regulation of neuron projection development;brain development;protein tyrosine phosphatase activity;integral component of membran…	K16667	PTPRG	http://www.genome.jp/dbget-bin/www_bget?ko:K16667	-	-	-	-	sp|P23470|PTPRG_HUMAN	Receptor-type tyrosine-protein phosphatase gamma OS=Homo sapiens OX=9606 GN=PTPRG PE=1 SV=4
ENSSSCG00000005385	4964	7.54	8.04	7.5	4.73	4.51	5.58	-0.603796	3.97467e-08	2.53534e-06	NR4A3	NP_999412.1;XP_032333963.1;XP_032333965.1	nuclear receptor subfamily 4 group A member 3 [Sus scrofa];nuclear receptor subfamily 4 group A member 3 isoform X1 [Camelus ferus];nuclear receptor subfamily 4 group A member 3 isoform X2 [Camelus ferus]	GO:0043303;GO:0097009;GO:0045652;GO:0010613;GO:0031100;GO:1900625;GO:0004879;GO:0035726;GO:0001228;GO:0045944;GO:0044320;GO:0045444;GO:0000785;GO:0003677;GO:0000981;GO:0061469;GO:0071870;GO:0035259;GO:0071376;GO:1904707;GO:0048008;GO:0048660;GO:1904754;GO:0035497;GO:0019901;GO:0032765;GO:0048661;GO:0000978;GO:0003707;GO:0008270;GO:0010828;GO:0006357;GO:0038097;GO:0043565;GO:0007369;GO:0006367;GO:…	mast cell degranulation;energy homeostasis;regulation of megakaryocyte differentiation;positive regulation of cardiac muscle hypertrophy;animal organ regeneration;positive regulation of monocyte aggregation;nuclear receptor activity;common myeloid progenitor cell proliferation;DNA-binding transcription activator activity, RNA polymerase II-specific;positive regulation of transcription by RNA poly…	K08559	NR4A3,NOR1	http://www.genome.jp/dbget-bin/www_bget?ko:K08559	-	-	KOG4217	Nuclear receptors of the nerve growth factor-induced protein B type	sp|Q92570|NR4A3_HUMAN	Nuclear receptor subfamily 4 group A member 3 OS=Homo sapiens OX=9606 GN=NR4A3 PE=1 SV=3
ENSSSCG00000033581	3148	1.76	1.94	1.81	1.08	0.92	1.41	-0.694523	0.0126972	0.126537	RGS7BP	NP_001230738.1	regulator of G-protein signaling 7-binding protein [Sus scrofa]	GO:0099031;GO:0098978;GO:0005737;GO:0060078;GO:0099026;GO:0007186;GO:0005634	anchored component of postsynaptic density membrane;glutamatergic synapse;cytoplasm;regulation of postsynaptic membrane potential;anchored component of presynaptic membrane;G protein-coupled receptor signaling pathway;nucleus	-	-	-	-	-	-	-	sp|Q6MZT1|R7BP_HUMAN	Regulator of G-protein signaling 7-binding protein OS=Homo sapiens OX=9606 GN=RGS7BP PE=2 SV=3
ENSSSCG00000000118	3815	17.67	15.13	16.41	26.99	29.04	32.67	0.787548	1.84261e-25	1.41854e-22	MICALL1	XP_020947158.1	MICAL-like protein 1 [Sus scrofa]	GO:0016020;GO:0031175;GO:0032456;GO:0046872;GO:0031267	membrane;neuron projection development;endocytic recycling;metal ion binding;small GTPase binding	K19948	MICALL1	http://www.genome.jp/dbget-bin/www_bget?ko:K19948	-	-	KOG0035	Ca2+-binding actin-bundling protein (actinin), alpha chain (EF-Hand protein superfamily)	sp|E1BBG2|MILK1_BOVIN	MICAL-like protein 1 OS=Bos taurus OX=9913 GN=MICALL1 PE=1 SV=2
ENSSSCG00000008617	4110	0.53	0.58	0.61	0.95	1.07	0.94	0.753905	0.0170234	0.156285	CYRIA	EDK98442.1;XP_031322464.1	DNA segment, Chr 12, ERATO Doi 553, expressed, isoform CRA_b, partial [Mus musculus];protein FAM49A isoform X1 [Camelus dromedarius]	GO:0031267;GO:0030833;GO:0016020	small GTPase binding;regulation of actin filament polymerization;membrane	-	-	-	-	-	-	-	sp|Q17QT7|CYRIA_BOVIN	CYFIP-related Rac1 interactor A OS=Bos taurus OX=9913 GN=CYRIA PE=2 SV=1
ENSSSCG00000046757	6217	0.1	0.04	0.12	0.3	0.12	0.24	1.31396	0.0402468	0.284166	-	-	-	-	-	-	-	-	-	-	-	-	-	-
ENSSSCG00000010435	2804	16.16	17.71	12.83	7.67	9.49	10.63	-0.598352	9.5318e-10	8.45545e-08	MINPP1	XP_001927707.1;XP_007125596.1	multiple inositol polyphosphate phosphatase 1 isoform X1 [Sus scrofa];multiple inositol polyphosphate phosphatase 1 isoform X6 [Physeter catodon]	GO:0052745;GO:0003993;GO:0005788;GO:0034417;GO:0052826	inositol phosphate phosphatase activity;acid phosphatase activity;endoplasmic reticulum lumen;bisphosphoglycerate 3-phosphatase activity;inositol hexakisphosphate 2-phosphatase activity	K03103	MINPP1	http://www.genome.jp/dbget-bin/www_bget?ko:K03103	Glycolysis / Gluconeogenesis;Inositol phosphate metabolism	ko00010,ko00562	KOG1382	Multiple inositol polyphosphate phosphatase	sp|Q9UNW1|MINP1_HUMAN	Multiple inositol polyphosphate phosphatase 1 OS=Homo sapiens OX=9606 GN=MINPP1 PE=1 SV=1
ENSSSCG00000012845	1396	18.21	15.12	17.82	6.99	7.01	5.75	-1.3251	7.96705e-15	1.65132e-12	CEND1	NP_999031.1	cell cycle exit and neuronal differentiation protein 1 [Sus scrofa]	GO:0021702;GO:0031982;GO:0016021;GO:0021933;GO:0021549;GO:0021686;GO:0007628;GO:0021941;GO:0005739;GO:0012505;GO:0005886;GO:0030182	cerebellar Purkinje cell differentiation;vesicle;integral component of membrane;radial glia guided migration of cerebellar granule cell;cerebellum development;cerebellar granular layer maturation;adult walking behavior;negative regulation of cerebellar granule cell precursor proliferation;mitochondrion;endomembrane system;plasma membrane;neuron differentiation	-	-	-	-	-	-	-	sp|Q29026|CEND_PIG	Cell cycle exit and neuronal differentiation protein 1 OS=Sus scrofa OX=9823 GN=CEND1 PE=1 SV=1
ENSSSCG00000050455	1451	0	0	0	0.35	0.27	0.31	4.74624	0.00667059	0.0788277	-	ABR01162.1	endonuclease/reverse transcriptase [Sus scrofa]	GO:0003964;GO:0004519	RNA-directed DNA polymerase activity;endonuclease activity	K23324	EDARADD	http://www.genome.jp/dbget-bin/www_bget?ko:K23324	NF-kappa B signaling pathway	ko04064	-	-	sp|O00370|LORF2_HUMAN	LINE-1 retrotransposable element ORF2 protein OS=Homo sapiens OX=9606 PE=1 SV=1
ENSSSCG00000009745	3938	1	0.54	0.64	0.94	1.67	1.54	0.881597	0.00275806	0.0392428	ADGRD1	XP_020927875.1;PNJ17146.1;XP_003483456.3;KAF6271046.1	adhesion G-protein coupled receptor D1 isoform X1 [Sus scrofa];ADGRD1 isoform 2 [Pongo abelii];adhesion G-protein coupled receptor D1 isoform X2 [Sus scrofa];adhesion G protein-coupled receptor D1 [Myotis myotis]	GO:0005654;GO:0007189;GO:0016021;GO:0005886;GO:0007166;GO:0004930	nucleoplasm;adenylate cyclase-activating G protein-coupled receptor signaling pathway;integral component of membrane;plasma membrane;cell surface receptor signaling pathway;G protein-coupled receptor activity	K08465	ADGRD1,GPR133	http://www.genome.jp/dbget-bin/www_bget?ko:K08465	-	-	-	-	sp|A6QLU6|AGRD1_BOVIN	Adhesion G-protein coupled receptor D1 OS=Bos taurus OX=9913 GN=ADGRD1 PE=2 SV=1
ENSSSCG00000022462	2895	0.44	0.35	0.31	0.64	0.75	0.85	1.13734	0.0179496	0.16158	ZNF852	XP_020927392.1;XP_013845545.1	zinc finger protein with KRAB and SCAN domains 7 isoform X8 [Sus scrofa];zinc finger protein with KRAB and SCAN domains 7 [Sus scrofa]	GO:0006357;GO:0000978;GO:0005634;GO:0001228	regulation of transcription by RNA polymerase II;RNA polymerase II cis-regulatory region sequence-specific DNA binding;nucleus;DNA-binding transcription activator activity, RNA polymerase II-specific	K09229	ZKSCAN	http://www.genome.jp/dbget-bin/www_bget?ko:K09229	-	-	-	-	sp|Q6ZMS4|ZN852_HUMAN	Zinc finger protein 852 OS=Homo sapiens OX=9606 GN=ZNF852 PE=1 SV=4
ENSSSCG00000021739	1448	71.34	85.2	78.79	49.67	55.1	51.42	-0.587718	2.71362e-16	7.04757e-14	HSD17B12	XP_020938823.1	very-long-chain 3-oxoacyl-CoA reductase isoform X1 [Sus scrofa]	GO:0050062;GO:0102342;GO:0008201;GO:0031012;GO:0005789;GO:0102340;GO:0005518;GO:0006633;GO:0016491;GO:0030198;GO:0001968;GO:0010811;GO:0072582;GO:0006703;GO:0009923;GO:0102341;GO:0044594;GO:0102339;GO:0016021	long-chain-fatty-acyl-CoA reductase activity;3-oxo-cerotoyl-CoA reductase activity;heparin binding;extracellular matrix;endoplasmic reticulum membrane;3-oxo-behenoyl-CoA reductase activity;collagen binding;fatty acid biosynthetic process;oxidoreductase activity;extracellular matrix organization;fibronectin binding;positive regulation of cell-substrate adhesion;17-beta-hydroxysteroid dehydrogenase…	K10251	HSD17B12,KAR,IFA38	http://www.genome.jp/dbget-bin/www_bget?ko:K10251	Biosynthesis of unsaturated fatty acids;Fatty acid elongation;Steroid hormone biosynthesis	ko01040,ko00062,ko00140	KOG1014	17 beta-hydroxysteroid dehydrogenase type 3, HSD17B3	sp|Q5E9H7|DHB12_BOVIN	Very-long-chain 3-oxoacyl-CoA reductase OS=Bos taurus OX=9913 GN=HSD17B12 PE=2 SV=1
ENSSSCG00000029268	4074	0.86	0.93	0.9	1.41	0.93	1.54	0.621613	0.032787	0.247031	TOPAZ1	XP_020927382.1	LOW QUALITY PROTEIN: testis- and ovary-specific PAZ domain-containing protein 1 [Sus scrofa]	GO:0046872	metal ion binding	-	-	-	-	-	-	-	sp|G7H7V7|TOPZ1_BOVIN;sp|E5FYH0|TOPZ1_SHEEP	Protein TOPAZ1 OS=Bos taurus OX=9913 GN=TOPAZ1 PE=2 SV=1;Protein TOPAZ1 OS=Ovis aries OX=9940 GN=TOPAZ1 PE=1 SV=2
ENSSSCG00000009083	3270	1.05	0.58	1.25	1.55	1.37	1.44	0.691746	0.0312476	0.23818	SPRY1	XP_034878999.1;XP_517428.2	protein sprouty homolog 1 isoform X1 [Mirounga leonina];protein sprouty homolog 1 isoform X1 [Pan troglodytes]	GO:0005829;GO:0030512;GO:0060449;GO:0005794;GO:0040037;GO:0051387;GO:0000132;GO:0070373;GO:0010719;GO:0008285;GO:0005654;GO:0034260;GO:0016020;GO:0046580;GO:0005737;GO:0007275;GO:1902747;GO:0001656;GO:0001759;GO:0001657;GO:0043407;GO:0048513	cytosol;negative regulation of transforming growth factor beta receptor signaling pathway;bud elongation involved in lung branching;Golgi apparatus;negative regulation of fibroblast growth factor receptor signaling pathway;negative regulation of neurotrophin TRK receptor signaling pathway;establishment of mitotic spindle orientation;negative regulation of ERK1 and ERK2 cascade;negative regulation…	K04704	SPRY1	http://www.genome.jp/dbget-bin/www_bget?ko:K04704	-	-	-	-	sp|A5D992|SPY1_BOVIN	Protein sprouty homolog 1 OS=Bos taurus OX=9913 GN=SPRY1 PE=2 SV=1
ENSSSCG00000014336	3103	19.46	23.76	22.34	9.33	9.6	10.56	-1.15607	5.62895e-31	6.74098e-28	EGR1	XP_003124022.1	early growth response protein 1 [Sus scrofa]	GO:2000182;GO:0009749;GO:0030509;GO:0006357;GO:0032868;GO:0008270;GO:0032731;GO:0000978;GO:0044849;GO:0046886;GO:0005654;GO:0061418;GO:0032922;GO:0045475;GO:0010385;GO:1990841;GO:0035035;GO:0000122;GO:0005737;GO:1902895;GO:0001228;GO:0035914;GO:0032722;GO:0070498;GO:0033233;GO:0030217;GO:0000981;GO:0090090;GO:0000785;GO:0002931;GO:0071480;GO:0060086;GO:0044729;GO:0098759;GO:0000977;GO:0042981	regulation of progesterone biosynthetic process;response to glucose;BMP signaling pathway;regulation of transcription by RNA polymerase II;response to insulin;zinc ion binding;positive regulation of interleukin-1 beta production;RNA polymerase II cis-regulatory region sequence-specific DNA binding;estrous cycle;positive regulation of hormone biosynthetic process;nucleoplasm;regulation of transcri…	K09203	EGR1	http://www.genome.jp/dbget-bin/www_bget?ko:K09203	Apelin signaling pathway;GnRH signaling pathway;Parathyroid hormone synthesis, secretion and action	ko04371,ko04912,ko04928	KOG1721	FOG: Zn-finger	sp|P18146|EGR1_HUMAN	Early growth response protein 1 OS=Homo sapiens OX=9606 GN=EGR1 PE=1 SV=1
ENSSSCG00000036149	3332	0.02	0.07	0.11	0	0	0.02	-3.61743	0.0448799	0.306634	-	-	-	-	-	-	-	-	-	-	-	-	-	-
ENSSSCG00000024064	3597	6.29	6.61	6.49	3.54	4.2	3.13	-0.836019	1.78088e-08	1.27115e-06	RNF6	XP_020921151.1	E3 ubiquitin-protein ligase RNF6 [Sus scrofa]	GO:0046872	metal ion binding	K22753	RNF6	http://www.genome.jp/dbget-bin/www_bget?ko:K22753	-	-	-	-	sp|Q9Y252|RNF6_HUMAN	E3 ubiquitin-protein ligase RNF6 OS=Homo sapiens OX=9606 GN=RNF6 PE=1 SV=1
ENSSSCG00000038933	3004	0.72	1.67	1.27	1.99	1.38	2.95	0.701276	0.0109608	0.113758	PURG	XP_029082301.1;XP_003359542.1;XP_025250346.1	LOW QUALITY PROTEIN: purine-rich element-binding protein gamma [Monodon monoceros];purine-rich element-binding protein gamma isoform X2 [Sus scrofa];purine-rich element-binding protein gamma isoform X1 [Theropithecus gelada]	GO:0000977;GO:0005634;GO:0032422	RNA polymerase II transcription regulatory region sequence-specific DNA binding;nucleus;purine-rich negative regulatory element binding	K21800	PURG	http://www.genome.jp/dbget-bin/www_bget?ko:K21800	-	-	-	-	sp|Q9UJV8|PURG_HUMAN	Purine-rich element-binding protein gamma OS=Homo sapiens OX=9606 GN=PURG PE=2 SV=1
novel.14608	2232	0.68	0.45	0.79	1.39	1.32	1.13	1.00421	0.016712	0.154217	-	XP_020922111.1	uncharacterized protein LOC110255939 isoform X3 [Sus scrofa]	-	-	K09228	KRAB	http://www.genome.jp/dbget-bin/www_bget?ko:K09228	-	-	-	-	-	-
ENSSSCG00000026772	791	9.81	7.74	9.94	14.94	17.16	14.97	0.750852	0.000935766	0.0167955	C1orf52	XP_001928180.1;XP_008515183.1;XP_020946005.1	UPF0690 protein C1orf52 homolog isoform X1 [Sus scrofa];PREDICTED: UPF0690 protein C1orf52 homolog, partial [Equus przewalskii];UPF0690 protein C1orf52 homolog isoform X2 [Sus scrofa]	GO:0005654;GO:0003723	nucleoplasm;RNA binding	-	-	-	-	-	-	-	sp|Q32LF5|CA052_BOVIN	UPF0690 protein C1orf52 homolog OS=Bos taurus OX=9913 PE=2 SV=1
ENSSSCG00000050550	2936	0.45	0.71	0.63	0.22	0.12	0.38	-1.30152	0.0227113	0.191087	-	-	-	-	-	-	-	-	-	-	-	-	-	-
ENSSSCG00000034880	1455	2.84	2.02	1.3	1.1	1.01	1.13	-0.927857	0.0339405	0.25237	FOXD2	XP_020952340.1	forkhead box protein D2 [Sus scrofa]	GO:0043565;GO:0005634;GO:0003700;GO:0001228;GO:1990837	sequence-specific DNA binding;nucleus;DNA-binding transcription factor activity;DNA-binding transcription activator activity, RNA polymerase II-specific;sequence-specific double-stranded DNA binding	K09397	FOXD	http://www.genome.jp/dbget-bin/www_bget?ko:K09397	-	-	KOG2294	Transcription factor of the Forkhead/HNF3 family	sp|O60548|FOXD2_HUMAN	Forkhead box protein D2 OS=Homo sapiens OX=9606 GN=FOXD2 PE=1 SV=2
ENSSSCG00000043259	6294	0.02	0	0.02	0.12	0.09	0.09	2.72527	0.0159161	0.148754	-	KAF6308100.1	hypothetical protein mMyoMyo1_008878 [Myotis myotis]	-	-	K07604	KRT1	http://www.genome.jp/dbget-bin/www_bget?ko:K07604	Estrogen signaling pathway	ko04915	-	-	sp|O00370|LORF2_HUMAN	LINE-1 retrotransposable element ORF2 protein OS=Homo sapiens OX=9606 PE=1 SV=1
ENSSSCG00000013039	985	5.77	8.93	6.25	4.88	4.27	3.86	-0.729695	0.0146576	0.140115	NUDT22	XP_013849621.1;XP_005660810.2;XP_013849618.1;XP_017803788.1;XP_013849620.1	nucleoside diphosphate-linked moiety X motif 22 isoform X5 [Sus scrofa];nucleoside diphosphate-linked moiety X motif 22 isoform X3 [Sus scrofa];nucleoside diphosphate-linked moiety X motif 22 isoform X2 [Sus scrofa];uridine diphosphate glucose pyrophosphatase NUDT22 isoform X2 [Papio anubis];nucleoside diphosphate-linked moiety X motif 22 isoform X4 [Sus scrofa]	GO:0016787	hydrolase activity	-	-	-	-	-	-	-	sp|Q2TBI8|NUD22_BOVIN	Uridine diphosphate glucose pyrophosphatase NUDT22 OS=Bos taurus OX=9913 GN=NUDT22 PE=2 SV=1
ENSSSCG00000024418	3691	16.1	15.08	14.62	23.97	25.97	22.68	0.660795	3.72411e-17	1.05627e-14	RHOU	XP_020928396.1	rho-related GTP-binding protein RhoU [Sus scrofa]	GO:0030031;GO:0016477;GO:0032488;GO:0007264;GO:0005886;GO:0007010;GO:0003924;GO:0046872;GO:0006897;GO:0000139;GO:0005525;GO:0042995;GO:0008360;GO:0002102;GO:0005925	cell projection assembly;cell migration;Cdc42 protein signal transduction;small GTPase mediated signal transduction;plasma membrane;cytoskeleton organization;GTPase activity;metal ion binding;endocytosis;Golgi membrane;GTP binding;cell projection;regulation of cell shape;podosome;focal adhesion	K07865	RHOU,WRCH1	http://www.genome.jp/dbget-bin/www_bget?ko:K07865	-	-	KOG0393	Ras-related small GTPase, Rho type	sp|A5D7J5|RHOU_BOVIN	Rho-related GTP-binding protein RhoU OS=Bos taurus OX=9913 GN=RHOU PE=2 SV=1
novel.22080	2603	0.37	0.3	0.37	0.58	0.6	0.98	1.05299	0.0417803	0.292124	-	-	-	-	-	-	-	-	-	-	-	-	-	-
ENSSSCG00000007490	3006	0.42	0.64	0.44	0.09	0.34	0.09	-1.5163	0.0203639	0.177002	CBLN4	XP_015335073.1	PREDICTED: cerebellin-4 [Marmota marmota marmota]	GO:1904862;GO:0009306;GO:0005615;GO:0098982	inhibitory synapse assembly;protein secretion;extracellular space;GABA-ergic synapse	K24235	CBLN	http://www.genome.jp/dbget-bin/www_bget?ko:K24235	-	-	-	-	sp|Q9NTU7|CBLN4_HUMAN	Cerebellin-4 OS=Homo sapiens OX=9606 GN=CBLN4 PE=1 SV=1
ENSSSCG00000009122	2352	4.96	4.58	5.16	2.33	2.74	3.33	-0.809426	9.9476e-05	0.00258974	ARSJ	AAQ89010.1;XP_020956361.1	APRG372 [Homo sapiens];LOW QUALITY PROTEIN: arylsulfatase J [Sus scrofa]	GO:0015629;GO:0008484;GO:0046872;GO:0005788;GO:0004065;GO:0005576	actin cytoskeleton;sulfuric ester hydrolase activity;metal ion binding;endoplasmic reticulum lumen;arylsulfatase activity;extracellular region	K12375	ARSI_J	http://www.genome.jp/dbget-bin/www_bget?ko:K12375	-	-	KOG3867	Sulfatase	sp|Q5FYB0|ARSJ_HUMAN	Arylsulfatase J OS=Homo sapiens OX=9606 GN=ARSJ PE=2 SV=1
ENSSSCG00000021325	2246	37.84	35.51	40.13	70.1	71.27	72.16	0.905162	3.66785e-46	7.18766e-43	MCFD2	XP_020943215.1;KAF6447954.1	multiple coagulation factor deficiency protein 2 isoform X1 [Sus scrofa];multiple coagulation factor deficiency 2, ER cargo receptor complex subunit [Rousettus aegyptiacus]	GO:0005509	calcium ion binding	K20364	MCFD2	http://www.genome.jp/dbget-bin/www_bget?ko:K20364	-	-	-	-	sp|Q8NI22|MCFD2_HUMAN	Multiple coagulation factor deficiency protein 2 OS=Homo sapiens OX=9606 GN=MCFD2 PE=1 SV=1
ENSSSCG00000008648	2764	0.7	0.3	0.91	1.4	1.3	1.1	0.994641	0.0151231	0.143673	RSAD2	AGC96537.1	inflammatory response protein 6 [Sus scrofa]	GO:2000553;GO:0035710;GO:0051536;GO:0034165;GO:0005794;GO:0005743;GO:0051539;GO:0051607;GO:0005741;GO:0016829;GO:0001650;GO:0003824;GO:0046872;GO:0043367;GO:0050709;GO:0045087;GO:0009615;GO:0005739;GO:0045071;GO:0005789;GO:0043621;GO:0034157;GO:0005811;GO:0005783;GO:0050778	positive regulation of T-helper 2 cell cytokine production;CD4-positive, alpha-beta T cell activation;iron-sulfur cluster binding;positive regulation of toll-like receptor 9 signaling pathway;Golgi apparatus;mitochondrial inner membrane;4 iron, 4 sulfur cluster binding;defense response to virus;mitochondrial outer membrane;lyase activity;fibrillar center;catalytic activity;metal ion binding;CD4-p…	K15045	RSAD2	http://www.genome.jp/dbget-bin/www_bget?ko:K15045	-	-	-	-	sp|Q9MZU4|RSAD2_PIG	Radical S-adenosyl methionine domain-containing protein 2 OS=Sus scrofa OX=9823 GN=RSAD2 PE=1 SV=1
ENSSSCG00000002252	4071	7.92	7.76	7.51	15.16	14.74	13.49	0.899036	2.13831e-22	1.21299e-19	ARRDC4	XP_005656384.1	arrestin domain-containing protein 4 isoform X1 [Sus scrofa]	GO:0043231;GO:0051443;GO:0005886;GO:1990756;GO:1903561;GO:0140112;GO:0005768;GO:0015031	intracellular membrane-bounded organelle;positive regulation of ubiquitin-protein transferase activity;plasma membrane;ubiquitin ligase-substrate adaptor activity;extracellular vesicle;extracellular vesicle biogenesis;endosome;protein transport	-	-	-	-	-	-	-	sp|Q8NCT1|ARRD4_HUMAN	Arrestin domain-containing protein 4 OS=Homo sapiens OX=9606 GN=ARRDC4 PE=1 SV=3
ENSSSCG00000026602	3926	3.38	3.07	4.59	2.39	2.07	2.38	-0.693691	0.000320774	0.00687336	PTGIR	XP_003356000.1	prostacyclin receptor [Sus scrofa]	GO:0005886;GO:0032496;GO:0004930;GO:0048662;GO:0007189;GO:0016021;GO:0005829;GO:0010642	plasma membrane;response to lipopolysaccharide;G protein-coupled receptor activity;negative regulation of smooth muscle cell proliferation;adenylate cyclase-activating G protein-coupled receptor signaling pathway;integral component of membrane;cytosol;negative regulation of platelet-derived growth factor receptor signaling pathway	K04263	PTGIR	http://www.genome.jp/dbget-bin/www_bget?ko:K04263	Neuroactive ligand-receptor interaction;Vascular smooth muscle contraction;Platelet activation	ko04080,ko04270,ko04611	-	-	sp|P79393|PI2R_BOVIN	Prostacyclin receptor OS=Bos taurus OX=9913 GN=PTGIR PE=3 SV=1
ENSSSCG00000010122	1901	23.37	22.82	24.69	11.63	13.9	13.47	-0.856187	2.37275e-15	5.32781e-13	CDC45	XP_013838660.1;XP_005670995.1;XP_020929780.1;XP_001929659.3;XP_020929778.1;XP_020929779.1	cell division control protein 45 homolog isoform X5 [Sus scrofa];cell division control protein 45 homolog isoform X3 [Sus scrofa];cell division control protein 45 homolog isoform X8 [Sus scrofa];cell division control protein 45 homolog isoform X4 [Sus scrofa];cell division control protein 45 homolog isoform X6 [Sus scrofa];cell division control protein 45 homolog isoform X7 [Sus scrofa]	GO:0005654;GO:0005634;GO:0007049;GO:1902977;GO:0005813;GO:0051301;GO:0000727;GO:0000076;GO:0031938;GO:0003697;GO:0003682;GO:0006260;GO:0006270;GO:0000083;GO:0005737;GO:0036064;GO:0003688;GO:0031261	nucleoplasm;nucleus;cell cycle;mitotic DNA replication preinitiation complex assembly;centrosome;cell division;double-strand break repair via break-induced replication;DNA replication checkpoint signaling;obsolete regulation of chromatin silencing at telomere;single-stranded DNA binding;chromatin binding;DNA replication;DNA replication initiation;regulation of transcription involved in G1/S trans…	K06628	CDC45	http://www.genome.jp/dbget-bin/www_bget?ko:K06628	Cell cycle	ko04110	KOG2475	CDC45 (cell division cycle 45)-like protein	sp|O75419|CDC45_HUMAN	Cell division control protein 45 homolog OS=Homo sapiens OX=9606 GN=CDC45 PE=1 SV=1
ENSSSCG00000044009	3418	0.03	0	0	0.03	0	0.32	3.85387	0.0441851	0.302943	TMEM229A	EPY77840.1	hypothetical protein CB1_001172005 [Camelus ferus]	GO:0016021	integral component of membrane	-	-	-	-	-	-	-	sp|B2RXF0|T229A_HUMAN	Transmembrane protein 229A OS=Homo sapiens OX=9606 GN=TMEM229A PE=2 SV=2
ENSSSCG00000043743	1115	0	0.75	0.23	0	0	0	-4.41851	0.0343237	0.253906	-	-	-	-	-	-	-	-	-	-	-	-	-	-
ENSSSCG00000031524	5336	0	0	0.04	0.13	0.09	0.09	2.90619	0.0263413	0.211719	DPPA2	XP_003358870.1	developmental pluripotency-associated protein 2 [Sus scrofa]	GO:0003682;GO:0005634;GO:0005654	chromatin binding;nucleus;nucleoplasm	-	-	-	-	-	-	-	sp|Q7Z7J5|DPPA2_HUMAN	Developmental pluripotency-associated protein 2 OS=Homo sapiens OX=9606 GN=DPPA2 PE=1 SV=2
ENSSSCG00000051343	3819	0.85	1.15	0.91	1.59	1.85	1.51	0.752057	0.00497771	0.0630432	-	ABR01162.1	endonuclease/reverse transcriptase [Sus scrofa]	GO:0004519;GO:0003964	endonuclease activity;RNA-directed DNA polymerase activity	K10798	PARP2_3_4	http://www.genome.jp/dbget-bin/www_bget?ko:K10798	Apoptosis;Base excision repair;Longevity regulating pathway - worm	ko04210,ko03410,ko04212	-	-	sp|O00370|LORF2_HUMAN	LINE-1 retrotransposable element ORF2 protein OS=Homo sapiens OX=9606 PE=1 SV=1
ENSSSCG00000000148	2457	1.21	1.23	2.21	2.58	2.31	2.85	0.75851	0.00807792	0.0905971	APOL2	XP_020947202.1	apolipoprotein L3-like [Sus scrofa]	GO:0005576;GO:0042157;GO:0008289;GO:0016021;GO:0006869	extracellular region;lipoprotein metabolic process;lipid binding;integral component of membrane;lipid transport	K14480	APOL	http://www.genome.jp/dbget-bin/www_bget?ko:K14480	-	-	-	-	sp|Q9BQE5|APOL2_HUMAN;sp|O95236|APOL3_HUMAN	Apolipoprotein L2 OS=Homo sapiens OX=9606 GN=APOL2 PE=1 SV=1;Apolipoprotein L3 OS=Homo sapiens OX=9606 GN=APOL3 PE=1 SV=3
ENSSSCG00000000549	5051	9.22	9.92	8.87	15.39	15.26	14.27	0.675591	4.78309e-17	1.33902e-14	PPFIBP1	XP_020947796.1;XP_020947789.1;XP_020947797.1;XP_020947800.1;XP_020947806.1;XP_020947801.1;XP_020947802.1	liprin-beta-1 isoform X8 [Sus scrofa];liprin-beta-1 isoform X3 [Sus scrofa];liprin-beta-1 isoform X9 [Sus scrofa];liprin-beta-1 isoform X11 [Sus scrofa];liprin-beta-1 isoform X15 [Sus scrofa];liprin-beta-1 isoform X12 [Sus scrofa];liprin-beta-1 isoform X14 [Sus scrofa]	-	-	-	-	-	-	-	KOG1899	LAR transmembrane tyrosine phosphatase-interacting protein liprin	sp|Q86W92|LIPB1_HUMAN	Liprin-beta-1 OS=Homo sapiens OX=9606 GN=PPFIBP1 PE=1 SV=2
ENSSSCG00000021460	2578	2.12	2.03	1.54	1.26	1.56	0.83	-0.69907	0.0287615	0.225284	NYX	XP_003360321.2	LOW QUALITY PROTEIN: nyctalopin [Sus scrofa]	-	-	K08129	NYX	http://www.genome.jp/dbget-bin/www_bget?ko:K08129	-	-	-	-	sp|Q9GZU5|NYX_HUMAN	Nyctalopin OS=Homo sapiens OX=9606 GN=NYX PE=1 SV=1
ENSSSCG00000011043	3284	0	0	0.16	0.23	0.37	0.27	2.48252	0.014018	0.135922	C1QL3	XP_015666713.1	complement C1q-like protein 3 [Protobothrops mucrosquamatus]	GO:0042802;GO:0005576;GO:0050807	identical protein binding;extracellular region;regulation of synapse organization	K23284	C1QL	http://www.genome.jp/dbget-bin/www_bget?ko:K23284	-	-	-	-	sp|Q5VWW1|C1QL3_HUMAN	Complement C1q-like protein 3 OS=Homo sapiens OX=9606 GN=C1QL3 PE=2 SV=1
ENSSSCG00000006038	4847	0.82	0.53	0.65	1.71	1.31	1.11	1.0615	0.00026337	0.00585278	ZFPM2	NP_001182303.1	zinc finger protein ZFPM2 [Sus scrofa]	GO:0003714;GO:0046872;GO:0003677;GO:0030154;GO:0001085;GO:0060412;GO:0045944;GO:0003148;GO:0005654;GO:0045599;GO:0000122;GO:0005634;GO:0003221;GO:0006357;GO:0003713;GO:0007507	transcription corepressor activity;metal ion binding;DNA binding;cell differentiation;RNA polymerase II-specific DNA-binding transcription factor binding;ventricular septum morphogenesis;positive regulation of transcription by RNA polymerase II;outflow tract septum morphogenesis;nucleoplasm;negative regulation of fat cell differentiation;negative regulation of transcription by RNA polymerase II;n…	K17442	ZFPM2,FOG2	http://www.genome.jp/dbget-bin/www_bget?ko:K17442	-	-	-	-	sp|Q8WW38|FOG2_HUMAN	Zinc finger protein ZFPM2 OS=Homo sapiens OX=9606 GN=ZFPM2 PE=1 SV=3
ENSSSCG00000010461	1773	1.02	0.52	0.7	1.99	1.61	2.07	1.40479	0.000604302	0.0116547	ANKRD1	ACK77371.1;ACK77369.1;OWK07778.1;NP_999087.1	ankyrin repeat domain 1 variant i6,7,8 [Sus scrofa];ankyrin repeat domain 1 variant i8 [Sus scrofa];ANKRD1 [Cervus elaphus hippelaphus];ankyrin repeat domain-containing protein 1 [Sus scrofa]	GO:0001650;GO:0071560;GO:0035690;GO:0043065;GO:0005829;GO:0042826;GO:0071222;GO:0002039;GO:0006357;GO:0003713;GO:0031432;GO:2000279;GO:0005654;GO:0005667;GO:0048471;GO:0005634;GO:0071347;GO:0071260;GO:0050714;GO:0005737;GO:0035994;GO:0043517;GO:0035914;GO:0055008;GO:0061629;GO:0070528;GO:0003779;GO:0003677;GO:0003714;GO:0071356;GO:0001085;GO:0031674;GO:0070412	fibrillar center;cellular response to transforming growth factor beta stimulus;cellular response to xenobiotic stimulus;positive regulation of apoptotic process;cytosol;histone deacetylase binding;cellular response to lipopolysaccharide;p53 binding;regulation of transcription by RNA polymerase II;transcription coactivator activity;titin binding;negative regulation of DNA biosynthetic process;nucl…	K21433	ANKRD1	http://www.genome.jp/dbget-bin/www_bget?ko:K21433	-	-	-	-	sp|Q865U8|ANKR1_PIG	Ankyrin repeat domain-containing protein 1 OS=Sus scrofa OX=9823 GN=ANKRD1 PE=2 SV=1
ENSSSCG00000041952	4682	0	0	0	0.5	0.06	0.44	6.84817	0.00245624	0.0357025	-	-	-	-	-	-	-	-	-	-	-	-	-	-
ENSSSCG00000030655	4521	0.99	0.75	0.93	0.65	0.56	0.48	-0.650763	0.045044	0.307463	MAMDC2	XP_037653782.1;XP_026961509.1	MAM domain-containing protein 2 isoform X2 [Choloepus didactylus];MAM domain-containing protein 2 isoform X1 [Lagenorhynchus obliquidens]	GO:0016020	membrane	-	-	-	-	-	-	-	sp|Q7Z304|MAMC2_HUMAN	MAM domain-containing protein 2 OS=Homo sapiens OX=9606 GN=MAMDC2 PE=1 SV=3
ENSSSCG00000015871	3298	4.49	5.62	4.84	2.66	2.79	2.37	-0.83414	4.02887e-06	0.000155918	NR4A2	XP_023569507.1;XP_035160755.1;XP_005657586.1	nuclear receptor subfamily 4 group A member 2 isoform X1 [Octodon degus];nuclear receptor subfamily 4 group A member 2 isoform X3 [Callithrix jacchus];nuclear receptor subfamily 4 group A member 2 isoform X1 [Sus scrofa]	GO:0001228;GO:0051866;GO:0004879;GO:0046982;GO:0005737;GO:0021952;GO:0009791;GO:0071376;GO:0035259;GO:0021986;GO:0006351;GO:0045444;GO:0043576;GO:0001764;GO:0042053;GO:0043524;GO:0071542;GO:0008270;GO:0000978;GO:0001975;GO:0042551;GO:0034599;GO:0031668;GO:0008344;GO:0005634;GO:0000122;GO:0043085;GO:2001234;GO:0016607;GO:0042416;GO:0001666;GO:0043565	DNA-binding transcription activator activity, RNA polymerase II-specific;general adaptation syndrome;nuclear receptor activity;protein heterodimerization activity;cytoplasm;central nervous system projection neuron axonogenesis;post-embryonic development;cellular response to corticotropin-releasing hormone stimulus;glucocorticoid receptor binding;habenula development;transcription, DNA-templated;f…	K08558	NR4A2,NURR1	http://www.genome.jp/dbget-bin/www_bget?ko:K08558	Aldosterone synthesis and secretion;Parathyroid hormone synthesis, secretion and action	ko04925,ko04928	KOG4217	Nuclear receptors of the nerve growth factor-induced protein B type	sp|P43354|NR4A2_HUMAN	Nuclear receptor subfamily 4 group A member 2 OS=Homo sapiens OX=9606 GN=NR4A2 PE=1 SV=1
ENSSSCG00000032250	3072	1.02	1.19	0.8	0.51	0.47	0.5	-0.989172	0.0135601	0.132744	SRRM3	XP_035578495.1;XP_032742367.1;XP_020941953.1	serine/arginine repetitive matrix protein 3 isoform X2 [Zalophus californianus];serine/arginine repetitive matrix protein 3 isoform X2 [Rattus rattus];serine/arginine repetitive matrix protein 3 [Sus scrofa]	-	-	-	-	-	-	-	-	-	sp|Q80WV7|SRRM3_MOUSE	Serine/arginine repetitive matrix protein 3 OS=Mus musculus OX=10090 GN=Srrm3 PE=2 SV=1
novel.17359	845	0.36	0.67	0.35	1.95	1.73	0.77	1.69766	0.0359529	0.262712	-	-	-	-	-	-	-	-	-	-	-	-	-	-
ENSSSCG00000009704	5997	19.48	20.74	20.82	10.31	10.59	11.31	-0.928139	2.83063e-43	4.69362e-40	HMGB2	XP_020927763.1	high mobility group protein B2 isoform X1 [Sus scrofa]	GO:0032496;GO:0032728;GO:0045654;GO:0005737;GO:0072091;GO:0007289;GO:0005615;GO:0045089;GO:0045087;GO:0010628;GO:0002437;GO:0000793;GO:0045944;GO:0032075;GO:0003677;GO:0003697;GO:0000785;GO:0050830;GO:0007283;GO:0097100;GO:0019904;GO:0045648;GO:1904877;GO:0042056;GO:0003684;GO:0006310;GO:0001938;GO:0005694;GO:0043388;GO:0006303;GO:0006334;GO:0032392;GO:0060326;GO:0045892;GO:0008584;GO:0010629;GO:…	response to lipopolysaccharide;positive regulation of interferon-beta production;positive regulation of megakaryocyte differentiation;cytoplasm;regulation of stem cell proliferation;spermatid nucleus differentiation;extracellular space;positive regulation of innate immune response;innate immune response;positive regulation of gene expression;inflammatory response to antigenic stimulus;condensed c…	K11295	HMGB2	http://www.genome.jp/dbget-bin/www_bget?ko:K11295	-	-	-	-	sp|P17741|HMGB2_PIG	High mobility group protein B2 OS=Sus scrofa OX=9823 GN=HMGB2 PE=1 SV=2
ENSSSCG00000023243	2792	3.89	3.1	3.43	7.55	6.46	5.94	0.934622	4.01656e-08	2.55401e-06	NFIA	XP_020953440.1;KAF6506823.1;XP_005878130.1;XP_030798516.1;XP_026263019.1	nuclear factor 1 A-type isoform X3 [Sus scrofa];nuclear factor I A [Rousettus aegyptiacus];PREDICTED: nuclear factor 1 A-type isoform X7 [Myotis brandtii];nuclear factor 1 A-type isoform X3 [Rhinopithecus roxellana];nuclear factor 1 A-type isoform X3 [Urocitellus parryii]	GO:0072189;GO:0006260;GO:0003682;GO:0000981;GO:0003677;GO:0000785;GO:0001228;GO:0045944;GO:0060074;GO:0005634;GO:0030054;GO:0003700;GO:0005654;GO:0006355;GO:0008134;GO:0006357;GO:0000978;GO:0019079	ureter development;DNA replication;chromatin binding;DNA-binding transcription factor activity, RNA polymerase II-specific;DNA binding;chromatin;DNA-binding transcription activator activity, RNA polymerase II-specific;positive regulation of transcription by RNA polymerase II;synapse maturation;nucleus;cell junction;DNA-binding transcription factor activity;nucleoplasm;regulation of transcription,…	K09168	NFIA	http://www.genome.jp/dbget-bin/www_bget?ko:K09168	-	-	-	-	sp|Q02780|NFIA_MOUSE;sp|Q12857|NFIA_HUMAN	Nuclear factor 1 A-type OS=Mus musculus OX=10090 GN=Nfia PE=1 SV=1;Nuclear factor 1 A-type OS=Homo sapiens OX=9606 GN=NFIA PE=1 SV=2
ENSSSCG00000027372	5007	7.32	6.74	7.82	11.49	11.94	10.5	0.618752	1.1708e-10	1.24324e-08	SAMD9	XP_020958041.1	sterile alpha motif domain-containing protein 9 isoform X1 [Sus scrofa]	-	-	K23949	SAMD9,SAMD9L	http://www.genome.jp/dbget-bin/www_bget?ko:K23949	-	-	-	-	sp|Q5K651|SAMD9_HUMAN	Sterile alpha motif domain-containing protein 9 OS=Homo sapiens OX=9606 GN=SAMD9 PE=1 SV=1
ENSSSCG00000028054	2937	2.39	2.93	2.16	3.7	3.53	3.65	0.713733	0.000447455	0.00905443	ZNF526	NP_001254777.1	zinc finger protein 526 [Sus scrofa]	GO:0006357;GO:0000978;GO:0005634;GO:0000981	regulation of transcription by RNA polymerase II;RNA polymerase II cis-regulatory region sequence-specific DNA binding;nucleus;DNA-binding transcription factor activity, RNA polymerase II-specific	-	-	-	-	-	KOG1721	FOG: Zn-finger	sp|A6QR00|ZN526_BOVIN	Zinc finger protein 526 OS=Bos taurus OX=9913 GN=ZNF526 PE=2 SV=1
ENSSSCG00000000500	2840	0.89	1.48	1.86	0.56	1.37	0.82	-0.749369	0.0449816	0.307135	RAB3IP	AAH59358.1;XP_008591006.1;XP_013853175.2;XP_020947636.1;XP_033722216.1;XP_020947642.1	RAB3IP protein [Homo sapiens];PREDICTED: rab-3A-interacting protein isoform X1 [Galeopterus variegatus];rab-3A-interacting protein isoform X3 [Sus scrofa];rab-3A-interacting protein isoform X1 [Sus scrofa];rab-3A-interacting protein isoform X1 [Tursiops truncatus];rab-3A-interacting protein isoform X7 [Sus scrofa]	GO:0070319;GO:0036064;GO:0005085;GO:0060271;GO:0030027;GO:0005815;GO:0006887;GO:0033365;GO:0042802;GO:0005829;GO:0005813;GO:0006612;GO:0006893;GO:0097711;GO:0005634	Golgi to plasma membrane transport vesicle;ciliary basal body;guanyl-nucleotide exchange factor activity;cilium assembly;lamellipodium;microtubule organizing center;exocytosis;protein localization to organelle;identical protein binding;cytosol;centrosome;protein targeting to membrane;Golgi to plasma membrane transport;ciliary basal body-plasma membrane docking;nucleus	K16779	RAB3IP,RABIN8	http://www.genome.jp/dbget-bin/www_bget?ko:K16779	-	-	KOG0363	Chaperonin complex component, TCP-1 beta subunit (CCT2)	sp|Q96QF0|RAB3I_HUMAN	Rab-3A-interacting protein OS=Homo sapiens OX=9606 GN=RAB3IP PE=1 SV=1
ENSSSCG00000031888	1739	152.76	142.58	156.42	223.17	230.18	239.2	0.616921	2.41e-38	3.46334e-35	DDIT4	EPY83747.1	DNA damage-inducible transcript 4 protein-like protein [Camelus ferus]	GO:0071549;GO:0005737;GO:0032007;GO:0005739;GO:0009968;GO:0071889;GO:0045820;GO:0051607;GO:0006915;GO:0005829;GO:0032984;GO:0032006;GO:0001666;GO:0072593;GO:0042771	cellular response to dexamethasone stimulus;cytoplasm;negative regulation of TOR signaling;mitochondrion;negative regulation of signal transduction;14-3-3 protein binding;negative regulation of glycolytic process;defense response to virus;apoptotic process;cytosol;protein-containing complex disassembly;regulation of TOR signaling;response to hypoxia;reactive oxygen species metabolic process;intri…	K08270	DDIT4,REDD1	http://www.genome.jp/dbget-bin/www_bget?ko:K08270	Autophagy - animal;PI3K-Akt signaling pathway;mTOR signaling pathway	ko04140,ko04151,ko04150	-	-	sp|Q08E62|DDIT4_BOVIN	DNA damage-inducible transcript 4 protein OS=Bos taurus OX=9913 GN=DDIT4 PE=2 SV=1
ENSSSCG00000036883	1082	58.54	75.1	73.68	36.38	31.88	43.14	-0.861542	7.76892e-15	1.62589e-12	FABP3	NP_001093401.1	fatty acid-binding protein, heart [Sus scrofa]	GO:0036041;GO:0140214;GO:0042632;GO:0015909;GO:2001245;GO:0046320;GO:0055091;GO:0050873;GO:0070538;GO:0008289;GO:0005615;GO:0032365;GO:0008092;GO:0005737	long-chain fatty acid binding;positive regulation of long-chain fatty acid import into cell;cholesterol homeostasis;long-chain fatty acid transport;regulation of phosphatidylcholine biosynthetic process;regulation of fatty acid oxidation;phospholipid homeostasis;brown fat cell differentiation;oleic acid binding;lipid binding;extracellular space;intracellular lipid transport;cytoskeletal protein b…	K08752	FABP3	http://www.genome.jp/dbget-bin/www_bget?ko:K08752	PPAR signaling pathway	ko03320	KOG4015	Fatty acid-binding protein FABP	sp|O02772|FABPH_PIG	Fatty acid-binding protein, heart OS=Sus scrofa OX=9823 GN=FABP3 PE=2 SV=3
ENSSSCG00000030165	2137	17.51	20.33	18.23	9.32	9.86	12.08	-0.845708	1.16634e-11	1.47892e-09	MAFF	KAF6339862.1	MAF bZIP transcription factor F [Rhinolophus ferrumequinum]	-	-	K09037	MAFF_G_K	http://www.genome.jp/dbget-bin/www_bget?ko:K09037	-	-	-	-	sp|A7YY73|MAFF_BOVIN	Transcription factor MafF OS=Bos taurus OX=9913 GN=MAFF PE=2 SV=1
ENSSSCG00000038727	3969	5.42	5.87	6.11	2.75	3.76	3.78	-0.781325	2.76054e-07	1.45137e-05	GDNF	XP_021064270.1;NP_034405.1	glial cell line-derived neurotrophic factor isoform X2 [Mus pahari];glial cell line-derived neurotrophic factor isoform 1 [Mus musculus]	GO:0007422;GO:0048568;GO:1901166;GO:0001656;GO:0072107;GO:0001658;GO:0048018;GO:0032770;GO:2001260;GO:0008083;GO:0001657;GO:0001759;GO:0030182;GO:0043235;GO:0001941;GO:0003337;GO:0048484;GO:0072106;GO:0071549;GO:0060676;GO:0071679;GO:0030971;GO:0008284;GO:0005615;GO:0005576;GO:0007179;GO:0007169;GO:0045944;GO:0042803;GO:0009611;GO:0051584;GO:0005160;GO:0001755;GO:0021784;GO:0007399;GO:0090190;GO:…	peripheral nervous system development;embryonic organ development;neural crest cell migration involved in autonomic nervous system development;metanephros development;positive regulation of ureteric bud formation;branching involved in ureteric bud morphogenesis;receptor ligand activity;positive regulation of monooxygenase activity;regulation of semaphorin-plexin signaling pathway;growth factor ac…	K05452	GDNF	http://www.genome.jp/dbget-bin/www_bget?ko:K05452	Calcium signaling pathway	ko04020	-	-	sp|P39905|GDNF_HUMAN	Glial cell line-derived neurotrophic factor OS=Homo sapiens OX=9606 GN=GDNF PE=1 SV=1
ENSSSCG00000032352	1194	0	0	0	0.43	0.74	0.9	5.69746	0.000160387	0.00388461	ZNF587B	XP_020953042.1	zinc finger protein 256 isoform X2 [Sus scrofa]	GO:0046872;GO:0006355	metal ion binding;regulation of transcription, DNA-templated	K09228	KRAB	http://www.genome.jp/dbget-bin/www_bget?ko:K09228	-	-	-	-	sp|E7ETH6|Z587B_HUMAN	Zinc finger protein 587B OS=Homo sapiens OX=9606 GN=ZNF587B PE=1 SV=1
ENSSSCG00000021155	1312	2.07	3.76	2.65	1.69	0.83	1.83	-0.960662	0.0217865	0.185298	POMC	XP_020941493.1	pro-opiomelanocortin isoform X1 [Sus scrofa]	GO:0001664;GO:0005576;GO:0005615;GO:0005179;GO:2000852;GO:0007218;GO:0043400;GO:0030141	G protein-coupled receptor binding;extracellular region;extracellular space;hormone activity;regulation of corticosterone secretion;neuropeptide signaling pathway;cortisol secretion;secretory granule	K05228	POMC	http://www.genome.jp/dbget-bin/www_bget?ko:K05228	cAMP signaling pathway;Neuroactive ligand-receptor interaction;Adipocytokine signaling pathway;Aldosterone synthesis and secretion;Cortisol synthesis and secretion;Estrogen signaling pathway;Melanogenesis	ko04024,ko04080,ko04920,ko04925,ko04927,ko04915,ko04916	-	-	sp|P01192|COLI_PIG	Pro-opiomelanocortin OS=Sus scrofa OX=9823 GN=POMC PE=1 SV=1
ENSSSCG00000043318	5078	0	0.02	0.04	0.12	0.13	0.04	2.7273	0.0402009	0.28397	-	ABR01162.1	endonuclease/reverse transcriptase [Sus scrofa]	GO:0003964;GO:0004519	RNA-directed DNA polymerase activity;endonuclease activity	K04600	CELSR1	http://www.genome.jp/dbget-bin/www_bget?ko:K04600	-	-	-	-	sp|O00370|LORF2_HUMAN	LINE-1 retrotransposable element ORF2 protein OS=Homo sapiens OX=9606 PE=1 SV=1
novel.23657	1970	2.92	3.48	2.64	1.15	2.5	2.06	-0.666701	0.0318488	0.241737	ASPG	XP_020937233.1	60 kDa lysophospholipase isoform X1 [Sus scrofa]	GO:0004067	asparaginase activity	K13278	ASPG	http://www.genome.jp/dbget-bin/www_bget?ko:K13278	-	-	KOG0503	Asparaginase	sp|Q86U10|LPP60_HUMAN	60 kDa lysophospholipase OS=Homo sapiens OX=9606 GN=ASPG PE=1 SV=3
ENSSSCG00000009446	7676	2.18	2.44	2.44	1.16	1.14	1.48	-0.894707	6.54307e-08	3.88546e-06	PCDH17	XP_005872734.1;XP_005872735.1	PREDICTED: protocadherin-17 isoform X1 [Myotis brandtii];PREDICTED: protocadherin-17 isoform X3 [Myotis brandtii]	GO:0005509;GO:0007156;GO:0005886;GO:0016021	calcium ion binding;homophilic cell adhesion via plasma membrane adhesion molecules;plasma membrane;integral component of membrane	K16499	PCDHD2	http://www.genome.jp/dbget-bin/www_bget?ko:K16499	-	-	-	-	sp|O14917|PCD17_HUMAN	Protocadherin-17 OS=Homo sapiens OX=9606 GN=PCDH17 PE=1 SV=2
novel.8601	1184	6.65	3.88	3.76	2	2.98	2.92	-0.8469	0.013041	0.128773	-	XP_020954391.1	cullin-7 isoform X1 [Sus scrofa]	-	-	-	-	-	-	-	-	-	-	-

## Sheet: Table S2-2
Table S2-2 DEGs in response to HOXC8 knockdown at 3.5-d post-induction
GeneID	Length	Control_3.5d_1	Control_3.5d_2	Control_3.5d_3	Treatment_3.5d_1	Treatment_3.5d_2	Treatment_3.5d_3	logFC	Pvalue	FDR	Gene_name	NR_ID	NR_annotation	GO_ID	GO_term	KO_ID	KO_gene	KO_Hyperlink	KEGG_Pathway	Pathway_ID	KOG_ID	KOG_annotation	Swiss-Prot_ID	Swiss-Prot_annotation
ENSSSCG00000037592	8117	2.74	2.25	1.52	0	0	0	-10.5878	1.06e-18	2.96e-15	SLF2	XP_028337415.1;XP_026968126.1	SMC5-SMC6 complex localization factor protein 2 isoform X1 [Physeter catodon];SMC5-SMC6 complex localization factor protein 2 isoform X1 [Lagenorhynchus obliquidens]	-	-	-	-	-	-	-	-	-	sp|Q5REF4|SLF2_PONAB	SMC5-SMC6 complex localization factor protein 2 OS=Pongo abelii OX=9601 GN=SLF2 PE=2 SV=1
ENSSSCG00000043021	5915	0.17	0.11	0.06	0	0	0	-5.94299	7.75e-05	0.00781412	-	-	-	-	-	-	-	-	-	-	-	-	-	-
ENSSSCG00000045024	6391	0.11	0.05	0.15	0	0	0	-5.82034	0.000136136	0.0124838	-	ELR58543.1	hypothetical protein M91_01925 [Bos mutus]	GO:0004519;GO:0003964	endonuclease activity;RNA-directed DNA polymerase activity	K10798	PARP2_3_4	http://www.genome.jp/dbget-bin/www_bget?ko:K10798	Apoptosis;Base excision repair;Longevity regulating pathway - worm	ko04210,ko03410,ko04212	-	-	sp|O00370|LORF2_HUMAN	LINE-1 retrotransposable element ORF2 protein OS=Homo sapiens OX=9606 PE=1 SV=1
ENSSSCG00000033555	3315	0.33	0.15	0.09	0	0	0	-5.58659	0.000482433	0.0324157	-	ABR01162.1	endonuclease/reverse transcriptase [Sus scrofa]	GO:0004519;GO:0003964	endonuclease activity;RNA-directed DNA polymerase activity	K10798	PARP2_3_4	http://www.genome.jp/dbget-bin/www_bget?ko:K10798	Apoptosis;Base excision repair;Longevity regulating pathway - worm	ko04210,ko03410,ko04212	-	-	sp|O00370|LORF2_HUMAN	LINE-1 retrotransposable element ORF2 protein OS=Homo sapiens OX=9606 PE=1 SV=1
novel.3074	478	3.85	0.61	0.97	0	0	0	-5.03676	0.00447992	0.159615	-	-	-	-	-	-	-	-	-	-	-	-	-	-
ENSSSCG00000047351	3819	0.1	0.16	0	0	0	0	-4.73502	0.0169527	0.370681	L1RE1	ABR01161.1	transposase [Sus scrofa]	GO:0003727;GO:0032197;GO:1990904	single-stranded RNA binding;transposition, RNA-mediated;ribonucleoprotein complex	-	-	-	-	-	-	-	sp|Q9UN81|LORF1_HUMAN	LINE-1 retrotransposable element ORF1 protein OS=Homo sapiens OX=9606 GN=L1RE1 PE=1 SV=1
ENSSSCG00000043088	1360	0.44	0.22	0.19	0	0	0	-4.64964	0.0120653	0.3103	L1RE1	ABR01161.1	transposase [Sus scrofa]	GO:0003727;GO:1990904;GO:0032197	single-stranded RNA binding;ribonucleoprotein complex;transposition, RNA-mediated	-	-	-	-	-	-	-	sp|Q9UN81|LORF1_HUMAN	LINE-1 retrotransposable element ORF1 protein OS=Homo sapiens OX=9606 GN=L1RE1 PE=1 SV=1
ENSSSCG00000023661	5054	0.12	0.05	0	0	0	0	-4.63641	0.0221246	0.429285	GABRA1	XP_029798767.1;XP_004310685.1	gamma-aminobutyric acid receptor subunit alpha-1 isoform X1 [Suricata suricatta];gamma-aminobutyric acid receptor subunit alpha-1 isoform X1 [Tursiops truncatus]	GO:0006821;GO:0007214;GO:0034707;GO:0045211;GO:0005230;GO:0005254;GO:0004890;GO:0030659	chloride transport;gamma-aminobutyric acid signaling pathway;chloride channel complex;postsynaptic membrane;extracellular ligand-gated ion channel activity;chloride channel activity;GABA-A receptor activity;cytoplasmic vesicle membrane	K05175	GABRA	http://www.genome.jp/dbget-bin/www_bget?ko:K05175	Neuroactive ligand-receptor interaction;GABAergic synapse;Retrograde endocannabinoid signaling;Taste transduction	ko04080,ko04727,ko04723,ko04742	-	-	sp|P08219|GBRA1_BOVIN	Gamma-aminobutyric acid receptor subunit alpha-1 OS=Bos taurus OX=9913 GN=GABRA1 PE=1 SV=1
ENSSSCG00000002972	4878	0.14	0.06	0	0	0	0	-4.63641	0.0221246	0.429285	SARS2	XP_020950010.1	LOW QUALITY PROTEIN: serine--tRNA ligase, mitochondrial [Sus scrofa]	GO:0004828;GO:0006434;GO:0097056;GO:0005524	serine-tRNA ligase activity;seryl-tRNA aminoacylation;selenocysteinyl-tRNA(Sec) biosynthetic process;ATP binding	K01875	SARS,serS	http://www.genome.jp/dbget-bin/www_bget?ko:K01875	Aminoacyl-tRNA biosynthesis	ko00970	KOG2509	Seryl-tRNA synthetase	sp|Q9N0F3|SYSM_BOVIN	Serine--tRNA ligase, mitochondrial OS=Bos taurus OX=9913 GN=SARS2 PE=1 SV=1
ENSSSCG00000037567	459	11.17	25.96	19.48	2.69	0	0	-4.63383	0.00283113	0.118849	HSPB1	NP_001007519.1	heat shock protein beta-1 [Sus scrofa]	GO:0042802;GO:0099641;GO:0043122;GO:0030018;GO:0032760;GO:0005819;GO:0006469;GO:0032731;GO:0042803;GO:0005634;GO:1902176;GO:0008426;GO:0061077;GO:0001932;GO:1904115;GO:0005737;GO:0044183;GO:0005080;GO:0005886	identical protein binding;anterograde axonal protein transport;regulation of I-kappaB kinase/NF-kappaB signaling;Z disc;positive regulation of tumor necrosis factor production;spindle;negative regulation of protein kinase activity;positive regulation of interleukin-1 beta production;protein homodimerization activity;nucleus;negative regulation of oxidative stress-induced intrinsic apoptotic signa…	K04455	HSPB1	http://www.genome.jp/dbget-bin/www_bget?ko:K04455	MAPK signaling pathway;VEGF signaling pathway	ko04010,ko04370	-	-	sp|Q5S1U1|HSPB1_PIG	Heat shock protein beta-1 OS=Sus scrofa OX=9823 GN=HSPB1 PE=2 SV=1
ENSSSCG00000049058	8140	0	0.04	0.06	0	0	0	-4.54659	0.0267638	0.473391	-	-	-	-	-	-	-	-	-	-	-	-	-	-
novel.8399	408	4.94	0	0.99	0	0	0	-4.53662	0.0305563	0.504574	-	XP_020925910.1	vesicle-trafficking protein SEC22a isoform X4 [Sus scrofa]	-	-	K09228	KRAB	http://www.genome.jp/dbget-bin/www_bget?ko:K09228	-	-	-	-	-	-
novel.11388	359	7.73	0	1.53	0	0	0	-4.53662	0.0305563	0.504574	-	XP_036040894.1	complement C1q tumor necrosis factor-related protein 4 isoform X1 [Onychomys torridus]	-	-	-	-	-	-	-	-	-	-	-
novel.4795	1669	0.51	0.08	0	0	0	0	-4.52636	0.0346152	0.538748	-	-	-	-	-	-	-	-	-	-	-	-	-	-
novel.4248	395	0.55	5.13	0.55	0	0	0	-4.51233	0.0250748	0.45688	-	KAF6301125.1	hypothetical protein mPipKuh1_009357 [Pipistrellus kuhlii]	-	-	-	-	-	-	-	-	-	-	-
novel.24745	568	0.22	0.21	2.02	0	0	0	-4.43973	0.0293614	0.493616	-	XP_020945460.1	CREB-regulated transcription coactivator 2 isoform X3 [Sus scrofa]	-	-	K09228	KRAB	http://www.genome.jp/dbget-bin/www_bget?ko:K09228	-	-	-	-	-	-
ENSSSCG00000045635	1297	0.31	0.06	0.32	0	0	0	-4.42241	0.0248889	0.455346	-	-	-	-	-	-	-	-	-	-	-	-	-	-
novel.16275	1007	0.35	0	0.54	0	0	0	-4.29432	0.0469405	0.633471	Pol	KAB1263479.1	LINE-1 retrotransposable element ORF2 protein [Camelus dromedarius]	-	-	-	-	-	-	-	-	-	sp|P11369|LORF2_MOUSE	LINE-1 retrotransposable element ORF2 protein OS=Mus musculus OX=10090 GN=Pol PE=1 SV=2
novel.9971	352	0	2.32	5.79	0	0	0	-4.29193	0.0481818	0.638667	-	-	-	-	-	-	-	-	-	-	-	-	-	-
ENSSSCG00000044471	6901	0.02	0.02	0.06	0	0	0	-4.28904	0.0330726	0.525448	-	ABR01162.1	endonuclease/reverse transcriptase [Sus scrofa]	GO:0003964;GO:0004519	RNA-directed DNA polymerase activity;endonuclease activity	K10798	PARP2_3_4	http://www.genome.jp/dbget-bin/www_bget?ko:K10798	Apoptosis;Base excision repair;Longevity regulating pathway - worm	ko04210,ko03410,ko04212	-	-	sp|O00370|LORF2_HUMAN	LINE-1 retrotransposable element ORF2 protein OS=Homo sapiens OX=9606 PE=1 SV=1
ENSSSCG00000024302	528	1.69	0	1.3	0.03	0.13	0	-4.28478	0.0478329	0.63744	GAP43	DAA33535.1	TPA: hypothetical protein BOS_799 [Bos taurus]	GO:0031527;GO:0042246;GO:0001786;GO:0005516;GO:1901981;GO:0031103;GO:0045202;GO:0007399;GO:0035727;GO:0005737;GO:0014069;GO:0040008;GO:0016198;GO:0030154;GO:0032584;GO:0030425;GO:0005886	filopodium membrane;tissue regeneration;phosphatidylserine binding;calmodulin binding;phosphatidylinositol phosphate binding;axon regeneration;synapse;nervous system development;lysophosphatidic acid binding;cytoplasm;postsynaptic density;regulation of growth;axon choice point recognition;cell differentiation;growth cone membrane;dendrite;plasma membrane	K20041	GAP43	http://www.genome.jp/dbget-bin/www_bget?ko:K20041	-	-	-	-	sp|Q5NVP7|NEUM_PONAB	Neuromodulin OS=Pongo abelii OX=9601 GN=GAP43 PE=2 SV=1
ENSSSCG00000031959	3725	0.05	0.05	0.06	0	0	0	-4.27737	0.031248	0.511841	CAPSL	XP_025723188.1;XP_020932645.1	calcyphosin-like protein isoform X3 [Callorhinus ursinus];LOW QUALITY PROTEIN: calcyphosin-like protein [Sus scrofa]	GO:0005509	calcium ion binding	K23909	CAPS	http://www.genome.jp/dbget-bin/www_bget?ko:K23909	-	-	-	-	sp|Q8WWF8|CAPSL_HUMAN;sp|Q6P8Y1|CAPSL_MOUSE	Calcyphosin-like protein OS=Homo sapiens OX=9606 GN=CAPSL PE=2 SV=4;Calcyphosin-like protein OS=Mus musculus OX=10090 GN=Capsl PE=2 SV=4
novel.17310	655	0.17	0.82	2.08	0.16	0	0	-4.17664	0.0147338	0.343763	-	-	-	-	-	-	-	-	-	-	-	-	-	-
ENSSSCG00000045693	4505	0.04	0.05	0.05	0	0	0	-4.1215	0.04483	0.613423	-	-	-	-	-	-	-	-	-	-	-	-	-	-
ENSSSCG00000012448	1600	0.14	0.18	0.12	0	0	0	-4.11371	0.0464926	0.628944	ITM2A	TEA27185.1;XP_013841711.1	hypothetical protein DBR06_SOUSAS36710004 [Sousa chinensis];integral membrane protein 2A isoform X1 [Sus scrofa]	GO:0005886;GO:0002317;GO:0016021	plasma membrane;plasma cell differentiation;integral component of membrane	K18241	ITM2A	http://www.genome.jp/dbget-bin/www_bget?ko:K18241	-	-	-	-	sp|Q61500|ITM2A_MOUSE	Integral membrane protein 2A OS=Mus musculus OX=10090 GN=Itm2a PE=2 SV=2
ENSSSCG00000012732	1119	1.77	0.43	0.33	0	0	0.15	-4.09383	0.00393195	0.147119	HSFX3	XP_026335575.1	heat shock transcription factor, X-linked member 3 [Ursus arctos horribilis]	GO:0005634;GO:0003700;GO:0043565	nucleus;DNA-binding transcription factor activity;sequence-specific DNA binding	-	-	-	-	-	-	-	sp|A0A1B0GWH4|HSFX3_HUMAN	Heat shock transcription factor, X-linked member 3 OS=Homo sapiens OX=9606 GN=HSFX3 PE=3 SV=1
ENSSSCG00000042002	5041	0.16	0.04	0.03	0	0.01	0	-4.07086	0.0178539	0.378465	-	-	-	-	-	-	-	-	-	-	-	-	-	-
ENSSSCG00000042101	1234	0.55	0.24	0.38	0.11	0.01	0	-3.99218	0.0182738	0.385063	L1RE1	ABR01161.1	transposase [Sus scrofa]	GO:1990904;GO:0032197;GO:0003727	ribonucleoprotein complex;transposition, RNA-mediated;single-stranded RNA binding	-	-	-	-	-	-	-	sp|Q9UN81|LORF1_HUMAN	LINE-1 retrotransposable element ORF1 protein OS=Homo sapiens OX=9606 GN=L1RE1 PE=1 SV=1
novel.23563	421	0.9	1.14	5.01	0	0	0.41	-3.91987	0.0268106	0.473711	-	-	-	-	-	-	-	-	-	-	-	-	-	-
ENSSSCG00000047133	1120	0.38	0.22	0.47	0	0.07	0	-3.80417	0.0283323	0.485031	-	-	-	-	-	-	-	-	-	-	-	-	-	-
ENSSSCG00000050179	3819	0.14	0.07	0.07	0.03	0	0	-3.79769	0.0292806	0.493616	-	ABR01162.1	endonuclease/reverse transcriptase [Sus scrofa]	GO:0004519;GO:0003964	endonuclease activity;RNA-directed DNA polymerase activity	K10798	PARP2_3_4	http://www.genome.jp/dbget-bin/www_bget?ko:K10798	Apoptosis;Base excision repair;Longevity regulating pathway - worm	ko04210,ko03410,ko04212	-	-	sp|O00370|LORF2_HUMAN	LINE-1 retrotransposable element ORF2 protein OS=Homo sapiens OX=9606 PE=1 SV=1
novel.19942	1021	0.68	0.53	0.1	0.1	0	0	-3.78273	0.034445	0.537452	-	XP_014644174.1	PREDICTED: histone H3.1-like [Ceratotherium simum simum]	GO:0003677;GO:0046982;GO:0005634;GO:0000786	DNA binding;protein heterodimerization activity;nucleus;nucleosome	K11253	H3	http://www.genome.jp/dbget-bin/www_bget?ko:K11253	Neutrophil extracellular trap formation	ko04613	-	-	sp|P68432|H31_BOVIN	Histone H3.1 OS=Bos taurus OX=9913 PE=1 SV=2
ENSSSCG00000046309	1590	0.17	0.24	0.25	0.04	0.05	0	-3.57849	0.0466397	0.630552	-	-	-	-	-	-	-	-	-	-	-	-	-	-
ENSSSCG00000017141	4233	0.11	0.05	0.05	0	0.02	0	-3.57286	0.0480899	0.638667	AATK	XP_020922138.1	LOW QUALITY PROTEIN: serine/threonine-protein kinase LMTK1 [Sus scrofa]	GO:0005524;GO:0004713	ATP binding;protein tyrosine kinase activity	K17480	AATK,LMTK1	http://www.genome.jp/dbget-bin/www_bget?ko:K17480	-	-	-	-	sp|Q6ZMQ8|LMTK1_HUMAN	Serine/threonine-protein kinase LMTK1 OS=Homo sapiens OX=9606 GN=AATK PE=1 SV=2
ENSSSCG00000006125	2675	0.13	0.1	0.08	0	0	0.03	-3.57095	0.0474291	0.635465	CALB1	NP_001123698.1;KAF6323166.1	calbindin [Sus scrofa];calbindin 1 [Rhinolophus ferrumequinum]	GO:0007616;GO:0005829;GO:0043025;GO:0071310;GO:0072221;GO:0008270;GO:0051480;GO:0007614;GO:0099567;GO:0007626;GO:0045202;GO:0072286;GO:0072205;GO:0010842;GO:1900271;GO:0005634;GO:0005499;GO:0043005;GO:0030424;GO:0098978;GO:0005509;GO:0098982;GO:0099509;GO:0043197;GO:0043195;GO:0099534;GO:0055074;GO:0098793;GO:0098686;GO:0035502;GO:0030425;GO:0098794	long-term memory;cytosol;neuronal cell body;cellular response to organic substance;metanephric distal convoluted tubule development;zinc ion binding;regulation of cytosolic calcium ion concentration;short-term memory;calcium ion binding involved in regulation of postsynaptic cytosolic calcium ion concentration;locomotory behavior;synapse;metanephric connecting tubule development;metanephric colle…	K14757	CALB1,CALB	http://www.genome.jp/dbget-bin/www_bget?ko:K14757	Endocrine and other factor-regulated calcium reabsorption	ko04961	KOG0027	Calmodulin and related proteins (EF-Hand superfamily)	sp|P04467|CALB1_BOVIN	Calbindin OS=Bos taurus OX=9913 GN=CALB1 PE=1 SV=3
ENSSSCG00000038027	2754	0.61	0.04	0.16	0.04	0	0	-3.35654	0.029532	0.494224	PNPLA4	XP_005673446.1;XP_020936533.1;XP_020936531.1	patatin-like phospholipase domain-containing protein 4 isoform X3 [Sus scrofa];patatin-like phospholipase domain-containing protein 4 isoform X9 [Sus scrofa];patatin-like phospholipase domain-containing protein 4 isoform X8 [Sus scrofa]	GO:0016021;GO:0016042;GO:0050253;GO:0004806	integral component of membrane;lipid catabolic process;retinyl-palmitate esterase activity;triglyceride lipase activity	K11157	PNPLA4	http://www.genome.jp/dbget-bin/www_bget?ko:K11157	Retinol metabolism	ko00830	-	-	sp|P41247|PLPL4_HUMAN	Patatin-like phospholipase domain-containing protein 4 OS=Homo sapiens OX=9606 GN=PNPLA4 PE=1 SV=3
ENSSSCG00000049421	3240	0.29	0	0.15	0.04	0	0	-3.35547	0.0454783	0.618588	-	-	-	-	-	-	-	-	-	-	-	-	-	-
ENSSSCG00000031414	3204	0.22	0.06	0.13	0	0.02	0.02	-3.34259	0.0248364	0.455131	-	-	-	-	-	-	-	-	-	-	-	-	-	-
ENSSSCG00000049761	3819	0.29	0.27	0.16	0	0.04	0.04	-3.33231	0.00169397	0.083486	-	ABR01162.1	endonuclease/reverse transcriptase [Sus scrofa]	GO:0003964;GO:0004519	RNA-directed DNA polymerase activity;endonuclease activity	K10798	PARP2_3_4	http://www.genome.jp/dbget-bin/www_bget?ko:K10798	Apoptosis;Base excision repair;Longevity regulating pathway - worm	ko04210,ko03410,ko04212	-	-	sp|O00370|LORF2_HUMAN	LINE-1 retrotransposable element ORF2 protein OS=Homo sapiens OX=9606 PE=1 SV=1
ENSSSCG00000000680	2611	0.11	0.32	0.28	0.03	0	0.05	-3.21509	0.0108494	0.288309	GPR162	XP_013842866.2;XP_003481741.1	probable G-protein coupled receptor 162 isoform X1 [Sus scrofa];probable G-protein coupled receptor 162 isoform X2 [Sus scrofa]	GO:0016021;GO:0004930	integral component of membrane;G protein-coupled receptor activity	K08440	GPR162	http://www.genome.jp/dbget-bin/www_bget?ko:K08440	-	-	KOG3656	FOG: 7 transmembrane receptor	sp|Q16538|GP162_HUMAN	Probable G-protein coupled receptor 162 OS=Homo sapiens OX=9606 GN=GPR162 PE=1 SV=1
ENSSSCG00000015255	4969	0.07	0.08	0.09	0.01	0.01	0	-3.1786	0.0342414	0.53657	IGSF9B	XP_020918828.1;XP_020918827.1;XP_020918826.1	protein turtle homolog B isoform X6 [Sus scrofa];protein turtle homolog B isoform X5 [Sus scrofa];protein turtle homolog B isoform X4 [Sus scrofa]	GO:0016021	integral component of membrane	K22656	IGSF9B	http://www.genome.jp/dbget-bin/www_bget?ko:K22656	-	-	-	-	sp|Q9UPX0|TUTLB_HUMAN	Protein turtle homolog B OS=Homo sapiens OX=9606 GN=IGSF9B PE=2 SV=2
novel.10218	318	8.33	15.25	9.85	0	2.59	3.45	-3.1475	0.012421	0.315018	-	KAF6384930.1	hypothetical protein mRhiFer1_008791 [Rhinolophus ferrumequinum]	-	-	K09228	KRAB	http://www.genome.jp/dbget-bin/www_bget?ko:K09228	-	-	-	-	sp|O00370|LORF2_HUMAN	LINE-1 retrotransposable element ORF2 protein OS=Homo sapiens OX=9606 PE=1 SV=1
ENSSSCG00000001867	3358	0.08	0.08	0.17	0	0	0.04	-3.11051	0.0486851	0.641914	PSTPIP1	EPY89369.1;XP_013844483.1	proline-serine-threonine phosphatase-interacting protein 1 [Camelus ferus];proline-serine-threonine phosphatase-interacting protein 1 isoform X2 [Sus scrofa]	GO:0005886;GO:0005884;GO:0032154;GO:0005856;GO:0030027;GO:0035590;GO:0007165;GO:0045087;GO:0005737;GO:0016020;GO:0048471;GO:0006954;GO:0006897;GO:0030041;GO:0001931;GO:0051015;GO:0042802;GO:0005829;GO:0007155	plasma membrane;actin filament;cleavage furrow;cytoskeleton;lamellipodium;purinergic nucleotide receptor signaling pathway;signal transduction;innate immune response;cytoplasm;membrane;perinuclear region of cytoplasm;inflammatory response;endocytosis;actin filament polymerization;uropod;actin filament binding;identical protein binding;cytosol;cell adhesion	K12804	PSTPIP1	http://www.genome.jp/dbget-bin/www_bget?ko:K12804	NOD-like receptor signaling pathway	ko04621	-	-	sp|O43586|PPIP1_HUMAN	Proline-serine-threonine phosphatase-interacting protein 1 OS=Homo sapiens OX=9606 GN=PSTPIP1 PE=1 SV=1
ENSSSCG00000047751	6454	0.06	0.03	0.07	0	0.02	0	-3.08921	0.0498185	0.648689	Pol	ABR01162.1	endonuclease/reverse transcriptase [Sus scrofa]	GO:0004519;GO:0003964	endonuclease activity;RNA-directed DNA polymerase activity	K10798	PARP2_3_4	http://www.genome.jp/dbget-bin/www_bget?ko:K10798	Apoptosis;Base excision repair;Longevity regulating pathway - worm	ko04210,ko03410,ko04212	-	-	sp|P11369|LORF2_MOUSE	LINE-1 retrotransposable element ORF2 protein OS=Mus musculus OX=10090 GN=Pol PE=1 SV=2
novel.9916	315	12.2	0	19.64	0	2.66	3.44	-2.9914	0.0399565	0.579033	SIRPA	XP_020933185.1	signal-regulatory protein beta-1-like isoform X3 [Sus scrofa]	GO:0050870;GO:0050766;GO:0005886;GO:0016021	positive regulation of T cell activation;positive regulation of phagocytosis;plasma membrane;integral component of membrane	K06551	SIRPA_B1_G,CD172	http://www.genome.jp/dbget-bin/www_bget?ko:K06551	Osteoclast differentiation	ko04380	-	-	sp|O46631|SHPS1_BOVIN	Tyrosine-protein phosphatase non-receptor type substrate 1 OS=Bos taurus OX=9913 GN=SIRPA PE=2 SV=1
ENSSSCG00000051184	1498	0.31	0.36	0.6	0.12	0.11	0	-2.62044	0.0295935	0.494884	L1RE1	ABR01161.1	transposase [Sus scrofa]	GO:0003727;GO:1990904;GO:0032197	single-stranded RNA binding;ribonucleoprotein complex;transposition, RNA-mediated	-	-	-	-	-	-	-	sp|Q9UN81|LORF1_HUMAN	LINE-1 retrotransposable element ORF1 protein OS=Homo sapiens OX=9606 GN=L1RE1 PE=1 SV=1
novel.7807	1123	0.76	0.59	0.39	0.28	0	0	-2.61881	0.0395802	0.575698	-	-	-	-	-	-	-	-	-	-	-	-	-	-
ENSSSCG00000044128	1186	0.16	0.47	0.59	0.13	0	0.13	-2.5001	0.0416632	0.591506	-	-	-	-	-	-	-	-	-	-	-	-	-	-
ENSSSCG00000041125	6883	0.08	0.12	0.07	0	0.03	0.02	-2.45895	0.0277076	0.480409	-	-	-	-	-	-	-	-	-	-	-	-	-	-
ENSSSCG00000038188	1765	0.39	0.54	0.38	0.2	0	0.04	-2.41808	0.0230983	0.439206	LEFTY2	XP_003130589.2	LOW QUALITY PROTEIN: left-right determination factor 2 [Sus scrofa]	GO:0005160;GO:0008083;GO:0005125;GO:0005615;GO:0007275	transforming growth factor beta receptor binding;growth factor activity;cytokine activity;extracellular space;multicellular organism development	K04668	LEFTY	http://www.genome.jp/dbget-bin/www_bget?ko:K04668	Signaling pathways regulating pluripotency of stem cells;TGF-beta signaling pathway	ko04550,ko04350	-	-	sp|O00292|LFTY2_HUMAN	Left-right determination factor 2 OS=Homo sapiens OX=9606 GN=LEFTY2 PE=2 SV=2
novel.13688	985	0.97	1.65	0.49	0.1	0.51	0.25	-2.11743	0.0287093	0.489194	-	-	-	-	-	-	-	-	-	-	-	-	-	-
novel.13883	1021	0.77	0.33	1.68	0.16	0.42	0.08	-2.10223	0.0344767	0.537572	-	XP_020954391.1	cullin-7 isoform X1 [Sus scrofa]	-	-	-	-	-	-	-	-	-	-	-
ENSSSCG00000047144	1527	0.87	0.3	0.63	0.19	0.15	0.1	-2.05698	0.0216879	0.424927	-	-	-	-	-	-	-	-	-	-	-	-	-	-
ENSSSCG00000049232	3819	0.43	0.37	0.21	0.12	0	0.12	-2.04423	0.00941541	0.265988	-	ABR01162.1	endonuclease/reverse transcriptase [Sus scrofa]	GO:0003964;GO:0004519	RNA-directed DNA polymerase activity;endonuclease activity	K10798	PARP2_3_4	http://www.genome.jp/dbget-bin/www_bget?ko:K10798	Apoptosis;Base excision repair;Longevity regulating pathway - worm	ko04210,ko03410,ko04212	-	-	sp|O00370|LORF2_HUMAN	LINE-1 retrotransposable element ORF2 protein OS=Homo sapiens OX=9606 PE=1 SV=1
ENSSSCG00000011391	2451	0.79	0.35	1.01	0.12	0.44	0.02	-1.99038	0.0105857	0.285023	CDHR4	XP_003132267.1	cadherin-related family member 4 isoform X1 [Sus scrofa]	GO:0016021;GO:0007156;GO:0005509;GO:0005886	integral component of membrane;homophilic cell adhesion via plasma membrane adhesion molecules;calcium ion binding;plasma membrane	K16504	CDHR4,CDH29	http://www.genome.jp/dbget-bin/www_bget?ko:K16504	-	-	-	-	sp|A6H8M9|CDHR4_HUMAN	Cadherin-related family member 4 OS=Homo sapiens OX=9606 GN=CDHR4 PE=2 SV=1
ENSSSCG00000047982	2338	0.26	0.46	0.46	0.1	0.1	0.12	-1.98444	0.01861	0.387347	Pol	KAF0876693.1	LORF2 protein, partial [Crocuta crocuta]	-	-	-	-	-	-	-	-	-	sp|P11369|LORF2_MOUSE	LINE-1 retrotransposable element ORF2 protein OS=Mus musculus OX=10090 GN=Pol PE=1 SV=2
ENSSSCG00000004889	1944	0.35	0.75	0.16	0.11	0.04	0.18	-1.95891	0.0421155	0.595144	SERPINB10	NP_001231090.1	serpin B10 [Sus scrofa]	GO:0005654;GO:0005829;GO:0005615	nucleoplasm;cytosol;extracellular space	K13963	SERPINB	http://www.genome.jp/dbget-bin/www_bget?ko:K13963	-	-	-	-	sp|A5PJK0|SPB10_BOVIN	Serpin B10 OS=Bos taurus OX=9913 GN=SERPINB10 PE=2 SV=1
ENSSSCG00000044908	6439	0.28	0.22	0.25	0.03	0.09	0.1	-1.89965	0.00290847	0.120737	-	-	-	-	-	-	-	-	-	-	-	-	-	-
novel.14629	1218	1.43	0.92	0.63	0	0.46	0.38	-1.84154	0.0298605	0.496751	-	-	-	-	-	-	-	-	-	-	-	-	-	-
ENSSSCG00000009919	3316	0.27	0.12	0.24	0.08	0.04	0.06	-1.83799	0.0457326	0.620881	HNF1A	NP_001027560.1	hepatocyte nuclear factor 1-alpha [Sus scrofa]	GO:0031018;GO:0000981;GO:0045893;GO:0003682;GO:0035623;GO:0003677;GO:0045453;GO:0042593;GO:0016573;GO:0001889;GO:0006338;GO:0006633;GO:0006979;GO:0001890;GO:0001824;GO:0043691;GO:0005737;GO:0015721;GO:0046983;GO:0030326;GO:0031016;GO:0045944;GO:0008203;GO:0001750;GO:0030073;GO:0006699;GO:0005667;GO:0048341;GO:0005634;GO:0032991;GO:0003700;GO:0046883;GO:0045120;GO:0009749;GO:0006783;GO:0046323;GO:…	endocrine pancreas development;DNA-binding transcription factor activity, RNA polymerase II-specific;positive regulation of transcription, DNA-templated;chromatin binding;renal glucose absorption;DNA binding;bone resorption;glucose homeostasis;histone acetylation;liver development;chromatin remodeling;fatty acid biosynthetic process;response to oxidative stress;placenta development;blastocyst dev…	K08036	TCF1,HNF1A	http://www.genome.jp/dbget-bin/www_bget?ko:K08036	-	-	-	-	sp|P20823|HNF1A_HUMAN	Hepatocyte nuclear factor 1-alpha OS=Homo sapiens OX=9606 GN=HNF1A PE=1 SV=2
ENSSSCG00000046403	4218	0.29	0.36	0.4	0.15	0	0.16	-1.83552	0.0110568	0.291397	L1RE1	ABR01161.1	transposase [Sus scrofa]	GO:0003727;GO:1990904;GO:0032197	single-stranded RNA binding;ribonucleoprotein complex;transposition, RNA-mediated	-	-	-	-	-	-	-	sp|Q9UN81|LORF1_HUMAN	LINE-1 retrotransposable element ORF1 protein OS=Homo sapiens OX=9606 GN=L1RE1 PE=1 SV=1
ENSSSCG00000033894	6451	7.72	7.76	5	2.29	3.11	0.43	-1.81203	0.016267	0.362886	Lama2	XP_028350252.1;XP_028350253.1;XP_020940122.1	laminin subunit alpha-2 isoform X1 [Physeter catodon];laminin subunit alpha-2 isoform X2 [Physeter catodon];LOW QUALITY PROTEIN: laminin subunit alpha-2 [Sus scrofa]	GO:0045995;GO:0030155;GO:0005604;GO:0007155;GO:0030334;GO:0005102;GO:0016020	regulation of embryonic development;regulation of cell adhesion;basement membrane;cell adhesion;regulation of cell migration;signaling receptor binding;membrane	K05637	LAMA1_2	http://www.genome.jp/dbget-bin/www_bget?ko:K05637	Focal adhesion;PI3K-Akt signaling pathway;ECM-receptor interaction	ko04510,ko04151,ko04512	KOG1836	Extracellular matrix glycoprotein Laminin subunits alpha and gamma	sp|Q60675|LAMA2_MOUSE	Laminin subunit alpha-2 OS=Mus musculus OX=10090 GN=Lama2 PE=1 SV=2
novel.5873	475	2.6	8.14	6.05	1.61	1.05	2.44	-1.76765	0.0186061	0.387347	-	-	-	-	-	-	-	-	-	-	-	-	-	-
ENSSSCG00000042154	3006	0.54	0.31	0.32	0.17	0.12	0.11	-1.67778	0.0189864	0.39148	L1RE1	ABR01161.1	transposase [Sus scrofa]	GO:0003727;GO:1990904;GO:0032197	single-stranded RNA binding;ribonucleoprotein complex;transposition, RNA-mediated	-	-	-	-	-	-	-	sp|Q9UN81|LORF1_HUMAN	LINE-1 retrotransposable element ORF1 protein OS=Homo sapiens OX=9606 GN=L1RE1 PE=1 SV=1
ENSSSCG00000008834	2326	0.19	0.42	0.53	0.12	0.06	0.21	-1.61097	0.0477003	0.636811	SPATA18	XP_020955975.1;NP_001171386.1	mitochondria-eating protein isoform X1 [Sus scrofa];mitochondria-eating protein [Sus scrofa]	GO:0005741;GO:0006974;GO:0043231;GO:0005737;GO:0035695;GO:0035694	mitochondrial outer membrane;cellular response to DNA damage stimulus;intracellular membrane-bounded organelle;cytoplasm;mitophagy by induced vacuole formation;mitochondrial protein catabolic process	K22257	SPATA18	http://www.genome.jp/dbget-bin/www_bget?ko:K22257	-	-	-	-	sp|D5K8A2|MIEAP_PIG	Mitochondria-eating protein OS=Sus scrofa OX=9823 GN=SPATA18 PE=2 SV=1
ENSSSCG00000006639	4869	0.19	0.47	0.35	0.17	0.14	0.04	-1.56646	0.0287613	0.48938	C1orf56	XP_001929699.1;XP_001928046.4	protein MENT [Sus scrofa];bcl-2/adenovirus E1B 19 kDa-interacting protein 2-like protein [Sus scrofa]	GO:0004309;GO:0008285;GO:0005634;GO:0042802;GO:0006915;GO:0005829;GO:0042127;GO:0006798;GO:0005737;GO:0040009	exopolyphosphatase activity;negative regulation of cell population proliferation;nucleus;identical protein binding;apoptotic process;cytosol;regulation of cell population proliferation;polyphosphate catabolic process;cytoplasm;regulation of growth rate	K18448;K25382	BNIP2;MENT	http://www.genome.jp/dbget-bin/www_bget?ko:K18448;http://www.genome.jp/dbget-bin/www_bget?ko:K25382	-	-	-	-	sp|Q9BUN1|MENT_HUMAN;sp|Q7Z465|BNIPL_HUMAN	Protein MENT OS=Homo sapiens OX=9606 GN=MENT PE=1 SV=1;Bcl-2/adenovirus E1B 19 kDa-interacting protein 2-like protein OS=Homo sapiens OX=9606 GN=BNIPL PE=1 SV=1
ENSSSCG00000048231	6282	0.14	0.2	0.31	0.11	0.09	0.02	-1.54473	0.0234263	0.441221	Nsun6	XP_020920468.1	putative methyltransferase NSUN6 [Sus scrofa]	GO:0003723;GO:0001510;GO:0008168	RNA binding;RNA methylation;methyltransferase activity	K21971	NSUN6	http://www.genome.jp/dbget-bin/www_bget?ko:K21971	-	-	-	-	sp|Q7TS68|NSUN6_MOUSE	tRNA (cytosine(72)-C(5))-methyltransferase NSUN6 OS=Mus musculus OX=10090 GN=Nsun6 PE=2 SV=2
ENSSSCG00000048148	1647	0.98	0.63	0.77	0.26	0.36	0.22	-1.51615	0.0238134	0.445095	-	-	-	-	-	-	-	-	-	-	-	-	-	-
ENSSSCG00000013440	4695	0.24	0.3	0.16	0.14	0.06	0.05	-1.50486	0.0354264	0.544234	ATP8B3	XP_020939878.1	phospholipid-transporting ATPase IK isoform X3 [Sus scrofa]	GO:0005524;GO:0000287;GO:0015914;GO:0140326;GO:0016021	ATP binding;magnesium ion binding;phospholipid transport;ATPase-coupled intramembrane lipid transporter activity;integral component of membrane	K01530	E7.6.2.1	http://www.genome.jp/dbget-bin/www_bget?ko:K01530	-	-	KOG0206	P-type ATPase	sp|O60423|AT8B3_HUMAN;sp|Q6UQ17|AT8B3_MOUSE	Phospholipid-transporting ATPase IK OS=Homo sapiens OX=9606 GN=ATP8B3 PE=2 SV=4;Phospholipid-transporting ATPase IK OS=Mus musculus OX=10090 GN=Atp8b3 PE=1 SV=1
ENSSSCG00000000972	4253	1	0.6	0.47	0.23	0.21	0.39	-1.35337	0.00310055	0.125866	TUBGCP6	XP_030711373.1;XP_004438106.1	gamma-tubulin complex component 6 isoform X4 [Globicephala melas];PREDICTED: gamma-tubulin complex component 6 [Ceratotherium simum simum]	-	-	K16573	TUBGCP6,GCP6	http://www.genome.jp/dbget-bin/www_bget?ko:K16573	-	-	-	-	sp|Q96RT7|GCP6_HUMAN	Gamma-tubulin complex component 6 OS=Homo sapiens OX=9606 GN=TUBGCP6 PE=1 SV=3
ENSSSCG00000051661	2976	0.76	1.04	0.63	0.38	0.32	0.27	-1.34833	0.00426393	0.154628	-	-	-	-	-	-	-	-	-	-	-	-	-	-
ENSSSCG00000049358	3053	0.62	0.47	0.83	0.24	0.36	0.2	-1.30095	0.0134645	0.326964	-	-	-	-	-	-	-	-	-	-	-	-	-	-
novel.2982	2322	0.66	0.92	0.39	0.31	0.25	0.28	-1.28407	0.0363223	0.54913	-	XP_020921078.1	paraspeckle component 1 isoform X2 [Sus scrofa]	-	-	-	-	-	-	-	-	-	-	-
ENSSSCG00000034962	4405	0.54	0.38	0.31	0.07	0.1	0.35	-1.25281	0.0416022	0.591506	L1RE1	ABR01161.1	transposase [Sus scrofa]	GO:0032197;GO:1990904;GO:0003727	transposition, RNA-mediated;ribonucleoprotein complex;single-stranded RNA binding	-	-	-	-	-	-	-	sp|Q9UN81|LORF1_HUMAN	LINE-1 retrotransposable element ORF1 protein OS=Homo sapiens OX=9606 GN=L1RE1 PE=1 SV=1
ENSSSCG00000051365	7909	0.2	0.15	0.2	0.07	0.07	0.1	-1.2393	0.0317444	0.515818	-	-	-	-	-	-	-	-	-	-	-	-	-	-
novel.3534	1754	1.77	2.9	2.24	0.31	1.76	0.53	-1.20415	0.0190068	0.39148	-	KAF6374302.1	hypothetical protein mPipKuh1_009525 [Pipistrellus kuhlii]	-	-	-	-	-	-	-	-	-	sp|O00370|LORF2_HUMAN	LINE-1 retrotransposable element ORF2 protein OS=Homo sapiens OX=9606 PE=1 SV=1
ENSSSCG00000010144	7087	0.22	0.23	0.18	0.12	0.11	0.09	-1.20133	0.0193518	0.395431	ACTN2	NP_001230595.1;XP_022354858.1	alpha-actinin-2 [Sus scrofa];alpha-actinin-2 isoform X1 [Enhydra lutris kenyoni]	GO:0005509;GO:0003779	calcium ion binding;actin binding	K21073	ACTN2_3	http://www.genome.jp/dbget-bin/www_bget?ko:K21073	-	-	KOG0035	Ca2+-binding actin-bundling protein (actinin), alpha chain (EF-Hand protein superfamily)	sp|Q3ZC55|ACTN2_BOVIN	Alpha-actinin-2 OS=Bos taurus OX=9913 GN=ACTN2 PE=2 SV=1
ENSSSCG00000046498	4457	0.45	0.4	0.65	0.21	0.16	0.3	-1.16891	0.022276	0.430048	-	-	-	-	-	-	-	-	-	-	-	-	-	-
ENSSSCG00000015015	3486	0.58	0.78	0.84	0.37	0.29	0.4	-1.14668	0.00738133	0.224704	ARHGAP20	XP_020918413.1	LOW QUALITY PROTEIN: rho GTPase-activating protein 20 [Sus scrofa]	GO:0007165;GO:0005096;GO:0043547	signal transduction;GTPase activator activity;positive regulation of GTPase activity	K20641	ARHGAP20	http://www.genome.jp/dbget-bin/www_bget?ko:K20641	-	-	-	-	sp|Q9P2F6|RHG20_HUMAN	Rho GTPase-activating protein 20 OS=Homo sapiens OX=9606 GN=ARHGAP20 PE=1 SV=2
ENSSSCG00000006391	5027	0.25	0.35	0.59	0.13	0.16	0.18	-1.13898	0.0355811	0.544919	ATP1A4	VFV42025.1;KAF5915422.1;AXE72009.1;NP_001165012.1	sodium potassium-transporting atpase subunit [Lynx pardinus];hypothetical protein HPG69_003931 [Diceros bicornis minor];Na/K-ATPase subunit 4 [Sus scrofa domesticus];sodium/potassium-transporting ATPase subunit alpha-2 [Sus scrofa]	GO:0002026;GO:0120200;GO:0051481;GO:0005886;GO:0021989;GO:0097225;GO:0002087;GO:0071383;GO:0007283;GO:0046872;GO:1903416;GO:1990573;GO:0042391;GO:0008542;GO:0031090;GO:0001504;GO:0005391;GO:1902600;GO:0071805;GO:0007166;GO:0005890;GO:0005737;GO:0010996;GO:0031402;GO:0046034;GO:0042995;GO:0035641;GO:0008556;GO:0005524;GO:0030955;GO:0021764;GO:0006940;GO:0045822;GO:0030641;GO:0030007;GO:0036376;GO:…	regulation of the force of heart contraction;rod photoreceptor outer segment;negative regulation of cytosolic calcium ion concentration;plasma membrane;olfactory cortex development;sperm midpiece;regulation of respiratory gaseous exchange by nervous system process;cellular response to steroid hormone stimulus;spermatogenesis;metal ion binding;response to glycoside;potassium ion import across plas…	K01539	ATP1A	http://www.genome.jp/dbget-bin/www_bget?ko:K01539	cAMP signaling pathway;cGMP-PKG signaling pathway;Adrenergic signaling in cardiomyocytes;Cardiac muscle contraction;Bile secretion;Carbohydrate digestion and absorption;Gastric acid secretion;Mineral absorption;Pancreatic secretion;Protein digestion and absorption;Salivary secretion;Aldosterone synthesis and secretion;Insulin secretion;Thyroid hormone signaling pathway;Thyroid hormone synthesis;A…	ko04024,ko04022,ko04261,ko04260,ko04976,ko04973,ko04971,ko04978,ko04972,ko04974,ko04970,ko04925,ko04911,ko04919,ko04918,ko04960,ko04961,ko04964	KOG0203	Na+/K+ ATPase, alpha subunit	sp|D2WKD8|AT1A2_PIG;sp|Q13733|AT1A4_HUMAN	Sodium/potassium-transporting ATPase subunit alpha-2 OS=Sus scrofa OX=9823 GN=ATP1A2 PE=1 SV=1;Sodium/potassium-transporting ATPase subunit alpha-4 OS=Homo sapiens OX=9606 GN=ATP1A4 PE=1 SV=3
ENSSSCG00000012132	970	8.02	2.53	2.61	1.6	1.9	1.48	-1.12875	0.0151521	0.350236	ASB9	NP_001230632.1;XP_005673473.1;XP_005673474.1;XP_005673472.1;XP_020767300.1	ankyrin repeat and SOCS box protein 9 [Sus scrofa];ankyrin repeat and SOCS box protein 9 isoform X2 [Sus scrofa];ankyrin repeat and SOCS box protein 9 isoform X3 [Sus scrofa];ankyrin repeat and SOCS box protein 9 isoform X1 [Sus scrofa];ankyrin repeat and SOCS box protein 9 isoform X3 [Odocoileus virginianus texanus]	GO:0045732;GO:0035556;GO:0016567;GO:0006506	positive regulation of protein catabolic process;intracellular signal transduction;protein ubiquitination;GPI anchor biosynthetic process	K10331	ASB9	http://www.genome.jp/dbget-bin/www_bget?ko:K10331	-	-	-	-	sp|Q96DX5|ASB9_HUMAN	Ankyrin repeat and SOCS box protein 9 OS=Homo sapiens OX=9606 GN=ASB9 PE=1 SV=1
ENSSSCG00000009053	5868	2.06	2.11	2.13	0.9	0.98	1.08	-1.08839	1.57e-08	7.82e-06	RNF150	XP_020957213.1	LOW QUALITY PROTEIN: RING finger protein 150 [Sus scrofa]	GO:0016021;GO:0046872	integral component of membrane;metal ion binding	-	-	-	-	-	KOG0800	FOG: Predicted E3 ubiquitin ligase	sp|Q9ULK6|RN150_HUMAN	RING finger protein 150 OS=Homo sapiens OX=9606 GN=RNF150 PE=1 SV=2
ENSSSCG00000044690	4762	0.75	0.67	1.07	0.48	0.5	0.24	-1.08824	0.0034729	0.136088	FMN1	XP_007180513.1;XP_007462581.1	formin-1 isoform X2 [Balaenoptera acutorostrata scammoni];PREDICTED: formin-1 isoform X2 [Lipotes vexillifer]	GO:0008017;GO:0005884;GO:0045010	microtubule binding;actin filament;actin nucleation	K10367	FMN1	http://www.genome.jp/dbget-bin/www_bget?ko:K10367	-	-	KOG1922	Rho GTPase effector BNI1 and related formins	sp|Q68DA7|FMN1_HUMAN	Formin-1 OS=Homo sapiens OX=9606 GN=FMN1 PE=1 SV=3
ENSSSCG00000034056	2213	0.77	0.98	0.73	0.44	0.68	0.31	-1.08464	0.0229182	0.437295	-	-	-	-	-	-	-	-	-	-	-	-	-	-
ENSSSCG00000015507	4597	0.46	0.5	0.52	0.22	0.28	0.24	-1.05284	0.0149205	0.346478	TNN	XP_020919317.1;XP_020919320.1	tenascin-N isoform X1 [Sus scrofa];tenascin-N isoform X3 [Sus scrofa]	-	-	K06252	TN	http://www.genome.jp/dbget-bin/www_bget?ko:K06252	Focal adhesion;PI3K-Akt signaling pathway;ECM-receptor interaction	ko04510,ko04151,ko04512	-	-	sp|Q80Z71|TENN_MOUSE;sp|Q9UQP3|TENN_HUMAN	Tenascin-N OS=Mus musculus OX=10090 GN=Tnn PE=1 SV=2;Tenascin-N OS=Homo sapiens OX=9606 GN=TNN PE=1 SV=2
ENSSSCG00000016823	3524	3.38	3.85	4.21	1.86	2.18	1.62	-1.00131	6.31e-07	0.000151735	C1QTNF3	XP_008690880.1;XP_005556729.1;XP_003133921.2	PREDICTED: complement C1q tumor necrosis factor-related protein 3 isoform X1 [Ursus maritimus];PREDICTED: complement C1q tumor necrosis factor-related protein 3 isoform X4 [Macaca fascicularis];alpha-methylacyl-CoA racemase [Sus scrofa]	GO:0005576	extracellular region	K01796;K24236	E5.1.99.4,AMACR,mcr;C1QTNF3	http://www.genome.jp/dbget-bin/www_bget?ko:K01796;http://www.genome.jp/dbget-bin/www_bget?ko:K24236	Peroxisome;Primary bile acid biosynthesis	ko04146,ko00120	-	-	sp|Q9BXJ4|C1QT3_HUMAN;sp|Q9ES30|C1QT3_MOUSE;sp|Q9UHK6|AMACR_HUMAN	Complement C1q tumor necrosis factor-related protein 3 OS=Homo sapiens OX=9606 GN=C1QTNF3 PE=1 SV=1;Complement C1q tumor necrosis factor-related protein 3 OS=Mus musculus OX=10090 GN=C1qtnf3 PE=2 SV=1;Alpha-methylacyl-CoA racemase OS=Homo sapiens OX=9606 GN=AMACR PE=1 SV=2
ENSSSCG00000008586	1303	2.29	2.57	3.61	1.52	1.46	1.18	-0.979051	0.0140341	0.332977	TP53I3	XP_008698600.1;XP_003125411.1	PREDICTED: quinone oxidoreductase PIG3 isoform X2 [Ursus maritimus];quinone oxidoreductase PIG3 [Sus scrofa]	GO:0048038;GO:0003960;GO:0006739;GO:0070402;GO:0016491;GO:0042803	quinone binding;NADPH:quinone reductase activity;NADP metabolic process;NADPH binding;oxidoreductase activity;protein homodimerization activity	K10133	TP53I3	http://www.genome.jp/dbget-bin/www_bget?ko:K10133	p53 signaling pathway	ko04115	KOG1198;KOG1197	Zinc-binding oxidoreductase;Predicted quinone oxidoreductase	sp|Q53FA7|QORX_HUMAN	Quinone oxidoreductase PIG3 OS=Homo sapiens OX=9606 GN=TP53I3 PE=1 SV=2
ENSSSCG00000027890	3190	2.4	1.99	2.25	0.94	1.04	1.37	-0.958677	0.000386111	0.0278685	RASA4	XP_005662001.2;XP_005662003.2	ras GTPase-activating protein 4B isoform X3 [Sus scrofa];ras GTPase-activating protein 4B isoform X6 [Sus scrofa]	GO:0005096;GO:0035556;GO:0043547;GO:0071277;GO:0046580;GO:0005543;GO:0046872	GTPase activator activity;intracellular signal transduction;positive regulation of GTPase activity;cellular response to calcium ion;negative regulation of Ras protein signal transduction;phospholipid binding;metal ion binding	K17630	RASA4,CAPRI	http://www.genome.jp/dbget-bin/www_bget?ko:K17630	Ras signaling pathway	ko04014	-	-	sp|O43374|RASL2_HUMAN	Ras GTPase-activating protein 4 OS=Homo sapiens OX=9606 GN=RASA4 PE=2 SV=2
novel.23522	2352	1.55	1.85	1.74	0.79	1.26	0.69	-0.947256	0.00858303	0.250456	KATNIP	XP_020937093.1	protein KIAA0556-like, partial [Sus scrofa]	-	-	K22858	JBTS26	http://www.genome.jp/dbget-bin/www_bget?ko:K22858	-	-	-	-	sp|O60303|KATIP_HUMAN	Katanin-interacting protein OS=Homo sapiens OX=9606 GN=KATNIP PE=1 SV=4
ENSSSCG00000011186	6701	0.46	0.36	0.3	0.14	0.16	0.32	-0.932338	0.0331825	0.525448	COL6A5	XP_005669320.2	collagen alpha-5(VI) chain isoform X1 [Sus scrofa]	GO:0005581	collagen trimer	K06238	COL6A	http://www.genome.jp/dbget-bin/www_bget?ko:K06238	Focal adhesion;PI3K-Akt signaling pathway;ECM-receptor interaction;Protein digestion and absorption	ko04510,ko04151,ko04512,ko04974	-	-	sp|A8TX70|CO6A5_HUMAN	Collagen alpha-5(VI) chain OS=Homo sapiens OX=9606 GN=COL6A5 PE=1 SV=1
novel.22658	1499	1.52	1.47	1.67	1.03	0.87	0.59	-0.925952	0.0483975	0.640386	-	XP_020925910.1	vesicle-trafficking protein SEC22a isoform X4 [Sus scrofa]	-	-	K09228	KRAB	http://www.genome.jp/dbget-bin/www_bget?ko:K09228	-	-	-	-	-	-
ENSSSCG00000050217	1576	1.76	1.52	2.56	1.16	0.69	1.29	-0.917166	0.0343197	0.53657	-	-	-	-	-	-	-	-	-	-	-	-	-	-
ENSSSCG00000011914	3620	1.02	1.4	1.28	0.77	0.74	0.38	-0.911123	0.0160325	0.360892	ZDHHC23	XP_013837889.1;XP_003132721.2	palmitoyltransferase ZDHHC23 isoform X3 [Sus scrofa];palmitoyltransferase ZDHHC23 isoform X1 [Sus scrofa]	GO:0016021;GO:0005794;GO:0018345;GO:0072659;GO:0006612;GO:0006869;GO:0005783;GO:0019706;GO:0005789;GO:0016740;GO:0005886;GO:0018230	integral component of membrane;Golgi apparatus;protein palmitoylation;protein localization to plasma membrane;protein targeting to membrane;lipid transport;endoplasmic reticulum;protein-cysteine S-palmitoyltransferase activity;endoplasmic reticulum membrane;transferase activity;plasma membrane;peptidyl-L-cysteine S-palmitoylation	K18932	ZDHHC	http://www.genome.jp/dbget-bin/www_bget?ko:K18932	-	-	KOG1311	DHHC-type Zn-finger proteins	sp|Q76IC6|ZDH23_RAT;sp|Q8IYP9|ZDH23_HUMAN	Palmitoyltransferase ZDHHC23 OS=Rattus norvegicus OX=10116 GN=Zdhhc23 PE=1 SV=2;Palmitoyltransferase ZDHHC23 OS=Homo sapiens OX=9606 GN=ZDHHC23 PE=1 SV=3
ENSSSCG00000016659	3815	0.83	0.39	0.87	0.44	0.32	0.28	-0.905187	0.0468553	0.632702	KIAA0895	XP_020934903.1;XP_012422828.1;XP_020934737.1	acyloxyacyl hydrolase isoform X1 [Sus scrofa];PREDICTED: uncharacterized protein KIAA0895 homolog isoform X1 [Odobenus rosmarus divergens];uncharacterized protein KIAA0895 homolog isoform X6 [Sus scrofa]	GO:0050528;GO:0016021	acyloxyacyl hydrolase activity;integral component of membrane	K01065	AOAH	http://www.genome.jp/dbget-bin/www_bget?ko:K01065	-	-	-	-	sp|P28039|AOAH_HUMAN;sp|Q8NCT3|K0895_HUMAN	Acyloxyacyl hydrolase OS=Homo sapiens OX=9606 GN=AOAH PE=1 SV=1;Uncharacterized protein KIAA0895 OS=Homo sapiens OX=9606 GN=KIAA0895 PE=2 SV=4
ENSSSCG00000024205	3564	1.74	0.77	0.96	0.39	0.51	0.7	-0.899658	0.0207872	0.413066	ARHGEF26	XP_013837595.2;XP_020925348.1	rho guanine nucleotide exchange factor 26 isoform X2 [Sus scrofa];rho guanine nucleotide exchange factor 26 isoform X1 [Sus scrofa]	GO:0005085	guanyl-nucleotide exchange factor activity	K13744	ARHGEF26,SGEF	http://www.genome.jp/dbget-bin/www_bget?ko:K13744	-	-	KOG3523	Putative guanine nucleotide exchange factor TIM	sp|Q96DR7|ARHGQ_HUMAN	Rho guanine nucleotide exchange factor 26 OS=Homo sapiens OX=9606 GN=ARHGEF26 PE=1 SV=4
ENSSSCG00000051630	2956	1.27	1.13	2.13	0.82	0.72	0.95	-0.894787	0.0105444	0.284253	LRRC8B	XP_013852858.2	LOW QUALITY PROTEIN: volume-regulated anion channel subunit LRRC8B [Sus scrofa]	GO:0005886;GO:0016021;GO:0006811	plasma membrane;integral component of membrane;ion transport	K22038	LRRC8	http://www.genome.jp/dbget-bin/www_bget?ko:K22038	-	-	-	-	sp|Q6P9F7|LRC8B_HUMAN	Volume-regulated anion channel subunit LRRC8B OS=Homo sapiens OX=9606 GN=LRRC8B PE=1 SV=2
ENSSSCG00000018026	3536	0.71	0.68	0.77	0.45	0.27	0.55	-0.874108	0.0385403	0.568451	FBXW10	XP_020923564.1;XP_020923568.1;XP_020923566.1;XP_020923567.1	CMT1A duplicated region transcript 1 protein isoform X7 [Sus scrofa];CMT1A duplicated region transcript 1 protein isoform X11 [Sus scrofa];CMT1A duplicated region transcript 1 protein isoform X9 [Sus scrofa];CMT1A duplicated region transcript 1 protein isoform X10 [Sus scrofa]	-	-	K10266	FBXW10	http://www.genome.jp/dbget-bin/www_bget?ko:K10266	-	-	KOG0274	Cdc4 and related F-box and WD-40 proteins	sp|Q5XX13|FBW10_HUMAN;sp|O95170|CDRT1_HUMAN	F-box/WD repeat-containing protein 10 OS=Homo sapiens OX=9606 GN=FBXW10 PE=2 SV=2;CMT1A duplicated region transcript 1 protein OS=Homo sapiens OX=9606 GN=CDRT1 PE=2 SV=3
ENSSSCG00000044105	1578	2.11	2.39	1.72	0.97	1.05	1.44	-0.870277	0.0274843	0.480063	STARD9	XP_020952823.1	LOW QUALITY PROTEIN: stAR-related lipid transfer protein 9 [Sus scrofa]	-	-	K16491	STARD9	http://www.genome.jp/dbget-bin/www_bget?ko:K16491	-	-	-	-	sp|Q9P2P6|STAR9_HUMAN	StAR-related lipid transfer protein 9 OS=Homo sapiens OX=9606 GN=STARD9 PE=1 SV=3
ENSSSCG00000013551	4956	3.27	4.77	6.56	2.72	2.87	2.51	-0.863005	1.75e-05	0.00232009	C3	XP_020936478.1	complement C3 isoform X1 [Sus scrofa]	GO:0010828;GO:0031715;GO:0006954;GO:0006958;GO:0045745;GO:0004866;GO:0005615;GO:0045087;GO:0006957;GO:0010866;GO:0006631;GO:0001934;GO:0010884	positive regulation of glucose transmembrane transport;C5L2 anaphylatoxin chemotactic receptor binding;inflammatory response;complement activation, classical pathway;positive regulation of G protein-coupled receptor signaling pathway;endopeptidase inhibitor activity;extracellular space;innate immune response;complement activation, alternative pathway;regulation of triglyceride biosynthetic proces…	K03990	C3	http://www.genome.jp/dbget-bin/www_bget?ko:K03990	Phagosome;Neuroactive ligand-receptor interaction;Complement and coagulation cascades;Neutrophil extracellular trap formation	ko04145,ko04080,ko04610,ko04613	KOG1366	Alpha-macroglobulin	sp|P01025|CO3_PIG	Complement C3 OS=Sus scrofa OX=9823 GN=C3 PE=1 SV=2
ENSSSCG00000031780	4341	1.26	1.24	1.06	0.73	0.58	0.65	-0.862213	0.00321109	0.129223	MAGI2	XP_020958192.1;XP_020958198.1;XP_020958191.1;XP_020958199.1	membrane-associated guanylate kinase, WW and PDZ domain-containing protein 2 isoform X6 [Sus scrofa];membrane-associated guanylate kinase, WW and PDZ domain-containing protein 2 isoform X11 [Sus scrofa];membrane-associated guanylate kinase, WW and PDZ domain-containing protein 2 isoform X5 [Sus scrofa];membrane-associated guanylate kinase, WW and PDZ domain-containing protein 2 isoform X13 [Sus s…	GO:0005923;GO:0016020;GO:0016301;GO:0060090;GO:0007165	bicellular tight junction;membrane;kinase activity;molecular adaptor activity;signal transduction	K05629	AIP1	http://www.genome.jp/dbget-bin/www_bget?ko:K05629	PI3K-Akt signaling pathway;Rap1 signaling pathway	ko04151,ko04015	KOG3209	WW domain-containing protein	sp|Q9WVQ1|MAGI2_MOUSE;sp|Q86UL8|MAGI2_HUMAN	Membrane-associated guanylate kinase, WW and PDZ domain-containing protein 2 OS=Mus musculus OX=10090 GN=Magi2 PE=1 SV=2;Membrane-associated guanylate kinase, WW and PDZ domain-containing protein 2 OS=Homo sapiens OX=9606 GN=MAGI2 PE=1 SV=3
ENSSSCG00000050487	1620	1.98	3.16	3.74	1.94	0.78	2.36	-0.840919	0.0350908	0.541487	RILP	XP_013845455.1	rab-interacting lysosomal protein [Sus scrofa]	GO:0015031;GO:0046983	protein transport;protein dimerization activity	K13883	RILP	http://www.genome.jp/dbget-bin/www_bget?ko:K13883	Phagosome	ko04145	-	-	sp|Q96NA2|RILP_HUMAN	Rab-interacting lysosomal protein OS=Homo sapiens OX=9606 GN=RILP PE=1 SV=1
ENSSSCG00000051532	3850	0.55	0.88	0.98	0.57	0.45	0.38	-0.829493	0.0375198	0.557811	-	-	-	-	-	-	-	-	-	-	-	-	-	-
ENSSSCG00000033385	4940	1.18	1.22	1.32	0.83	0.67	0.74	-0.809295	0.00182025	0.0879657	KIAA1671	XP_020928975.1;BAB33341.1;KAF6278044.1	LOW QUALITY PROTEIN: uncharacterized protein KIAA1671 homolog [Sus scrofa];KIAA1671 protein, partial [Homo sapiens];hypothetical protein mRhiFer1_007319 [Rhinolophus ferrumequinum]	-	-	-	-	-	-	-	-	-	sp|Q9BY89|K1671_HUMAN;sp|Q8BRV5|K1671_MOUSE	Uncharacterized protein KIAA1671 OS=Homo sapiens OX=9606 GN=KIAA1671 PE=1 SV=2;Uncharacterized protein KIAA1671 OS=Mus musculus OX=10090 GN=Kiaa1671 PE=2 SV=1
ENSSSCG00000049114	4067	7.52	8.89	8.08	4.95	3.8	5.64	-0.790813	1.47e-09	9.81e-07	FAT4	XP_020957270.1	LOW QUALITY PROTEIN: protocadherin Fat 4 [Sus scrofa]	GO:0007156;GO:0005509;GO:0072307;GO:0043931;GO:0007009;GO:0007219;GO:0001658;GO:0072137;GO:0005886;GO:0003007;GO:0045177;GO:0021987;GO:0060122;GO:0007157;GO:0008543;GO:0048565;GO:0098609;GO:0035329	homophilic cell adhesion via plasma membrane adhesion molecules;calcium ion binding;regulation of metanephric nephron tubule epithelial cell differentiation;ossification involved in bone maturation;plasma membrane organization;Notch signaling pathway;branching involved in ureteric bud morphogenesis;condensed mesenchymal cell proliferation;plasma membrane;heart morphogenesis;apical part of cell;ce…	K16669	FAT4	http://www.genome.jp/dbget-bin/www_bget?ko:K16669	Hippo signaling pathway - fly;Hippo signaling pathway - multiple species	ko04391,ko04392	-	-	sp|Q6V0I7|FAT4_HUMAN	Protocadherin Fat 4 OS=Homo sapiens OX=9606 GN=FAT4 PE=1 SV=2
ENSSSCG00000025858	2319	9.83	13.72	13.39	7.34	7.71	6.71	-0.789292	1.89e-07	6.05e-05	ELN	NP_001265847.1;XP_020941440.1;KAB1263646.1;XP_020941458.1	elastin isoform l precursor [Homo sapiens];elastin isoform X10 [Sus scrofa];hypothetical protein Cadr_000023756 [Camelus dromedarius];elastin isoform X27 [Sus scrofa]	GO:0062023;GO:0030833;GO:0031012;GO:0009887;GO:0005576;GO:0043149;GO:0030198;GO:0007585;GO:0071953;GO:0007519;GO:0003180;GO:0008015;GO:0005201;GO:0050840;GO:0048660;GO:0003151	collagen-containing extracellular matrix;regulation of actin filament polymerization;extracellular matrix;animal organ morphogenesis;extracellular region;stress fiber assembly;extracellular matrix organization;respiratory gaseous exchange by respiratory system;elastic fiber;skeletal muscle tissue development;aortic valve morphogenesis;blood circulation;extracellular matrix structural constituent;…	K14211	ELN	http://www.genome.jp/dbget-bin/www_bget?ko:K14211	Protein digestion and absorption	ko04974	-	-	sp|P04985|ELN_BOVIN;sp|P15502|ELN_HUMAN	Elastin OS=Bos taurus OX=9913 GN=ELN PE=1 SV=1;Elastin OS=Homo sapiens OX=9606 GN=ELN PE=1 SV=4
ENSSSCG00000032795	3857	1.04	1.62	0.81	0.54	0.93	0.75	-0.771921	0.0331674	0.525448	IL1RL1	XP_022454914.1;XP_020941507.1;XP_013851369.1	interleukin-1 receptor-like 1 isoform X2 [Delphinapterus leucas];interleukin-18 receptor 1 isoform X1 [Sus scrofa];interleukin-1 receptor-like 1 [Sus scrofa]	GO:0016021;GO:0002113;GO:0004908;GO:0016020;GO:0002114;GO:0007165	integral component of membrane;interleukin-33 binding;interleukin-1 receptor activity;membrane;interleukin-33 receptor activity;signal transduction	K05171;K05173	IL1RL1,ST2;IL18R1,IL1RRP,CD218a	http://www.genome.jp/dbget-bin/www_bget?ko:K05171;http://www.genome.jp/dbget-bin/www_bget?ko:K05173	TNF signaling pathway;Cytokine-cytokine receptor interaction;Viral protein interaction with cytokine and cytokine receptor	ko04668,ko04060,ko04061	-	-	sp|Q13478|IL18R_HUMAN;sp|Q01638|ILRL1_HUMAN	Interleukin-18 receptor 1 OS=Homo sapiens OX=9606 GN=IL18R1 PE=1 SV=1;Interleukin-1 receptor-like 1 OS=Homo sapiens OX=9606 GN=IL1RL1 PE=1 SV=4
ENSSSCG00000023186	1155	4.09	2.82	2.71	2.02	1.83	1.99	-0.768613	0.0384484	0.567743	CA4	NP_001230849.1	carbonic anhydrase 4 precursor [Sus scrofa]	GO:0004089;GO:0005886;GO:0031225;GO:0008270	carbonate dehydratase activity;plasma membrane;anchored component of membrane;zinc ion binding	K18246	CA4	http://www.genome.jp/dbget-bin/www_bget?ko:K18246	Nitrogen metabolism;Proximal tubule bicarbonate reclamation	ko00910,ko04964	-	-	sp|Q95323|CAH4_BOVIN	Carbonic anhydrase 4 OS=Bos taurus OX=9913 GN=CA4 PE=2 SV=1
ENSSSCG00000041935	5775	0.52	0.68	0.54	0.23	0.31	0.51	-0.767051	0.0444368	0.611485	HSPB7	-	-	-	-	-	-	-	-	-	-	-	-	-
ENSSSCG00000032950	2276	3.26	3.71	3.69	2.02	2.25	2.14	-0.765018	0.00116476	0.0626479	SLC25A34	XP_003127686.2	solute carrier family 25 member 34 [Sus scrofa]	GO:0001835;GO:0016021	blastocyst hatching;integral component of membrane	K15117	SLC25A34_35,OAC1	http://www.genome.jp/dbget-bin/www_bget?ko:K15117	-	-	KOG0755	Mitochondrial oxaloacetate carrier protein	sp|Q3SZK0|S2534_BOVIN	Solute carrier family 25 member 34 OS=Bos taurus OX=9913 GN=SLC25A34 PE=2 SV=1
novel.14539	3958	1.4	1.8	1.84	1.16	0.88	0.87	-0.762811	0.00460484	0.163242	-	XP_020954391.1	cullin-7 isoform X1 [Sus scrofa]	GO:0016021	integral component of membrane	-	-	-	-	-	-	-	-	-
ENSSSCG00000006578	518	61.79	80.05	67.71	45.64	44.79	35.49	-0.761563	9.73e-06	0.00144112	S100A4	XP_011783512.1;XP_013852496.1	PREDICTED: protein S100-A4 isoform X1 [Colobus angolensis palliatus];protein S100-A4 isoform X1 [Sus scrofa]	GO:0042802;GO:0046914;GO:0043123;GO:0048471;GO:0005634;GO:0050786;GO:0005509;GO:0048306	identical protein binding;transition metal ion binding;positive regulation of I-kappaB kinase/NF-kappaB signaling;perinuclear region of cytoplasm;nucleus;RAGE receptor binding;calcium ion binding;calcium-dependent protein binding	K23761	S100A4	http://www.genome.jp/dbget-bin/www_bget?ko:K23761	-	-	-	-	sp|P26447|S10A4_HUMAN	Protein S100-A4 OS=Homo sapiens OX=9606 GN=S100A4 PE=1 SV=1
ENSSSCG00000048015	6282	0.86	0.71	0.64	0.38	0.53	0.42	-0.756639	0.0135246	0.327367	-	-	-	-	-	-	-	-	-	-	-	-	-	-
ENSSSCG00000047188	5691	1.06	0.97	0.57	0.47	0.88	0.49	-0.745513	0.0272978	0.478972	-	KAB0355441.1	hypothetical protein FD755_021949 [Muntiacus reevesi]	-	-	K10798	PARP2_3_4	http://www.genome.jp/dbget-bin/www_bget?ko:K10798	Apoptosis;Base excision repair;Longevity regulating pathway - worm	ko04210,ko03410,ko04212	-	-	sp|O00370|LORF2_HUMAN	LINE-1 retrotransposable element ORF2 protein OS=Homo sapiens OX=9606 PE=1 SV=1
ENSSSCG00000047676	2657	1.21	1.46	1.47	0.65	1.18	0.71	-0.726812	0.0451777	0.616373	-	-	-	-	-	-	-	-	-	-	-	-	-	-
ENSSSCG00000001570	3494	5.4	5.1	4.99	2.92	3.09	3.49	-0.726266	3.69e-06	0.000630897	PI16	NP_001230456.1	peptidase inhibitor 16 precursor [Sus scrofa]	GO:0016021;GO:0005576	integral component of membrane;extracellular region	K20412	PI16,CRISP9,CD364	http://www.genome.jp/dbget-bin/www_bget?ko:K20412	-	-	-	-	sp|Q58D34|PI16_BOVIN	Peptidase inhibitor 16 OS=Bos taurus OX=9913 GN=PI16 PE=2 SV=1
ENSSSCG00000016510	4391	2.3	2.04	2.31	1.58	1.27	1.28	-0.724211	0.000603174	0.0384502	UBN2	XP_013846240.2;XP_003360164.3;XP_020934751.1	ubinuclein-2 isoform X3 [Sus scrofa];ubinuclein-2 isoform X1 [Sus scrofa];ubinuclein-2 isoform X2 [Sus scrofa]	GO:0005634	nucleus	K17492	UBN	http://www.genome.jp/dbget-bin/www_bget?ko:K17492	-	-	-	-	sp|E1B7L7|UBN2_BOVIN	Ubinuclein-2 OS=Bos taurus OX=9913 GN=UBN2 PE=3 SV=1
ENSSSCG00000044127	5055	1	1.2	1.44	0.82	0.67	0.74	-0.720461	0.00798485	0.237645	STARD9	XP_020952823.1	LOW QUALITY PROTEIN: stAR-related lipid transfer protein 9 [Sus scrofa]	GO:0007018;GO:1990939;GO:0005524;GO:0008017;GO:0008289	microtubule-based movement;microtubule motor activity;ATP binding;microtubule binding;lipid binding	K16491	STARD9	http://www.genome.jp/dbget-bin/www_bget?ko:K16491	-	-	KOG0245	Kinesin-like protein	sp|Q9P2P6|STAR9_HUMAN	StAR-related lipid transfer protein 9 OS=Homo sapiens OX=9606 GN=STARD9 PE=1 SV=3
ENSSSCG00000012426	3033	1.56	1.56	1.74	0.94	0.91	1.17	-0.71922	0.0212353	0.418256	ZDHHC15	XP_020935413.1;XP_003135243.4	palmitoyltransferase ZDHHC15 isoform X1 [Sus scrofa];palmitoyltransferase ZDHHC15 isoform X2 [Sus scrofa]	GO:0072657;GO:0016188;GO:0016021;GO:0005794;GO:0140450;GO:0018230;GO:0019706	protein localization to membrane;synaptic vesicle maturation;integral component of membrane;Golgi apparatus;protein targeting to Golgi apparatus;peptidyl-L-cysteine S-palmitoylation;protein-cysteine S-palmitoyltransferase activity	K20028	ZDHHC2_15_20	http://www.genome.jp/dbget-bin/www_bget?ko:K20028	-	-	KOG1315	Predicted DHHC-type Zn-finger protein	sp|Q8BGJ0|ZDH15_MOUSE;sp|Q96MV8|ZDH15_HUMAN	Palmitoyltransferase ZDHHC15 OS=Mus musculus OX=10090 GN=Zdhhc15 PE=1 SV=1;Palmitoyltransferase ZDHHC15 OS=Homo sapiens OX=9606 GN=ZDHHC15 PE=1 SV=1
ENSSSCG00000010728	3644	4.94	6.32	6.12	3.8	3.62	3.28	-0.71899	3.89e-06	0.00064953	CPXM2	XP_028682805.1;XP_013839280.2;XP_020929265.1	inactive carboxypeptidase-like protein X2 isoform X3 [Macaca mulatta];inactive carboxypeptidase-like protein X2 isoform X1 [Sus scrofa];inactive carboxypeptidase-like protein X2 isoform X3 [Sus scrofa]	GO:0004181;GO:0008270;GO:0005576	metallocarboxypeptidase activity;zinc ion binding;extracellular region	K08639	CPXM2	http://www.genome.jp/dbget-bin/www_bget?ko:K08639	-	-	KOG2649	Zinc carboxypeptidase	sp|Q8N436|CPXM2_HUMAN	Inactive carboxypeptidase-like protein X2 OS=Homo sapiens OX=9606 GN=CPXM2 PE=2 SV=3
ENSSSCG00000048594	6603	0.78	0.77	0.75	0.52	0.3	0.6	-0.717809	0.020016	0.404569	NRN1L	XP_003126974.2	enhancer of mRNA-decapping protein 4 [Sus scrofa]	GO:0000932;GO:0031087;GO:0005654	P-body;deadenylation-independent decapping of nuclear-transcribed mRNA;nucleoplasm	K12616	EDC4	http://www.genome.jp/dbget-bin/www_bget?ko:K12616	RNA degradation	ko03018	KOG1916	Nuclear protein, contains WD40 repeats	sp|Q6P2E9|EDC4_HUMAN	Enhancer of mRNA-decapping protein 4 OS=Homo sapiens OX=9606 GN=EDC4 PE=1 SV=1
ENSSSCG00000004928	3998	3.8	4.34	3.62	2.42	2.19	2.4	-0.717791	1.48e-05	0.00200771	CILP	NP_001335832.1	cartilage intermediate layer protein 1 [Sus scrofa]	GO:0010629;GO:0030246;GO:0060392;GO:0071560;GO:0005615;GO:0005576;GO:0043569;GO:0062023	negative regulation of gene expression;carbohydrate binding;negative regulation of SMAD protein signal transduction;cellular response to transforming growth factor beta stimulus;extracellular space;extracellular region;negative regulation of insulin-like growth factor receptor signaling pathway;collagen-containing extracellular matrix	K24436	CILP	http://www.genome.jp/dbget-bin/www_bget?ko:K24436	-	-	-	-	sp|O75339|CILP1_HUMAN;sp|Q66K08|CILP1_MOUSE	Cartilage intermediate layer protein 1 OS=Homo sapiens OX=9606 GN=CILP PE=1 SV=4;Cartilage intermediate layer protein 1 OS=Mus musculus OX=10090 GN=Cilp PE=1 SV=1
ENSSSCG00000029553	2654	2.38	1.91	2.78	1.67	1.1	1.96	-0.688408	0.0152162	0.351354	Ccdc57	XP_020922028.1;XP_020922029.1	coiled-coil domain-containing protein 57 isoform X1 [Sus scrofa];coiled-coil domain-containing protein 57 isoform X2 [Sus scrofa]	-	-	K00665	FASN	http://www.genome.jp/dbget-bin/www_bget?ko:K00665	AMPK signaling pathway;Fatty acid biosynthesis;Insulin signaling pathway	ko04152,ko00061,ko04910	-	-	sp|Q6PHN1|CCD57_MOUSE;sp|Q2TAC2|CCD57_HUMAN	Coiled-coil domain-containing protein 57 OS=Mus musculus OX=10090 GN=Ccdc57 PE=1 SV=1;Coiled-coil domain-containing protein 57 OS=Homo sapiens OX=9606 GN=CCDC57 PE=1 SV=3
ENSSSCG00000037559	5901	1.49	1.27	1.67	0.81	1.01	0.92	-0.685433	0.00218289	0.098082	ACOT11	XP_020952244.1;XP_020952245.1	acyl-coenzyme A thioesterase 11 isoform X1 [Sus scrofa];acyl-coenzyme A thioesterase 11 isoform X2 [Sus scrofa]	GO:0008289;GO:0006631;GO:0052689;GO:0005829;GO:0016790	lipid binding;fatty acid metabolic process;carboxylic ester hydrolase activity;cytosol;thiolester hydrolase activity	K12417	ACOT11	http://www.genome.jp/dbget-bin/www_bget?ko:K12417	-	-	-	-	sp|Q8VHQ9|ACO11_MOUSE	Acyl-coenzyme A thioesterase 11 OS=Mus musculus OX=10090 GN=Acot11 PE=1 SV=1
ENSSSCG00000031706	8941	0.58	0.47	0.56	0.46	0.26	0.3	-0.679221	0.0281876	0.484653	Mical2	XP_020938972.1	LOW QUALITY PROTEIN: F-actin-methionine sulfoxide oxidase MICAL2 [Sus scrofa]	-	-	K19947	MICAL	http://www.genome.jp/dbget-bin/www_bget?ko:K19947	-	-	-	-	sp|Q8BML1|MICA2_MOUSE	[F-actin]-monooxygenase MICAL2 OS=Mus musculus OX=10090 GN=Mical2 PE=1 SV=1
ENSSSCG00000001090	5285	3.18	2.49	2.91	1.26	2.52	1.5	-0.676227	0.00079548	0.0468391	ALDH5A1	NP_001231396.1	succinate-semialdehyde dehydrogenase, mitochondrial [Sus scrofa]	GO:0009450;GO:0004777;GO:0005739	gamma-aminobutyric acid catabolic process;succinate-semialdehyde dehydrogenase (NAD+) activity;mitochondrion	K00139	ALDH5A1	http://www.genome.jp/dbget-bin/www_bget?ko:K00139	Alanine, aspartate and glutamate metabolism;Butanoate metabolism	ko00250,ko00650	KOG2451;KOG2450	Aldehyde dehydrogenase;Aldehyde dehydrogenase	sp|Q3MSM3|SSDH_HYLLA;sp|Q6A2H1|SSDH_GORGO	Succinate-semialdehyde dehydrogenase, mitochondrial OS=Hylobates lar OX=9580 GN=ALDH5A1 PE=2 SV=1;Succinate-semialdehyde dehydrogenase, mitochondrial OS=Gorilla gorilla gorilla OX=9595 GN=ALDH5A1 PE=2 SV=1
ENSSSCG00000001848	1770	5.26	6.13	6.12	3.89	3.81	3.44	-0.672766	0.00151935	0.0769949	MESP2	XP_001926067.1;XP_013852608.1	mesoderm posterior protein 2 isoform X3 [Sus scrofa];mesoderm posterior protein 2 isoform X1 [Sus scrofa]	GO:0046983;GO:1990837;GO:0001707;GO:0000981;GO:0003007;GO:0000978;GO:0032525;GO:0006357;GO:0003700;GO:0005634	protein dimerization activity;sequence-specific double-stranded DNA binding;mesoderm formation;DNA-binding transcription factor activity, RNA polymerase II-specific;heart morphogenesis;RNA polymerase II cis-regulatory region sequence-specific DNA binding;somite rostral/caudal axis specification;regulation of transcription by RNA polymerase II;DNA-binding transcription factor activity;nucleus	K09076	MESP	http://www.genome.jp/dbget-bin/www_bget?ko:K09076	-	-	-	-	sp|Q0VG99|MESP2_HUMAN	Mesoderm posterior protein 2 OS=Homo sapiens OX=9606 GN=MESP2 PE=1 SV=2
novel.16318	3477	1.22	2.02	1.58	1.25	1.01	0.81	-0.670184	0.0260189	0.465365	-	XP_020954391.1	cullin-7 isoform X1 [Sus scrofa]	GO:0016021	integral component of membrane	-	-	-	-	-	-	-	-	-
ENSSSCG00000048179	4032	1.35	1.24	1.49	0.77	0.69	1.16	-0.668044	0.0224067	0.431454	-	-	-	-	-	-	-	-	-	-	-	-	-	-
novel.20374	3232	2.86	2.67	2.56	1.56	1.68	1.94	-0.662765	0.00270708	0.115373	-	XP_026924056.1	uncharacterized protein LOC113601984 [Acinonyx jubatus]	GO:0005886;GO:0004415;GO:0008152	plasma membrane;hyalurononglucosaminidase activity;metabolic process	-	-	-	-	-	-	-	-	-
novel.16330	3285	3.46	4.61	4.53	3	2.34	2.75	-0.659719	0.000581315	0.0373762	KMT2D	KAB1269823.1	Histone-lysine N-methyltransferase 2D [Camelus dromedarius]	GO:0008168;GO:0035097;GO:0032259;GO:0003677;GO:0046872;GO:0042800	methyltransferase activity;histone methyltransferase complex;methylation;DNA binding;metal ion binding;histone methyltransferase activity (H3-K4 specific)	K09187	MLL2,ALR	http://www.genome.jp/dbget-bin/www_bget?ko:K09187	Lysine degradation	ko00310	-	-	sp|O14686|KMT2D_HUMAN	Histone-lysine N-methyltransferase 2D OS=Homo sapiens OX=9606 GN=KMT2D PE=1 SV=2
ENSSSCG00000016401	8340	23.7	25.17	24.78	17.05	14.85	15.29	-0.658857	5.66e-25	6.33e-21	KIF1A	XP_020930520.1;XP_033279723.1;XP_011784960.1	LOW QUALITY PROTEIN: kinesin-like protein KIF1A [Sus scrofa];kinesin-like protein KIF1A isoform X10 [Orcinus orca];PREDICTED: kinesin-like protein KIF1A [Colobus angolensis palliatus]	GO:1990048;GO:0099519;GO:0005829;GO:0043025;GO:1990939;GO:0098840;GO:0042802;GO:0008021;GO:0098674;GO:0003774;GO:0007018;GO:0003777;GO:0008089;GO:0030424;GO:0005524;GO:0005871;GO:1990049;GO:1904115;GO:0098992;GO:0030705;GO:0022027;GO:0008574;GO:0005737;GO:0016192;GO:0060998;GO:0098794;GO:0061001;GO:0030425;GO:0008017;GO:0016887;GO:0005874	anterograde neuronal dense core vesicle transport;dense core granule cytoskeletal transport;cytosol;neuronal cell body;microtubule motor activity;protein transport along microtubule;identical protein binding;synaptic vesicle;extrinsic component of neuronal dense core vesicle membrane;cytoskeletal motor activity;microtubule-based movement;microtubule motor activity;anterograde axonal transport;axo…	K10392	KIF1	http://www.genome.jp/dbget-bin/www_bget?ko:K10392	-	-	KOG0245;KOG0241	Kinesin-like protein;Kinesin-like protein	sp|Q12756|KIF1A_HUMAN;sp|F1M4A4|KIF1A_RAT	Kinesin-like protein KIF1A OS=Homo sapiens OX=9606 GN=KIF1A PE=1 SV=2;Kinesin-like protein KIF1A OS=Rattus norvegicus OX=10116 GN=Kif1a PE=1 SV=3
ENSSSCG00000001076	4923	1.42	1.36	1.55	0.96	0.87	1.04	-0.658191	0.0055478	0.186405	RNF144B	XP_005665665.1;XP_020955892.1	E3 ubiquitin-protein ligase RNF144B isoform X1 [Sus scrofa];E3 ubiquitin-protein ligase RNF144B isoform X2 [Sus scrofa]	GO:0006511;GO:0016021;GO:0043066;GO:0031966;GO:0046872;GO:0004842	ubiquitin-dependent protein catabolic process;integral component of membrane;negative regulation of apoptotic process;mitochondrial membrane;metal ion binding;ubiquitin-protein transferase activity	K11975	RNF144	http://www.genome.jp/dbget-bin/www_bget?ko:K11975	-	-	KOG1815	Predicted E3 ubiquitin ligase	sp|A5PK27|R144B_BOVIN	E3 ubiquitin-protein ligase RNF144B OS=Bos taurus OX=9913 GN=RNF144B PE=2 SV=1
ENSSSCG00000030706	2479	2.09	2.4	1.76	1.14	1.41	1.48	-0.654801	0.0262527	0.467307	FAM43B	XP_003356225.2	protein FAM43B [Sus scrofa]	-	-	-	-	-	-	-	KOG4448	Uncharacterized conserved protein, contains phosphotyrosine interaction (PI) domain	sp|Q6ZT52|FA43B_HUMAN	Protein FAM43B OS=Homo sapiens OX=9606 GN=FAM43B PE=2 SV=1
ENSSSCG00000015476	2372	5.29	4.63	4.81	2.87	3.04	2.96	-0.646339	0.00113651	0.0615726	CHI3L1	NP_001001540.1	chitinase-3-like protein 1 precursor [Sus scrofa]	GO:0030324;GO:0006032;GO:0005576;GO:0005615;GO:0005783;GO:0045766;GO:0007250;GO:0005737;GO:0071356;GO:0051897;GO:0070555;GO:0008061;GO:0070374;GO:0006915;GO:0005975;GO:0030246;GO:0048471;GO:0034612;GO:0010800;GO:0070741;GO:0032757;GO:0006954;GO:0009612	lung development;chitin catabolic process;extracellular region;extracellular space;endoplasmic reticulum;positive regulation of angiogenesis;activation of NF-kappaB-inducing kinase activity;cytoplasm;cellular response to tumor necrosis factor;positive regulation of protein kinase B signaling;response to interleukin-1;chitin binding;positive regulation of ERK1 and ERK2 cascade;apoptotic process;ca…	K17523	CHI3L1_2	http://www.genome.jp/dbget-bin/www_bget?ko:K17523	-	-	KOG2806	Chitinase	sp|Q29411|CH3L1_PIG	Chitinase-3-like protein 1 OS=Sus scrofa OX=9823 GN=CHI3L1 PE=1 SV=2
ENSSSCG00000038031	2780	10.65	13.67	15.78	8.44	12.36	9.65	-0.644959	1.64e-07	5.57e-05	CPSF6	XP_029397887.1;XP_021534341.1;NP_001287876.1;XP_011372313.1;NP_999557.2	cleavage and polyadenylation specificity factor subunit 6 [Mus pahari];cleavage and polyadenylation specificity factor subunit 6 isoform X3 [Neomonachus schauinslandi];cleavage and polyadenylation specificity factor subunit 6 isoform 2 [Homo sapiens];cleavage and polyadenylation specificity factor subunit 6 isoform X4 [Pteropus vampyrus];lysozyme C-3 precursor [Sus scrofa]	GO:0046833;GO:0005726;GO:0050830;GO:0035061;GO:0003729;GO:0003796;GO:0042382;GO:0005737;GO:0007586;GO:0005847;GO:0051290;GO:0006397;GO:0005576;GO:0051262;GO:0042742;GO:0050829;GO:0005654;GO:0005849;GO:0043023;GO:0016607;GO:1990448;GO:0019835;GO:1990904;GO:0110104;GO:0016020;GO:0005634;GO:1990120;GO:0008152;GO:0003723;GO:0098789	positive regulation of RNA export from nucleus;perichromatin fibrils;defense response to Gram-positive bacterium;interchromatin granule;mRNA binding;lysozyme activity;paraspeckles;cytoplasm;digestion;mRNA cleavage and polyadenylation specificity factor complex;protein heterotetramerization;mRNA processing;extracellular region;protein tetramerization;defense response to bacterium;defense response …	K14398;K13915	CPSF6_7;LYZ	http://www.genome.jp/dbget-bin/www_bget?ko:K14398;http://www.genome.jp/dbget-bin/www_bget?ko:K13915	mRNA surveillance pathway;Salivary secretion	ko03015,ko04970	KOG4849	mRNA cleavage factor I subunit/CPSF subunit	sp|P12068|LYSC2_PIG;sp|Q0P5D2|CPSF6_BOVIN;sp|Q16630|CPSF6_HUMAN	Lysozyme C-2 OS=Sus scrofa OX=9823 PE=1 SV=2;Cleavage and polyadenylation specificity factor subunit 6 OS=Bos taurus OX=9913 GN=CPSF6 PE=2 SV=1;Cleavage and polyadenylation specificity factor subunit 6 OS=Homo sapiens OX=9606 GN=CPSF6 PE=1 SV=2
ENSSSCG00000021158	4515	1.47	1.86	1.59	0.98	1.53	0.9	-0.63475	0.0122498	0.312531	MCF2L	XP_020921613.1;XP_020921629.1;XP_020921606.1	guanine nucleotide exchange factor DBS isoform X7 [Sus scrofa];guanine nucleotide exchange factor DBS isoform X15 [Sus scrofa];guanine nucleotide exchange factor DBS isoform X1 [Sus scrofa]	-	-	K20685	MCF2,ARHGEF14_21_22	http://www.genome.jp/dbget-bin/www_bget?ko:K20685	-	-	-	-	sp|O15068|MCF2L_HUMAN;sp|Q63406|MCF2L_RAT	Guanine nucleotide exchange factor DBS OS=Homo sapiens OX=9606 GN=MCF2L PE=1 SV=2;Guanine nucleotide exchange factor DBS OS=Rattus norvegicus OX=10116 GN=Mcf2l PE=1 SV=3
ENSSSCG00000011110	2646	30.63	34.49	35.37	21.88	21.49	22.57	-0.628956	1.74e-14	3e-11	CCDC3	XP_005668252.1	coiled-coil domain-containing protein 3 [Sus scrofa]	GO:0005576;GO:0005783;GO:0010629;GO:0045833;GO:0010804	extracellular region;endoplasmic reticulum;negative regulation of gene expression;negative regulation of lipid metabolic process;negative regulation of tumor necrosis factor-mediated signaling pathway	-	-	-	-	-	-	-	sp|Q9D6Y1|CCDC3_MOUSE	Coiled-coil domain-containing protein 3 OS=Mus musculus OX=10090 GN=Ccdc3 PE=1 SV=1
ENSSSCG00000038602	3763	1.76	1.63	1.44	1.01	1.04	1.11	-0.625698	0.015962	0.360892	KIAA0408	ELW69403.1;XP_013843889.1	hypothetical protein TREES_T100016773 [Tupaia chinensis];uncharacterized protein KIAA0408 homolog [Sus scrofa]	GO:0005737;GO:0005615;GO:0016740;GO:0010506;GO:0016021;GO:0006749;GO:0003746	cytoplasm;extracellular space;transferase activity;regulation of autophagy;integral component of membrane;glutathione metabolic process;translation elongation factor activity	-	-	-	-	-	-	-	sp|Q6ZU52|K0408_HUMAN;sp|Q5TF21|SOGA3_HUMAN	Uncharacterized protein KIAA0408 OS=Homo sapiens OX=9606 GN=KIAA0408 PE=1 SV=1;Protein SOGA3 OS=Homo sapiens OX=9606 GN=SOGA3 PE=3 SV=1
ENSSSCG00000011355	9255	0.68	0.67	0.65	0.42	0.52	0.38	-0.623199	0.0142407	0.336823	COL7A1	XP_005669576.1	collagen alpha-1(VII) chain [Sus scrofa]	GO:0042802;GO:0007155;GO:0005615;GO:0005581;GO:0005604;GO:0004867;GO:0062023	identical protein binding;cell adhesion;extracellular space;collagen trimer;basement membrane;serine-type endopeptidase inhibitor activity;collagen-containing extracellular matrix	K16628	COL7A	http://www.genome.jp/dbget-bin/www_bget?ko:K16628	Protein digestion and absorption	ko04974	-	-	sp|Q02388|CO7A1_HUMAN	Collagen alpha-1(VII) chain OS=Homo sapiens OX=9606 GN=COL7A1 PE=1 SV=2
ENSSSCG00000048719	1023	32.2	36.41	51	26.28	25.4	28.04	-0.611299	6.94e-05	0.00719032	-	-	-	-	-	-	-	-	-	-	-	-	-	-
ENSSSCG00000015253	1874	3.56	2.81	4.37	1.45	7.47	1.81	-0.608187	0.0446375	0.612576	NTM	XP_020958012.1;KAF6278227.1;XP_020958010.1;XP_020958013.1;XP_020958007.1;XP_020958011.1	neurotrimin isoform X8 [Sus scrofa];neurotrimin [Rhinolophus ferrumequinum];neurotrimin isoform X5 [Sus scrofa];neurotrimin isoform X9 [Sus scrofa];neurotrimin isoform X2 [Sus scrofa];neurotrimin isoform X7 [Sus scrofa]	GO:0007155;GO:0008038;GO:0031225;GO:0005886;GO:0005576	cell adhesion;neuron recognition;anchored component of membrane;plasma membrane;extracellular region	K06774	HNT	http://www.genome.jp/dbget-bin/www_bget?ko:K06774	-	-	-	-	sp|Q9P121|NTRI_HUMAN	Neurotrimin OS=Homo sapiens OX=9606 GN=NTM PE=1 SV=1
ENSSSCG00000033958	10123	2.24	1.56	2.43	1.27	1.4	1.63	-0.607686	5.87e-06	0.000931657	RYR3	XP_020955566.1;KAF6392522.1	LOW QUALITY PROTEIN: ryanodine receptor 3 [Sus scrofa];hypothetical protein mPipKuh1_007727 [Pipistrellus kuhlii]	GO:0016021;GO:0033017;GO:0005516;GO:0005509;GO:0005219	integral component of membrane;sarcoplasmic reticulum membrane;calmodulin binding;calcium ion binding;ryanodine-sensitive calcium-release channel activity	K04963	RYR3	http://www.genome.jp/dbget-bin/www_bget?ko:K04963	Apelin signaling pathway;Calcium signaling pathway;Salivary secretion;Oxytocin signaling pathway;Circadian entrainment	ko04371,ko04020,ko04970,ko04921,ko04713	KOG3533	Inositol 1,4,5-trisphosphate receptor	sp|Q9TS33|RYR3_RABIT;sp|Q15413|RYR3_HUMAN	Ryanodine receptor 3 OS=Oryctolagus cuniculus OX=9986 PE=1 SV=1;Ryanodine receptor 3 OS=Homo sapiens OX=9606 GN=RYR3 PE=1 SV=3
ENSSSCG00000033383	2049	2.93	1.97	2.55	1.53	1.6	1.64	-0.607402	0.0311673	0.510947	AVPR1A	XP_003481696.2	vasopressin V1a receptor [Sus scrofa]	GO:0005000;GO:0005768;GO:0030139;GO:0016021;GO:0005886;GO:0001992;GO:0008284	vasopressin receptor activity;endosome;endocytic vesicle;integral component of membrane;plasma membrane;regulation of systemic arterial blood pressure by vasopressin;positive regulation of cell population proliferation	K04226	AVPR1A	http://www.genome.jp/dbget-bin/www_bget?ko:K04226	Calcium signaling pathway;Phospholipase D signaling pathway;Neuroactive ligand-receptor interaction;Vascular smooth muscle contraction	ko04020,ko04072,ko04080,ko04270	KOG3656	FOG: 7 transmembrane receptor	sp|P48043|V1AR_SHEEP	Vasopressin V1a receptor OS=Ovis aries OX=9940 GN=AVPR1A PE=3 SV=1
ENSSSCG00000040701	2031	2.88	3.79	3	2.15	2.56	1.76	-0.605007	0.0257731	0.463191	Gypc	XP_003133337.3	glycophorin-C [Sus scrofa]	GO:0005886;GO:0030863;GO:0016021	plasma membrane;cortical cytoskeleton;integral component of membrane	K06576	GYPC,CD236	http://www.genome.jp/dbget-bin/www_bget?ko:K06576	-	-	-	-	sp|Q78HU7|GLPC_MOUSE;sp|Q6XFR6|GLPC_RAT	Glycophorin-C OS=Mus musculus OX=10090 GN=Gypc PE=1 SV=2;Glycophorin-C OS=Rattus norvegicus OX=10116 GN=Gypc PE=1 SV=1
novel.23668	8303	9.37	9.37	9.43	7.12	5.86	5.57	-0.603966	1.74e-11	1.62e-08	AHNAK2	XP_020937162.1	protein AHNAK2 [Sus scrofa]	-	-	K23934	AHNAK	http://www.genome.jp/dbget-bin/www_bget?ko:K23934	-	-	-	-	sp|Q8IVF2|AHNK2_HUMAN	Protein AHNAK2 OS=Homo sapiens OX=9606 GN=AHNAK2 PE=1 SV=2
ENSSSCG00000022987	3117	2.63	3.33	3.29	2.46	1.8	1.91	-0.60316	0.00671374	0.211084	TMEM132E	XP_025136851.1	transmembrane protein 132E [Bubalus bubalis]	GO:0016021	integral component of membrane	K17599	TMEM132	http://www.genome.jp/dbget-bin/www_bget?ko:K17599	-	-	KOG4789	Uncharacterized conserved protein	sp|Q6IEE7|T132E_HUMAN	Transmembrane protein 132E OS=Homo sapiens OX=9606 GN=TMEM132E PE=2 SV=2
ENSSSCG00000005593	6176	6.03	6.66	6.49	4.26	4.14	4.29	-0.600372	9.51e-09	5.07e-06	OLFML2A	NP_001245289.2;XP_020945785.1	olfactomedin-like protein 2A precursor [Sus scrofa];olfactomedin-like protein 2A isoform X1 [Sus scrofa]	GO:0005576	extracellular region	-	-	-	-	-	-	-	sp|A2BD09|OLM2A_PIG	Olfactomedin-like protein 2A OS=Sus scrofa OX=9823 GN=OLFML2A PE=3 SV=3
ENSSSCG00000002368	7707	34.43	36.78	35.61	24.78	23.96	22.87	-0.595589	2.86e-30	6.41e-26	LTBP2	XP_020955179.1;XP_020955178.1;XP_013844616.1;XP_005656461.1	latent-transforming growth factor beta-binding protein 2 isoform X5 [Sus scrofa];latent-transforming growth factor beta-binding protein 2 isoform X4 [Sus scrofa];latent-transforming growth factor beta-binding protein 2 isoform X2 [Sus scrofa];latent-transforming growth factor beta-binding protein 2 isoform X1 [Sus scrofa]	GO:0005509;GO:0097435;GO:0050436	calcium ion binding;supramolecular fiber organization;microfibril binding	K08023	LTBP2_3_4	http://www.genome.jp/dbget-bin/www_bget?ko:K08023	-	-	-	-	sp|Q28019|LTBP2_BOVIN	Latent-transforming growth factor beta-binding protein 2 OS=Bos taurus OX=9913 GN=LTBP2 PE=1 SV=2
ENSSSCG00000033807	6387	1.14	1.03	0.77	0.43	0.71	0.83	-0.594179	0.0390985	0.572532	C14orf132	XP_020955747.1	uncharacterized protein C14orf132 homolog, partial [Sus scrofa]	-	-	-	-	-	-	-	-	-	sp|Q9NPU4|CN132_HUMAN	Uncharacterized protein C14orf132 OS=Homo sapiens OX=9606 GN=C14orf132 PE=3 SV=2
ENSSSCG00000006344	5715	2.75	2.2	4.23	1.79	1.89	1.91	-0.590532	0.000952801	0.0542466	Nos1ap	XP_023490612.1;XP_020945163.1;XP_012375550.1	uncharacterized protein LOC111771950 [Equus caballus];uncharacterized protein C1orf226 homolog isoform X1 [Sus scrofa];carboxyl-terminal PDZ ligand of neuronal nitric oxide synthase protein isoform X3 [Dasypus novemcinctus]	GO:0003062;GO:2000170;GO:1901841;GO:0002020;GO:0005634;GO:0098974;GO:0005829;GO:0033017;GO:0030018;GO:0030165;GO:0098793;GO:0050998;GO:0098794;GO:0098978;GO:0005737;GO:0060307;GO:1901215;GO:0005739	regulation of heart rate by chemical signal;positive regulation of peptidyl-cysteine S-nitrosylation;regulation of high voltage-gated calcium channel activity;protease binding;nucleus;postsynaptic actin cytoskeleton organization;cytosol;sarcoplasmic reticulum membrane;Z disc;PDZ domain binding;presynapse;nitric-oxide synthase binding;postsynapse;glutamatergic synapse;cytoplasm;regulation of ventr…	K16513	NOS1AP,CAPON	http://www.genome.jp/dbget-bin/www_bget?ko:K16513	Circadian entrainment	ko04713	KOG4458;KOG4815	Nitric oxide synthase-binding protein, contains PTB domain;Muscular protein implicated in muscular dystrophy phenotype	sp|Q9D3A8|CAPON_MOUSE;sp|O75052|CAPON_HUMAN	Carboxyl-terminal PDZ ligand of neuronal nitric oxide synthase protein OS=Mus musculus OX=10090 GN=Nos1ap PE=1 SV=3;Carboxyl-terminal PDZ ligand of neuronal nitric oxide synthase protein OS=Homo sapiens OX=9606 GN=NOS1AP PE=1 SV=3
novel.23669	7780	10.06	12.04	11.19	9.06	6.43	6.59	-0.588593	1.36e-08	7.09e-06	AHNAK2	XP_020937162.1	protein AHNAK2 [Sus scrofa]	-	-	K23934	AHNAK	http://www.genome.jp/dbget-bin/www_bget?ko:K23934	-	-	-	-	sp|Q8IVF2|AHNK2_HUMAN	Protein AHNAK2 OS=Homo sapiens OX=9606 GN=AHNAK2 PE=1 SV=2
ENSSSCG00000021325	2237	30.1	28.41	27.99	42.9	45.69	44.39	0.595052	7.33e-16	1.49e-12	MCFD2	XP_020943215.1;KAF6447954.1	multiple coagulation factor deficiency protein 2 isoform X1 [Sus scrofa];multiple coagulation factor deficiency 2, ER cargo receptor complex subunit [Rousettus aegyptiacus]	GO:0005509	calcium ion binding	K20364	MCFD2	http://www.genome.jp/dbget-bin/www_bget?ko:K20364	-	-	-	-	sp|Q8NI22|MCFD2_HUMAN	Multiple coagulation factor deficiency protein 2 OS=Homo sapiens OX=9606 GN=MCFD2 PE=1 SV=1
ENSSSCG00000023522	3898	1.39	1.67	1.2	2.21	2.25	2.1	0.598504	0.00812427	0.241088	TGM2	XP_003360037.3	protein-glutamine gamma-glutamyltransferase 2 [Sus scrofa]	GO:0005509;GO:0120297;GO:0005783;GO:0007200;GO:0032471;GO:0071314;GO:0060662;GO:1904015;GO:0045785;GO:0005739;GO:0043277;GO:0060445;GO:0120295;GO:0003810;GO:0031012;GO:0051561;GO:0046872;GO:0000785;GO:1903351;GO:2000425;GO:0120299;GO:0005829;GO:0043065;GO:0050568;GO:0018277;GO:0050769;GO:0005525;GO:0018149;GO:0005634;GO:0031226	calcium ion binding;histone dopaminyltransferase activity;endoplasmic reticulum;phospholipase C-activating G protein-coupled receptor signaling pathway;negative regulation of endoplasmic reticulum calcium ion concentration;cellular response to cocaine;salivary gland cavitation;cellular response to serotonin;positive regulation of cell adhesion;mitochondrion;apoptotic cell clearance;branching invo…	K05625	TGM2	http://www.genome.jp/dbget-bin/www_bget?ko:K05625	-	-	-	-	sp|P51176|TGM2_BOVIN	Protein-glutamine gamma-glutamyltransferase 2 OS=Bos taurus OX=9913 GN=TGM2 PE=1 SV=1
ENSSSCG00000033421	2870	3.05	2.43	1.72	4.46	3.35	3.55	0.604339	0.00529879	0.179909	METTL2A	XP_003131349.1	methyltransferase-like protein 2A [Sus scrofa]	GO:0032259;GO:0008168;GO:0052735	methylation;methyltransferase activity;tRNA (cytosine-3-)-methyltransferase activity	K24974	METTL2	http://www.genome.jp/dbget-bin/www_bget?ko:K24974	-	-	KOG2361	Predicted methyltransferase	sp|Q96IZ6|MET2A_HUMAN;sp|Q0P5B2|METL2_BOVIN	tRNA N(3)-methylcytidine methyltransferase METTL2A OS=Homo sapiens OX=9606 GN=METTL2A PE=1 SV=5;tRNA N(3)-methylcytidine methyltransferase METTL2 OS=Bos taurus OX=9913 GN=METTL2 PE=2 SV=1
ENSSSCG00000001073	1641	2.39	2.09	1.78	2.77	3.75	3.19	0.605783	0.0441413	0.60997	TPMT	NP_001230604.1	thiopurine S-methyltransferase [Sus scrofa]	GO:0008119;GO:0032259;GO:0005737	thiopurine S-methyltransferase activity;methylation;cytoplasm	K00569	TPMT,tpmT	http://www.genome.jp/dbget-bin/www_bget?ko:K00569	Drug metabolism - other enzymes	ko00983	-	-	sp|Q8HX86|TPMT_CANLF	Thiopurine S-methyltransferase OS=Canis lupus familiaris OX=9615 GN=TPMT PE=2 SV=1
ENSSSCG00000014985	2541	5.62	5.74	5.67	7.95	8.06	10.3	0.606128	6.58e-05	0.00688049	MMP3	NP_001159701.1;NP_001159780.1	interstitial collagenase precursor [Sus scrofa];stromelysin-1 precursor [Sus scrofa]	GO:0030574;GO:0008233;GO:0030198;GO:0071492;GO:0031334;GO:0008270;GO:0004222;GO:0031012;GO:0004252;GO:0005576;GO:0010727	collagen catabolic process;peptidase activity;extracellular matrix organization;cellular response to UV-A;positive regulation of protein-containing complex assembly;zinc ion binding;metalloendopeptidase activity;extracellular matrix;serine-type endopeptidase activity;extracellular region;negative regulation of hydrogen peroxide metabolic process	K01394;K01388	MMP3;MMP1	http://www.genome.jp/dbget-bin/www_bget?ko:K01394;http://www.genome.jp/dbget-bin/www_bget?ko:K01388	PPAR signaling pathway;Relaxin signaling pathway;IL-17 signaling pathway;TNF signaling pathway	ko03320,ko04926,ko04657,ko04668	-	-	sp|P08254|MMP3_HUMAN;sp|P21692|MMP1_PIG	Stromelysin-1 OS=Homo sapiens OX=9606 GN=MMP3 PE=1 SV=2;Interstitial collagenase OS=Sus scrofa OX=9823 GN=MMP1 PE=1 SV=2
ENSSSCG00000016619	1735	1.73	4.94	5.03	7.97	10.03	4.43	0.616767	0.0157072	0.358329	ING3	NP_001231197.1;AAF28979.1	inhibitor of growth protein 3 [Sus scrofa];HSPC301, partial [Homo sapiens]	GO:0035267;GO:0043968;GO:0006325;GO:0040008;GO:0000812;GO:0035064;GO:0046872;GO:0043967;GO:0043065;GO:0005654;GO:0032777;GO:0005634	NuA4 histone acetyltransferase complex;histone H2A acetylation;chromatin organization;regulation of growth;Swr1 complex;methylated histone binding;metal ion binding;histone H4 acetylation;positive regulation of apoptotic process;nucleoplasm;Piccolo NuA4 histone acetyltransferase complex;nucleus	K11319	ING3	http://www.genome.jp/dbget-bin/www_bget?ko:K11319	-	-	KOG1973	Chromatin remodeling protein, contains PHD Zn-finger	sp|Q9NXR8|ING3_HUMAN	Inhibitor of growth protein 3 OS=Homo sapiens OX=9606 GN=ING3 PE=1 SV=2
ENSSSCG00000016285	2669	1.52	1.09	0.94	2.48	1.68	2.1	0.64057	0.0286942	0.489194	ECEL1	XP_017913664.1;KAF6336481.1;XP_006054752.2;XP_013840033.1	PREDICTED: endothelin-converting enzyme-like 1 isoform X2 [Capra hircus];endothelin converting enzyme like 1 [Myotis myotis];endothelin-converting enzyme-like 1 isoform X2 [Bubalus bubalis];endothelin-converting enzyme-like 1 [Sus scrofa]	GO:0016485;GO:0016021;GO:0004222;GO:0046872;GO:0003016;GO:0005886;GO:0007218	protein processing;integral component of membrane;metalloendopeptidase activity;metal ion binding;respiratory system process;plasma membrane;neuropeptide signaling pathway	K09610	ECEL1	http://www.genome.jp/dbget-bin/www_bget?ko:K09610	-	-	KOG3624	M13 family peptidase	sp|Q9JHL3|ECEL1_RAT;sp|O95672|ECEL1_HUMAN	Endothelin-converting enzyme-like 1 OS=Rattus norvegicus OX=10116 GN=Ecel1 PE=2 SV=1;Endothelin-converting enzyme-like 1 OS=Homo sapiens OX=9606 GN=ECEL1 PE=2 SV=3
ENSSSCG00000040087	5483	1.02	1.17	1.31	1.39	1.9	2.02	0.66293	0.000511421	0.0338552	SPRTN	NP_001230483.1;XP_035137044.1	DNA-dependent metalloprotease SPRTN [Sus scrofa];sprT-like domain-containing protein Spartan isoform X4 [Callithrix jacchus]	GO:0006974;GO:0070987;GO:0106300;GO:0031593;GO:0006508;GO:0004222;GO:0070530;GO:0003690;GO:0005654;GO:0043130;GO:0005634;GO:0016607;GO:0031398;GO:0000785;GO:0003697;GO:0046872;GO:0019985;GO:0009411;GO:0016540	cellular response to DNA damage stimulus;error-free translesion synthesis;protein-DNA covalent cross-linking repair;polyubiquitin modification-dependent protein binding;proteolysis;metalloendopeptidase activity;K63-linked polyubiquitin modification-dependent protein binding;double-stranded DNA binding;nucleoplasm;ubiquitin binding;nucleus;nuclear speck;positive regulation of protein ubiquitinatio…	K24051	SPRTN	http://www.genome.jp/dbget-bin/www_bget?ko:K24051	-	-	KOG3931	Uncharacterized conserved protein	sp|A5D979|SPRTN_BOVIN;sp|Q9H040|SPRTN_HUMAN	DNA-dependent metalloprotease SPRTN OS=Bos taurus OX=9913 GN=SPRTN PE=2 SV=1;DNA-dependent metalloprotease SPRTN OS=Homo sapiens OX=9606 GN=SPRTN PE=1 SV=2
ENSSSCG00000039258	6237	1.39	1.88	0.92	2.54	1.74	1.63	0.671653	0.00201497	0.0934119	C12orf66	XP_015995387.1;XP_029062598.1	KICSTOR complex protein C12orf66 homolog isoform X2 [Rousettus aegyptiacus];KICSTOR complex protein C12orf66 homolog isoform X2 [Monodon monoceros]	-	-	K23297	C12ORF66	http://www.genome.jp/dbget-bin/www_bget?ko:K23297	-	-	-	-	sp|Q96MD2|KICS2_HUMAN	KICSTOR subunit 2 OS=Homo sapiens OX=9606 GN=KICS2 PE=1 SV=4
ENSSSCG00000012997	2816	3.91	2.99	3	5.86	5.81	4.83	0.67283	0.000294896	0.0228315	POLA2	XP_013849565.1;XP_020938520.1;XP_013849563.1;XP_013849561.1	DNA polymerase alpha subunit B isoform X4 [Sus scrofa];DNA polymerase alpha subunit B isoform X5 [Sus scrofa];DNA polymerase alpha subunit B isoform X2 [Sus scrofa];DNA polymerase alpha subunit B isoform X1 [Sus scrofa]	GO:0006260;GO:0003677;GO:0005634	DNA replication;DNA binding;nucleus	K02321	POLA2	http://www.genome.jp/dbget-bin/www_bget?ko:K02321	DNA replication	ko03030	KOG1625	DNA polymerase alpha-primase complex, polymerase-associated subunit B	sp|Q58D13|DPOA2_BOVIN;sp|Q14181|DPOA2_HUMAN	DNA polymerase alpha subunit B OS=Bos taurus OX=9913 GN=POLA2 PE=2 SV=1;DNA polymerase alpha subunit B OS=Homo sapiens OX=9606 GN=POLA2 PE=1 SV=2
ENSSSCG00000012967	1719	1.95	2.02	2.74	3.66	3.5	3.73	0.675723	0.0152987	0.352282	FOSL1	XP_003122567.1;XP_029064599.1	fos-related antigen 1 [Sus scrofa];fos-related antigen 1 isoform X2 [Monodon monoceros]	GO:0000981;GO:0003677;GO:0001701;GO:1902895;GO:0005654;GO:2000144;GO:0005634;GO:0007296;GO:0003700;GO:0031668;GO:0006357;GO:0060674;GO:0000978	DNA-binding transcription factor activity, RNA polymerase II-specific;DNA binding;in utero embryonic development;positive regulation of pri-miRNA transcription by RNA polymerase II;nucleoplasm;positive regulation of DNA-templated transcription, initiation;nucleus;vitellogenesis;DNA-binding transcription factor activity;cellular response to extracellular stimulus;regulation of transcription by RNA…	K04502	FOSL1	http://www.genome.jp/dbget-bin/www_bget?ko:K04502	Wnt signaling pathway;Osteoclast differentiation;IL-17 signaling pathway	ko04310,ko04380,ko04657	-	-	sp|P15407|FOSL1_HUMAN	Fos-related antigen 1 OS=Homo sapiens OX=9606 GN=FOSL1 PE=1 SV=1
ENSSSCG00000000721	2733	0.74	1.1	0.81	1.54	1.68	1.41	0.685325	0.0491019	0.643618	DYRK4	XP_020948104.1;XP_001926415.2	dual specificity tyrosine-phosphorylation-regulated kinase 4 [Sus scrofa];RAD51-associated protein 1 [Sus scrofa]	GO:0003690;GO:0006281;GO:0005524;GO:0005634;GO:0106311;GO:0003723;GO:0004712;GO:0003697;GO:0106310;GO:0004714	double-stranded DNA binding;DNA repair;ATP binding;nucleus;protein serine/threonine kinase activity;RNA binding;protein serine/threonine/tyrosine kinase activity;single-stranded DNA binding;protein serine kinase activity;transmembrane receptor protein tyrosine kinase activity	K18669;K20778	DYRK2_3_4;RAD51AP1	http://www.genome.jp/dbget-bin/www_bget?ko:K18669;http://www.genome.jp/dbget-bin/www_bget?ko:K20778	-	-	KOG0667	Dual-specificity tyrosine-phosphorylation regulated kinase	sp|Q8BI55|DYRK4_MOUSE;sp|Q96B01|R51A1_HUMAN	Dual specificity tyrosine-phosphorylation-regulated kinase 4 OS=Mus musculus OX=10090 GN=Dyrk4 PE=2 SV=1;RAD51-associated protein 1 OS=Homo sapiens OX=9606 GN=RAD51AP1 PE=1 SV=1
ENSSSCG00000013311	6815	0.59	0.63	0.76	1.33	0.97	1	0.690243	0.00854142	0.250149	KIAA1549L	XP_020938859.1;XP_025122034.1;XP_013849898.1	UPF0606 protein KIAA1549L homolog isoform X3 [Sus scrofa];UPF0606 protein KIAA1549L homolog isoform X3 [Bubalus bubalis];UPF0606 protein KIAA1549L homolog isoform X1 [Sus scrofa]	GO:0016021	integral component of membrane	-	-	-	-	-	-	-	sp|Q6ZVL6|K154L_HUMAN	UPF0606 protein KIAA1549L OS=Homo sapiens OX=9606 GN=KIAA1549L PE=2 SV=2
ENSSSCG00000037792	2320	1.57	1.21	0.92	1.6	2.64	1.82	0.694421	0.041078	0.58775	COX7A1	XP_024589761.1	cytochrome c oxidase subunit 7A1, mitochondrial [Neophocaena asiaeorientalis asiaeorientalis]	GO:0016021;GO:0004129;GO:0005746	integral component of membrane;cytochrome-c oxidase activity;mitochondrial respirasome	K02270	COX7A	http://www.genome.jp/dbget-bin/www_bget?ko:K02270	Oxidative phosphorylation;Cardiac muscle contraction;Thermogenesis	ko00190,ko04260,ko04714	-	-	sp|Q8SPJ9|CX7A1_PIG	Cytochrome c oxidase subunit 7A1, mitochondrial OS=Sus scrofa OX=9823 GN=COX7A1 PE=3 SV=1
ENSSSCG00000016929	6744	0.42	0.7	0.44	0.82	0.9	0.92	0.700875	0.0145261	0.340336	PDE4D	XP_020932541.1;XP_020932523.1;XP_020932540.1;XP_020932539.1;XP_020932538.1;XP_020932533.1;XP_020932537.1;XP_020932522.1	cAMP-specific 3&apos;,5&apos;-cyclic phosphodiesterase 4D isoform X11 [Sus scrofa];cAMP-specific 3&apos;,5&apos;-cyclic phosphodiesterase 4D isoform X2 [Sus scrofa];cAMP-specific 3&apos;,5&apos;-cyclic phosphodiesterase 4D isoform X10 [Sus scrofa];cAMP-specific 3&apos;,5&apos;-cyclic phosphodiesterase 4D isoform X9 [Sus scrofa];cAMP-specific 3&apos;,5&apos;-cyclic phosphodiesterase 4D isoform X8 …	GO:0032729;GO:0034704;GO:0030552;GO:0061028;GO:0046872;GO:0043951;GO:0004114;GO:0005886;GO:0004115;GO:0006198;GO:0044325;GO:0050852;GO:0086004;GO:0007165;GO:0032743;GO:0005634;GO:0048471;GO:0032754;GO:0005829;GO:0051117;GO:0097110	positive regulation of interferon-gamma production;calcium channel complex;cAMP binding;establishment of endothelial barrier;metal ion binding;negative regulation of cAMP-mediated signaling;3',5'-cyclic-nucleotide phosphodiesterase activity;plasma membrane;3',5'-cyclic-AMP phosphodiesterase activity;cAMP catabolic process;transmembrane transporter binding;T cell receptor signaling pathway;regulat…	K13293	PDE4	http://www.genome.jp/dbget-bin/www_bget?ko:K13293	cAMP signaling pathway;Purine metabolism;Parathyroid hormone synthesis, secretion and action	ko04024,ko00230,ko04928	KOG3689	Cyclic nucleotide phosphodiesterase	sp|Q08499|PDE4D_HUMAN;sp|Q01063|PDE4D_MOUSE	cAMP-specific 3&apos;,5&apos;-cyclic phosphodiesterase 4D OS=Homo sapiens OX=9606 GN=PDE4D PE=1 SV=2;cAMP-specific 3&apos;,5&apos;-cyclic phosphodiesterase 4D OS=Mus musculus OX=10090 GN=Pde4d PE=1 SV=2
novel.10873	2425	24.41	24.5	25.25	43.6	42.09	37.43	0.710661	2.72e-18	6.76e-15	IGFBP3	P16611.3	RecName: Full=Insulin-like growth factor-binding protein 3; Short=IBP-3; Short=IGF-binding protein 3; Short=IGFBP-3; Flags: Precursor [Sus scrofa]	GO:0005520;GO:0045663;GO:0005576;GO:0008160;GO:0005615;GO:0001968;GO:0043567;GO:0031994;GO:0031995;GO:0043065;GO:0032868	insulin-like growth factor binding;positive regulation of myoblast differentiation;extracellular region;protein tyrosine phosphatase activator activity;extracellular space;fibronectin binding;regulation of insulin-like growth factor receptor signaling pathway;insulin-like growth factor I binding;insulin-like growth factor II binding;positive regulation of apoptotic process;response to insulin	K10138	IGFBP3	http://www.genome.jp/dbget-bin/www_bget?ko:K10138	Cellular senescence;p53 signaling pathway;Growth hormone synthesis, secretion and action	ko04218,ko04115,ko04935	-	-	sp|P16611|IBP3_PIG	Insulin-like growth factor-binding protein 3 OS=Sus scrofa OX=9823 GN=IGFBP3 PE=1 SV=3
ENSSSCG00000036964	5589	0.78	0.65	0.82	1.67	1.71	0.93	0.712978	0.00966257	0.269576	FAM83H	XP_020946068.1	protein FAM83H isoform X1 [Sus scrofa]	-	-	K23931	FAM83H	http://www.genome.jp/dbget-bin/www_bget?ko:K23931	-	-	-	-	sp|Q6ZRV2|FA83H_HUMAN	Protein FAM83H OS=Homo sapiens OX=9606 GN=FAM83H PE=1 SV=3
ENSSSCG00000009293	7098	0.35	0.36	0.22	0.46	0.72	0.42	0.739201	0.0391613	0.573076	Spata13	XP_020921131.1	LOW QUALITY PROTEIN: spermatogenesis-associated protein 13 [Sus scrofa]	GO:0035556;GO:0005085	intracellular signal transduction;guanyl-nucleotide exchange factor activity	K05769	ARHGEF4_29,ASEF1_2	http://www.genome.jp/dbget-bin/www_bget?ko:K05769	Regulation of actin cytoskeleton	ko04810	-	-	sp|Q5DU57|SPT13_MOUSE	Spermatogenesis-associated protein 13 OS=Mus musculus OX=10090 GN=Spata13 PE=1 SV=2
ENSSSCG00000017971	546	12.56	19.54	12.31	15.97	28.44	23.03	0.763494	0.0113523	0.296664	Naa38	XP_013845474.1	N-alpha-acetyltransferase 38, NatC auxiliary subunit isoform X2 [Sus scrofa]	GO:0005654;GO:0005844;GO:0031417;GO:0043066;GO:0016740	nucleoplasm;polysome;NatC complex;negative regulation of apoptotic process;transferase activity	K20824	NAA38	http://www.genome.jp/dbget-bin/www_bget?ko:K20824	-	-	KOG3168	U1 snRNP component	sp|Q9D2U5|LSMD1_MOUSE;sp|Q9BRA0|LSMD1_HUMAN	N-alpha-acetyltransferase 38, NatC auxiliary subunit OS=Mus musculus OX=10090 GN=Naa38 PE=1 SV=1;N-alpha-acetyltransferase 38, NatC auxiliary subunit OS=Homo sapiens OX=9606 GN=NAA38 PE=1 SV=1
ENSSSCG00000014348	1159	2.38	3.14	2.59	4.15	4.46	5.4	0.779757	0.013987	0.332934	SPATA24	KAF6448956.1;XP_022349019.1	spermatogenesis associated 24 [Rousettus aegyptiacus];spermatogenesis-associated protein 24 [Enhydra lutris kenyoni]	GO:0005634;GO:0005737;GO:0003677	nucleus;cytoplasm;DNA binding	-	-	-	-	-	-	-	sp|Q6P926|SPA24_MOUSE;sp|Q4R7I4|SPA24_MACFA	Spermatogenesis-associated protein 24 OS=Mus musculus OX=10090 GN=Spata24 PE=1 SV=1;Spermatogenesis-associated protein 24 OS=Macaca fascicularis OX=9541 GN=SPATA24 PE=2 SV=1
novel.1993	2148	1.03	1.06	0.84	1.98	1.5	1.65	0.784787	0.0281724	0.484653	ZFP90	XP_032489745.1	zinc finger protein 883-like [Phocoena sinus]	-	-	K09228	KRAB	http://www.genome.jp/dbget-bin/www_bget?ko:K09228	-	-	-	-	sp|Q8TF47|ZFP90_HUMAN	Zinc finger protein 90 homolog OS=Homo sapiens OX=9606 GN=ZFP90 PE=1 SV=2
ENSSSCG00000005385	5347	0.36	0.31	0.36	0.61	0.56	0.61	0.812299	0.0277298	0.480409	NR4A3	NP_999412.1;XP_032333963.1;XP_032333965.1	nuclear receptor subfamily 4 group A member 3 [Sus scrofa];nuclear receptor subfamily 4 group A member 3 isoform X1 [Camelus ferus];nuclear receptor subfamily 4 group A member 3 isoform X2 [Camelus ferus]	GO:0043303;GO:0097009;GO:0045652;GO:0010613;GO:0031100;GO:1900625;GO:0004879;GO:0035726;GO:0001228;GO:0045944;GO:0044320;GO:0045444;GO:0000785;GO:0003677;GO:0000981;GO:0061469;GO:0071870;GO:0035259;GO:0071376;GO:1904707;GO:0048008;GO:0048660;GO:1904754;GO:0035497;GO:0019901;GO:0032765;GO:0048661;GO:0000978;GO:0003707;GO:0008270;GO:0010828;GO:0006357;GO:0038097;GO:0043565;GO:0007369;GO:0006367;GO:…	mast cell degranulation;energy homeostasis;regulation of megakaryocyte differentiation;positive regulation of cardiac muscle hypertrophy;animal organ regeneration;positive regulation of monocyte aggregation;nuclear receptor activity;common myeloid progenitor cell proliferation;DNA-binding transcription activator activity, RNA polymerase II-specific;positive regulation of transcription by RNA poly…	K08559	NR4A3,NOR1	http://www.genome.jp/dbget-bin/www_bget?ko:K08559	-	-	KOG4217	Nuclear receptors of the nerve growth factor-induced protein B type	sp|Q92570|NR4A3_HUMAN	Nuclear receptor subfamily 4 group A member 3 OS=Homo sapiens OX=9606 GN=NR4A3 PE=1 SV=3
ENSSSCG00000006588	794	2.16	3.89	3.17	6.82	5.01	4.43	0.828129	0.0479329	0.638013	S100A9	XP_013852489.2	S100 calcium binding protein A9 isoform X1 [Sus scrofa]	GO:0005509	calcium ion binding	K21128	S100A9	http://www.genome.jp/dbget-bin/www_bget?ko:K21128	IL-17 signaling pathway	ko04657	-	-	sp|P28783|S10A9_BOVIN	Protein S100-A9 OS=Bos taurus OX=9913 GN=S100A9 PE=1 SV=3
ENSSSCG00000004648	763	4.11	3.02	3.39	7.3	5.91	9.15	0.829488	0.0199837	0.404281	FAM227B	XP_020929396.1;XP_020929379.1;XP_020929403.1	protein FAM227B isoform X2 [Sus scrofa];protein FAM227B isoform X1 [Sus scrofa];protein FAM227B isoform X3 [Sus scrofa]	-	-	-	-	-	-	-	-	-	sp|Q4R7D5|F227B_MACFA;sp|Q96M60|F227B_HUMAN	Protein FAM227B OS=Macaca fascicularis OX=9541 GN=FAM227B PE=2 SV=1;Protein FAM227B OS=Homo sapiens OX=9606 GN=FAM227B PE=2 SV=2
ENSSSCG00000007198	2789	1.18	1.11	1.37	1.92	1.96	1.68	0.849653	0.0044501	0.159059	ANGPT4	XP_013840664.1	angiopoietin-4 [Sus scrofa]	GO:0043537;GO:0007219;GO:0062023;GO:0043066;GO:0045766;GO:0030297;GO:0005615;GO:0030971;GO:0071456;GO:0007165;GO:0001525;GO:0005102;GO:0016525;GO:0043536	negative regulation of blood vessel endothelial cell migration;Notch signaling pathway;collagen-containing extracellular matrix;negative regulation of apoptotic process;positive regulation of angiogenesis;transmembrane receptor protein tyrosine kinase activator activity;extracellular space;receptor tyrosine kinase binding;cellular response to hypoxia;signal transduction;angiogenesis;signaling rec…	K05467	ANGPT4	http://www.genome.jp/dbget-bin/www_bget?ko:K05467	HIF-1 signaling pathway;MAPK signaling pathway;PI3K-Akt signaling pathway;Rap1 signaling pathway;Ras signaling pathway	ko04066,ko04010,ko04151,ko04015,ko04014	-	-	sp|Q24K15|ANGP4_BOVIN	Angiopoietin-4 OS=Bos taurus OX=9913 GN=ANGPT4 PE=2 SV=1
ENSSSCG00000029592	2309	2.13	2.59	1.64	3.89	3.36	4.22	0.860873	0.000674703	0.041703	GPRC5A	XP_020947984.1	retinoic acid-induced protein 3 isoform X1 [Sus scrofa]	GO:0004930;GO:0005886;GO:0016021	G protein-coupled receptor activity;plasma membrane;integral component of membrane	K08468	GPRC5A	http://www.genome.jp/dbget-bin/www_bget?ko:K08468	-	-	-	-	sp|Q8NFJ5|RAI3_HUMAN	Retinoic acid-induced protein 3 OS=Homo sapiens OX=9606 GN=GPRC5A PE=1 SV=2
ENSSSCG00000036636	5005	0.78	0.67	0.29	1.16	1.37	0.8	0.891971	0.0166835	0.369322	C3orf62	NP_001230117.1;XP_013837121.1	ubiquitin carboxyl-terminal hydrolase 4 [Sus scrofa];uncharacterized protein C3orf62 homolog [Sus scrofa]	GO:0005737;GO:0004843;GO:0034394;GO:0005886;GO:0016579;GO:0031647;GO:0000244;GO:0031397;GO:0031685;GO:0042802;GO:0005829;GO:0006511;GO:0005634	cytoplasm;thiol-dependent deubiquitinase;protein localization to cell surface;plasma membrane;protein deubiquitination;regulation of protein stability;spliceosomal tri-snRNP complex assembly;negative regulation of protein ubiquitination;adenosine receptor binding;identical protein binding;cytosol;ubiquitin-dependent protein catabolic process;nucleus	K11835	USP4_11,UBP12	http://www.genome.jp/dbget-bin/www_bget?ko:K11835	-	-	KOG1870	Ubiquitin C-terminal hydrolase	sp|A6QR55|UBP4_BOVIN;sp|Q6ZUJ4|CC062_HUMAN	Ubiquitin carboxyl-terminal hydrolase 4 OS=Bos taurus OX=9913 GN=USP4 PE=2 SV=1;Uncharacterized protein C3orf62 OS=Homo sapiens OX=9606 GN=C3orf62 PE=1 SV=1
ENSSSCG00000046352	3317	0.32	0.43	0.68	1.04	1.06	0.54	0.892225	0.0438884	0.608757	-	-	-	-	-	-	-	-	-	-	-	-	-	-
ENSSSCG00000008957	1550	11.86	10.39	11.73	19.16	24.3	20.91	0.898787	6.28e-11	5.62e-08	AMCF-II	NP_999041.1	alveolar macrophage chemotactic factor 2 precursor [Sus scrofa]	GO:0006954;GO:0006952;GO:0042119;GO:0030593;GO:0071222;GO:0070098;GO:0045236;GO:0061844;GO:0006955;GO:0008009;GO:0005615	inflammatory response;defense response;neutrophil activation;neutrophil chemotaxis;cellular response to lipopolysaccharide;chemokine-mediated signaling pathway;CXCR chemokine receptor binding;antimicrobial humoral immune response mediated by antimicrobial peptide;immune response;chemokine activity;extracellular space	K05506	CXCL5_6,SCYB5_6	http://www.genome.jp/dbget-bin/www_bget?ko:K05506	TNF signaling pathway;Cytokine-cytokine receptor interaction;Viral protein interaction with cytokine and cytokine receptor;Chemokine signaling pathway;IL-17 signaling pathway	ko04668,ko04060,ko04061,ko04062,ko04657	-	-	sp|P22952|AMC2_PIG	Alveolar macrophage chemotactic factor 2 OS=Sus scrofa OX=9823 PE=1 SV=2
novel.11917	5568	0.31	0.26	0.35	0.55	0.49	0.7	0.90207	0.015849	0.360023	-	-	-	-	-	-	-	-	-	-	-	-	-	-
ENSSSCG00000017607	1735	3.92	2.98	3.12	6.26	5.69	7.82	0.916695	1.87e-05	0.00245156	TMEM100	XP_003131665.1	transmembrane protein 100 [Sus scrofa]	GO:0051930;GO:0005783;GO:0043204;GO:0050848;GO:0007219;GO:0060842;GO:0003198;GO:0045603;GO:0001701;GO:0005886;GO:0071773;GO:0043491;GO:0030509;GO:0016021;GO:0001525;GO:0001570;GO:0048471;GO:2001214	regulation of sensory perception of pain;endoplasmic reticulum;perikaryon;regulation of calcium-mediated signaling;Notch signaling pathway;arterial endothelial cell differentiation;epithelial to mesenchymal transition involved in endocardial cushion formation;positive regulation of endothelial cell differentiation;in utero embryonic development;plasma membrane;cellular response to BMP stimulus;pr…	-	-	-	-	-	-	-	sp|Q2KIC8|TM100_BOVIN	Transmembrane protein 100 OS=Bos taurus OX=9913 GN=TMEM100 PE=2 SV=1
novel.3192	1051	1.43	2.85	1.93	4.1	3.47	4.31	0.917922	0.0192444	0.394678	-	-	-	-	-	-	-	-	-	-	-	-	-	-
ENSSSCG00000039216	1719	1.18	1.14	0.9	2.3	2.24	1.84	0.928312	0.0116888	0.302355	CENPN	XP_020952726.1	centromere protein N [Sus scrofa]	GO:0007059;GO:0051382	chromosome segregation;kinetochore assembly	K11506	CENPN	http://www.genome.jp/dbget-bin/www_bget?ko:K11506	-	-	-	-	sp|Q32LL9|CENPN_BOVIN	Centromere protein N OS=Bos taurus OX=9913 GN=CENPN PE=2 SV=1
ENSSSCG00000035147	4606	0.28	0.19	0.63	0.66	0.67	0.86	0.979037	0.0233037	0.441221	HSD17B1	XP_036693241.1	alpha-N-acetylglucosaminidase isoform X1 [Balaenoptera musculus]	GO:0005764;GO:0016787	lysosome;hydrolase activity	K01205	NAGLU	http://www.genome.jp/dbget-bin/www_bget?ko:K01205	Lysosome;Glycosaminoglycan degradation	ko04142,ko00531	-	-	sp|P54802|ANAG_HUMAN	Alpha-N-acetylglucosaminidase OS=Homo sapiens OX=9606 GN=NAGLU PE=1 SV=2
novel.24090	2043	1.09	0.42	0.45	1.59	1.06	1.37	1.02086	0.0308323	0.507897	-	XP_020922221.1	matrix-remodeling-associated protein 7 isoform X1 [Sus scrofa]	-	-	-	-	-	-	-	-	-	-	-
ENSSSCG00000007084	2311	0.6	0.77	0.39	1.77	0.8	1.01	1.02203	0.0278086	0.48122	BFSP1	XP_020933613.1	filensin isoform X2 [Sus scrofa]	GO:0005212;GO:0005882;GO:0005886	structural constituent of eye lens;intermediate filament;plasma membrane	K10378	BFSP1	http://www.genome.jp/dbget-bin/www_bget?ko:K10378	-	-	-	-	sp|Q06002|BFSP1_BOVIN	Filensin OS=Bos taurus OX=9913 GN=BFSP1 PE=1 SV=3
ENSSSCG00000011747	2998	2.21	2.54	1.6	3.78	5.35	4.84	1.11617	2.74e-07	7.96e-05	CLDN11	NP_001155113.1	claudin-11 [Sus scrofa]	GO:0005198;GO:0007155;GO:0042802;GO:0016021;GO:0120192;GO:0030424;GO:0070830;GO:0005923;GO:0045178;GO:0005883;GO:0005811;GO:0008366;GO:0005886;GO:0007283	structural molecule activity;cell adhesion;identical protein binding;integral component of membrane;tight junction assembly;axon;bicellular tight junction assembly;bicellular tight junction;basal part of cell;neurofilament;lipid droplet;axon ensheathment;plasma membrane;spermatogenesis	K06087	CLDN	http://www.genome.jp/dbget-bin/www_bget?ko:K06087	Tight junction;Cell adhesion molecules;Leukocyte transendothelial migration	ko04530,ko04514,ko04670	-	-	sp|Q3MHK4|CLD11_BOVIN	Claudin-11 OS=Bos taurus OX=9913 GN=CLDN11 PE=2 SV=1
ENSSSCG00000038180	2790	0.39	0.17	0.29	0.39	0.4	0.7	1.12948	0.0162033	0.362439	ADAMTS3	XP_027826862.1;XP_020957082.1;XP_008565714.1	A disintegrin and metalloproteinase with thrombospondin motifs 3-like [Ovis aries];A disintegrin and metalloproteinase with thrombospondin motifs 3 [Sus scrofa];PREDICTED: A disintegrin and metalloproteinase with thrombospondin motifs 3-like [Galeopterus variegatus]	GO:0004175;GO:0008201;GO:0001701;GO:0046872;GO:0070062;GO:0031012;GO:0007229;GO:0005615;GO:0010573;GO:0005576;GO:0030199;GO:0030198;GO:1900748;GO:0097435;GO:0032964;GO:0030574;GO:0008270;GO:0004222;GO:0016485	endopeptidase activity;heparin binding;in utero embryonic development;metal ion binding;extracellular exosome;extracellular matrix;integrin-mediated signaling pathway;extracellular space;vascular endothelial growth factor production;extracellular region;collagen fibril organization;extracellular matrix organization;positive regulation of vascular endothelial growth factor signaling pathway;supram…	K08619	ADAMTS3	http://www.genome.jp/dbget-bin/www_bget?ko:K08619	-	-	-	-	sp|O15072|ATS3_HUMAN	A disintegrin and metalloproteinase with thrombospondin motifs 3 OS=Homo sapiens OX=9606 GN=ADAMTS3 PE=1 SV=4
ENSSSCG00000046487	3002	0.28	0.82	0.49	1.2	1.02	1.46	1.19145	0.00484562	0.168617	MED29	BAH14381.1	unnamed protein product [Homo sapiens]	GO:0016592	mediator complex	K15142	MED29	http://www.genome.jp/dbget-bin/www_bget?ko:K15142	-	-	-	-	sp|Q9NX70|MED29_HUMAN	Mediator of RNA polymerase II transcription subunit 29 OS=Homo sapiens OX=9606 GN=MED29 PE=1 SV=1
ENSSSCG00000041198	5552	0.15	0.17	0.2	0.41	0.61	0.24	1.30907	0.00933576	0.265086	-	ABR01162.1	endonuclease/reverse transcriptase [Sus scrofa]	GO:0003964;GO:0004519	RNA-directed DNA polymerase activity;endonuclease activity	K10798	PARP2_3_4	http://www.genome.jp/dbget-bin/www_bget?ko:K10798	Apoptosis;Base excision repair;Longevity regulating pathway - worm	ko04210,ko03410,ko04212	-	-	sp|O00370|LORF2_HUMAN	LINE-1 retrotransposable element ORF2 protein OS=Homo sapiens OX=9606 PE=1 SV=1
ENSSSCG00000040621	9596	0.05	0.04	0.05	0.06	0.14	0.16	1.36625	0.0450704	0.615659	ARHGEF33	XP_020943250.1	LOW QUALITY PROTEIN: rho guanine nucleotide exchange factor 33 [Sus scrofa]	GO:0005085	guanyl-nucleotide exchange factor activity	-	-	-	-	-	-	-	sp|Q8BW86|ARG33_MOUSE;sp|A8MVX0|ARG33_HUMAN	Rho guanine nucleotide exchange factor 33 OS=Mus musculus OX=10090 GN=Arhgef33 PE=1 SV=3;Rho guanine nucleotide exchange factor 33 OS=Homo sapiens OX=9606 GN=ARHGEF33 PE=2 SV=2
ENSSSCG00000008970	4534	0.14	0.1	0.12	0.3	0.28	0.31	1.41886	0.023295	0.441221	CDKL2	XP_020957106.1	cyclin-dependent kinase-like 2 [Sus scrofa]	GO:0004674;GO:0004672;GO:0016301;GO:0005524	protein serine/threonine kinase activity;protein kinase activity;kinase activity;ATP binding	K08824	CDKL	http://www.genome.jp/dbget-bin/www_bget?ko:K08824	-	-	KOG0593	Predicted protein kinase KKIAMRE	sp|Q9TTK0|CDKL2_RABIT;sp|Q5R754|CDKL2_PONAB	Cyclin-dependent kinase-like 2 OS=Oryctolagus cuniculus OX=9986 GN=CDKL2 PE=2 SV=1;Cyclin-dependent kinase-like 2 OS=Pongo abelii OX=9601 GN=CDKL2 PE=2 SV=1
ENSSSCG00000039419	4216	0.12	0.08	0.03	0.19	0.19	0.29	1.5293	0.0490369	0.643142	SLCO4A1	XP_020933884.1;XP_020933885.1	solute carrier organic anion transporter family member 4A1 isoform X1 [Sus scrofa];solute carrier organic anion transporter family member 4A1 isoform X2 [Sus scrofa]	GO:0022857;GO:0005886;GO:0016021;GO:0006811	transmembrane transporter activity;plasma membrane;integral component of membrane;ion transport	K14354	SLCO4A	http://www.genome.jp/dbget-bin/www_bget?ko:K14354	-	-	KOG3626	Organic anion transporter	sp|Q96BD0|SO4A1_HUMAN	Solute carrier organic anion transporter family member 4A1 OS=Homo sapiens OX=9606 GN=SLCO4A1 PE=1 SV=2
novel.22342	1219	0.34	0.46	0.28	0.83	1.52	1.02	1.61531	0.0221384	0.429285	-	-	-	-	-	-	-	-	-	-	-	-	-	-
ENSSSCG00000001434	1317	0.25	0.12	0.38	0.63	1.02	0.7	1.63948	0.043386	0.605556	EGFL8	NP_001116583.1	epidermal growth factor-like protein 8 precursor [Sus scrofa]	GO:0005509	calcium ion binding	K24465	EGFL7_8	http://www.genome.jp/dbget-bin/www_bget?ko:K24465	-	-	-	-	sp|A5A8Y8|EGFL8_PIG	Epidermal growth factor-like protein 8 OS=Sus scrofa OX=9823 GN=EGFL8 PE=3 SV=1
ENSSSCG00000049587	6894	0.06	0.02	0.04	0.08	0.19	0.1	1.64745	0.0464273	0.628439	-	-	-	-	-	-	-	-	-	-	-	-	-	-
ENSSSCG00000037241	1211	0.21	0.27	0.42	0.26	1.07	1.55	1.66128	0.048049	0.638667	RGS2	NP_001038065.1	regulator of G-protein signaling 2 [Sus scrofa]	GO:0005730;GO:0006417;GO:0060452;GO:0005634;GO:0007049;GO:0010519;GO:0005829;GO:0043547;GO:0005096;GO:0055119;GO:0045744;GO:0001965;GO:0007283;GO:0050873;GO:0010614;GO:0140194;GO:0043951;GO:0060087;GO:0005886;GO:0043407;GO:0008277;GO:0009898;GO:0005737	nucleolus;regulation of translation;positive regulation of cardiac muscle contraction;nucleus;cell cycle;negative regulation of phospholipase activity;cytosol;positive regulation of GTPase activity;GTPase activator activity;relaxation of cardiac muscle;negative regulation of G protein-coupled receptor signaling pathway;G-protein alpha-subunit binding;spermatogenesis;brown fat cell differentiation…	K18154	RGS2	http://www.genome.jp/dbget-bin/www_bget?ko:K18154	cGMP-PKG signaling pathway;Oxytocin signaling pathway;Olfactory transduction	ko04022,ko04921,ko04740	-	-	sp|Q3S853|RGS2_PIG	Regulator of G-protein signaling 2 OS=Sus scrofa OX=9823 GN=RGS2 PE=2 SV=2
ENSSSCG00000036932	1799	0.08	0.37	0.17	0.43	1.15	0.56	1.74204	0.022703	0.435414	WNT6	XP_020931175.1	protein Wnt-6 [Sus scrofa]	GO:0005109;GO:0016055;GO:0005102;GO:0009798;GO:0072080;GO:0060684;GO:0072079;GO:0045165;GO:0030182;GO:0070172;GO:0001658;GO:0045893;GO:0031012;GO:0007267;GO:0009887;GO:0005125;GO:0060070;GO:0007165;GO:0010628;GO:0005615;GO:0042475;GO:0009986;GO:0005788	frizzled binding;Wnt signaling pathway;signaling receptor binding;axis specification;nephron tubule development;epithelial-mesenchymal cell signaling;nephron tubule formation;cell fate commitment;neuron differentiation;positive regulation of tooth mineralization;branching involved in ureteric bud morphogenesis;positive regulation of transcription, DNA-templated;extracellular matrix;cell-cell sign…	K00445	WNT6	http://www.genome.jp/dbget-bin/www_bget?ko:K00445	Signaling pathways regulating pluripotency of stem cells;Hippo signaling pathway;Wnt signaling pathway;mTOR signaling pathway;Melanogenesis	ko04550,ko04390,ko04310,ko04150,ko04916	-	-	sp|P22727|WNT6_MOUSE	Protein Wnt-6 OS=Mus musculus OX=10090 GN=Wnt6 PE=1 SV=2
ENSSSCG00000016652	4702	0.09	0.07	0.07	0.15	0.42	0.22	1.7474	0.0139344	0.332036	LRRN3	XP_003134818.1	leucine-rich repeat neuronal protein 3 [Sus scrofa]	GO:0016021	integral component of membrane	K24492	LRRN1_2_3	http://www.genome.jp/dbget-bin/www_bget?ko:K24492	-	-	-	-	sp|Q5R482|LRRN3_PONAB	Leucine-rich repeat neuronal protein 3 OS=Pongo abelii OX=9601 GN=LRRN3 PE=2 SV=1
ENSSSCG00000009477	4880	0.15	0.05	0.03	0.37	0.12	0.33	1.82413	0.0190072	0.39148	EDNRB	NP_001033091.1	endothelin receptor type B precursor [Sus scrofa]	GO:0008217;GO:0017046;GO:0030318;GO:0001755;GO:0048246;GO:0000122;GO:0007497;GO:0016021;GO:0014826;GO:0004962;GO:0007422;GO:0035645;GO:0014043;GO:0086100;GO:0005886;GO:0032269;GO:0006885;GO:0048484;GO:0042310;GO:0019722	regulation of blood pressure;peptide hormone binding;melanocyte differentiation;neural crest cell migration;macrophage chemotaxis;negative regulation of transcription by RNA polymerase II;posterior midgut development;integral component of membrane;vein smooth muscle contraction;endothelin receptor activity;peripheral nervous system development;enteric smooth muscle cell differentiation;negative r…	K04198	EDNRB	http://www.genome.jp/dbget-bin/www_bget?ko:K04198	Calcium signaling pathway;cGMP-PKG signaling pathway;Neuroactive ligand-receptor interaction;Melanogenesis;Relaxin signaling pathway	ko04020,ko04022,ko04080,ko04916,ko04926	-	-	sp|P35463|EDNRB_PIG	Endothelin receptor type B OS=Sus scrofa OX=9823 GN=EDNRB PE=2 SV=1
ENSSSCG00000042826	7792	0.03	0.02	0.03	0.09	0.12	0.07	1.86818	0.0346266	0.538748	-	-	-	-	-	-	-	-	-	-	-	-	-	-
ENSSSCG00000029365	3002	0	0.14	0.02	0.39	0.15	0.24	2.27694	0.0265773	0.471959	MSI1	XP_020927723.1;XP_020927721.1	RNA-binding protein Musashi homolog 1 isoform X3 [Sus scrofa];RNA-binding protein Musashi homolog 1 isoform X1 [Sus scrofa]	GO:0042802;GO:0003723;GO:0007399;GO:0008266;GO:0005844;GO:0005634;GO:0005737	identical protein binding;RNA binding;nervous system development;poly(U) RNA binding;polysome;nucleus;cytoplasm	K14411	MSI	http://www.genome.jp/dbget-bin/www_bget?ko:K14411	mRNA surveillance pathway	ko03015	KOG4205	RNA-binding protein musashi/mRNA cleavage and polyadenylation factor I complex, subunit HRP1	sp|O43347|MSI1H_HUMAN	RNA-binding protein Musashi homolog 1 OS=Homo sapiens OX=9606 GN=MSI1 PE=1 SV=1
ENSSSCG00000010610	412	0.53	1.13	0.74	3.69	4.91	4.63	2.34008	0.0295216	0.494224	GSTO1	NP_999215.1	glutathione S-transferase omega-1 [Sus scrofa]	GO:0005737;GO:0045174;GO:0006749;GO:0004364;GO:0050610	cytoplasm;glutathione dehydrogenase (ascorbate) activity;glutathione metabolic process;glutathione transferase activity;methylarsonate reductase activity	K00799	GST,gst	http://www.genome.jp/dbget-bin/www_bget?ko:K00799	Glutathione metabolism;Drug metabolism - cytochrome P450;Drug metabolism - other enzymes;Metabolism of xenobiotics by cytochrome P450;Longevity regulating pathway - worm	ko00480,ko00982,ko00983,ko00980,ko04212	KOG0406	Glutathione S-transferase	sp|Q9N1F5|GSTO1_PIG	Glutathione S-transferase omega-1 OS=Sus scrofa OX=9823 GN=GSTO1 PE=1 SV=2
ENSSSCG00000041149	4975	0.08	0	0	0.17	0.12	0.08	2.39651	0.0441947	0.610028	-	ABR01162.1	endonuclease/reverse transcriptase [Sus scrofa]	GO:0003964;GO:0004519	RNA-directed DNA polymerase activity;endonuclease activity	K10798	PARP2_3_4	http://www.genome.jp/dbget-bin/www_bget?ko:K10798	Apoptosis;Base excision repair;Longevity regulating pathway - worm	ko04210,ko03410,ko04212	-	-	sp|O00370|LORF2_HUMAN	LINE-1 retrotransposable element ORF2 protein OS=Homo sapiens OX=9606 PE=1 SV=1
ENSSSCG00000048411	6301	0.06	0.04	0	0.13	0.39	0.06	2.54321	0.00632281	0.202664	-	-	-	-	-	-	-	-	-	-	-	-	-	-
ENSSSCG00000043013	6418	0.03	0.11	0.03	0.17	0.13	0.12	2.61104	0.00707664	0.219916	-	-	-	-	-	-	-	-	-	-	-	-	-	-
ENSSSCG00000037579	877	0	0.37	0.04	0.72	1.46	1	2.82411	0.0137842	0.329861	PPBP	NP_999027.1;XP_013834226.1	platelet basic protein precursor [Sus scrofa];platelet factor 4 [Sus scrofa]	GO:0016525;GO:0051781;GO:0070098;GO:0071222;GO:0042832;GO:0045653;GO:0030593;GO:0006954;GO:0007189;GO:0006952;GO:0019221;GO:0030168;GO:0045944;GO:0005615;GO:0008009;GO:0006955;GO:0042127;GO:0045236;GO:0061844;GO:0048248;GO:0008201;GO:0030595;GO:0008083	negative regulation of angiogenesis;positive regulation of cell division;chemokine-mediated signaling pathway;cellular response to lipopolysaccharide;defense response to protozoan;negative regulation of megakaryocyte differentiation;neutrophil chemotaxis;inflammatory response;adenylate cyclase-activating G protein-coupled receptor signaling pathway;defense response;cytokine-mediated signaling pat…	K05407;K10029	PF4,CXCL4;PPBP,CXCL7	http://www.genome.jp/dbget-bin/www_bget?ko:K05407;http://www.genome.jp/dbget-bin/www_bget?ko:K10029	Cytokine-cytokine receptor interaction;Viral protein interaction with cytokine and cytokine receptor;Chemokine signaling pathway	ko04060,ko04061,ko04062	-	-	sp|P30034|PLF4_PIG;sp|P43030|CXCL7_PIG	Platelet factor 4 OS=Sus scrofa OX=9823 GN=PF4 PE=1 SV=2;Platelet basic protein OS=Sus scrofa OX=9823 GN=PPBP PE=1 SV=1
ENSSSCG00000028977	2562	0	0.03	0.03	0.16	0.14	0.19	3.07273	0.040568	0.583736	DOK6	XP_012635444.1;XP_020954987.1	docking protein 6 isoform X3 [Microcebus murinus];docking protein 6 isoform X4 [Sus scrofa]	-	-	K24037	DOK4_5_6,IRS5_6	http://www.genome.jp/dbget-bin/www_bget?ko:K24037	-	-	KOG4047	Docking protein 1 (p62dok)	sp|Q6PKX4|DOK6_HUMAN	Docking protein 6 OS=Homo sapiens OX=9606 GN=DOK6 PE=1 SV=1
novel.12378	4028	0.64	0	0.16	2.95	2.24	2.48	3.30026	0.0207658	0.413066	-	XP_020954391.1	cullin-7 isoform X1 [Sus scrofa]	-	-	-	-	-	-	-	-	-	-	-
ENSSSCG00000047010	4858	0	0.02	0	0.04	0.03	0.14	3.60075	0.0477805	0.637121	DGKG	ABR01161.1	transposase [Sus scrofa]	GO:0032197;GO:1990904;GO:0003727	transposition, RNA-mediated;ribonucleoprotein complex;single-stranded RNA binding	K00901	dgkA,DGK	http://www.genome.jp/dbget-bin/www_bget?ko:K00901	Phosphatidylinositol signaling system;Phospholipase D signaling pathway;Glycerolipid metabolism;Glycerophospholipid metabolism;Axon regeneration	ko04070,ko04072,ko00561,ko00564,ko04361	-	-	sp|P49619|DGKG_HUMAN	Diacylglycerol kinase gamma OS=Homo sapiens OX=9606 GN=DGKG PE=1 SV=3
ENSSSCG00000034750	2726	0	0.05	0	0.03	0.11	0.24	3.60683	0.0476529	0.636557	L1RE1	ABR01161.1	transposase [Sus scrofa]	GO:0032197;GO:1990904;GO:0003727	transposition, RNA-mediated;ribonucleoprotein complex;single-stranded RNA binding	-	-	-	-	-	-	-	sp|Q9UN81|LORF1_HUMAN	LINE-1 retrotransposable element ORF1 protein OS=Homo sapiens OX=9606 GN=L1RE1 PE=1 SV=1
ENSSSCG00000051682	2080	0.04	0	0	0.18	0.12	0.17	3.70401	0.0327776	0.524606	-	-	-	-	-	-	-	-	-	-	-	-	-	-
ENSSSCG00000048793	5451	0.02	0	0	0.03	0.05	0.09	3.70601	0.0333443	0.525778	-	ABR01162.1	endonuclease/reverse transcriptase [Sus scrofa]	GO:0004519;GO:0003964	endonuclease activity;RNA-directed DNA polymerase activity	K10798	PARP2_3_4	http://www.genome.jp/dbget-bin/www_bget?ko:K10798	Apoptosis;Base excision repair;Longevity regulating pathway - worm	ko04210,ko03410,ko04212	-	-	sp|O00370|LORF2_HUMAN	LINE-1 retrotransposable element ORF2 protein OS=Homo sapiens OX=9606 PE=1 SV=1
ENSSSCG00000015527	3984	0	0	0	0.1	0.05	0.02	4.08563	0.0490066	0.643122	TDRD5	XP_020919401.1	LOW QUALITY PROTEIN: tudor domain-containing protein 5 [Sus scrofa]	GO:0005737;GO:0007281	cytoplasm;germ cell development	K18407	TDRD5	http://www.genome.jp/dbget-bin/www_bget?ko:K18407	-	-	-	-	sp|D2H3M0|TDRD5_AILME	Tudor domain-containing protein 5 OS=Ailuropoda melanoleuca OX=9646 GN=TDRD5 PE=3 SV=1
ENSSSCG00000039651	2152	0	0.03	0	0.13	0.27	0.26	4.12686	0.0110101	0.290851	SLC2A5	AMN88562.1	GLUT5 [Sus scrofa]	GO:0016324;GO:0016021;GO:0042383;GO:0005353	apical plasma membrane;integral component of membrane;sarcolemma;fructose transmembrane transporter activity	K08143	SLC2A5,GLUT5	http://www.genome.jp/dbget-bin/www_bget?ko:K08143	Carbohydrate digestion and absorption	ko04973	-	-	sp|P58353|GTR5_BOVIN	Solute carrier family 2, facilitated glucose transporter member 5 OS=Bos taurus OX=9913 GN=SLC2A5 PE=1 SV=2
ENSSSCG00000042788	1243	0	0	0	0.19	0.29	0.19	4.22143	0.032059	0.517921	BIK	XP_020947069.1	uncharacterized protein LOC100620827 isoform X1 [Sus scrofa]	-	-	K18452	BIK	http://www.genome.jp/dbget-bin/www_bget?ko:K18452	-	-	-	-	sp|Q13323|BIK_HUMAN	Bcl-2-interacting killer OS=Homo sapiens OX=9606 GN=BIK PE=1 SV=2
ENSSSCG00000037083	3145	0.03	0.02	0	0.28	0.13	0.13	4.44286	0.00433487	0.155937	-	ABR01162.1	endonuclease/reverse transcriptase [Sus scrofa]	GO:0003964;GO:0004519	RNA-directed DNA polymerase activity;endonuclease activity	K10798	PARP2_3_4	http://www.genome.jp/dbget-bin/www_bget?ko:K10798	Apoptosis;Base excision repair;Longevity regulating pathway - worm	ko04210,ko03410,ko04212	-	-	sp|O00370|LORF2_HUMAN	LINE-1 retrotransposable element ORF2 protein OS=Homo sapiens OX=9606 PE=1 SV=1
novel.20476	449	0	0	0	3.6	0	1.04	4.45081	0.032127	0.517943	-	-	-	-	-	-	-	-	-	-	-	-	-	-
novel.24424	621	0	0	0	0	0.21	2.22	4.45151	0.0375611	0.558054	ARMCX6	XP_020935489.1	protein ARMCX6-like [Sus scrofa]	GO:0016021;GO:0005739	integral component of membrane;mitochondrion	-	-	-	-	-	-	-	sp|Q7L4S7|ARMX6_HUMAN	Protein ARMCX6 OS=Homo sapiens OX=9606 GN=ARMCX6 PE=2 SV=1
ENSSSCG00000032413	1779	0	0	0.13	0.34	1.56	0.9	4.97366	6.26e-05	0.0066352	STIM2	VFV25009.1	Hypothetical predicted protein, partial [Lynx pardinus]	GO:0016021;GO:0006874;GO:0002115;GO:0005246;GO:0051928;GO:0006816;GO:0005783;GO:0005509;GO:0015279;GO:0005789;GO:0046872;GO:0032237;GO:0005886	integral component of membrane;cellular calcium ion homeostasis;store-operated calcium entry;calcium channel regulator activity;positive regulation of calcium ion transport;calcium ion transport;endoplasmic reticulum;calcium ion binding;store-operated calcium channel activity;endoplasmic reticulum membrane;metal ion binding;activation of store-operated calcium channel activity;plasma membrane	K18196	STIM2	http://www.genome.jp/dbget-bin/www_bget?ko:K18196	Calcium signaling pathway	ko04020	-	-	sp|Q9P246|STIM2_HUMAN	Stromal interaction molecule 2 OS=Homo sapiens OX=9606 GN=STIM2 PE=1 SV=2
ENSSSCG00000044435	2072	0	0	0	0.23	0.17	0.24	5.00921	0.00286933	0.119778	-	-	-	-	-	-	-	-	-	-	-	-	-	-
ENSSSCG00000048446	4015	0	0	0	0.03	0.31	0.07	5.3074	0.00213379	0.0964517	-	ABR01162.1	endonuclease/reverse transcriptase [Sus scrofa]	GO:0004519;GO:0003964	endonuclease activity;RNA-directed DNA polymerase activity	K10798	PARP2_3_4	http://www.genome.jp/dbget-bin/www_bget?ko:K10798	Apoptosis;Base excision repair;Longevity regulating pathway - worm	ko04210,ko03410,ko04212	-	-	sp|O00370|LORF2_HUMAN	LINE-1 retrotransposable element ORF2 protein OS=Homo sapiens OX=9606 PE=1 SV=1
ENSSSCG00000045039	1479	0.01	0	0	1.05	0.22	0.13	5.51221	0.000879621	0.0508566	L1RE1	ABR01161.1	transposase [Sus scrofa]	GO:0003727;GO:0032197;GO:1990904	single-stranded RNA binding;transposition, RNA-mediated;ribonucleoprotein complex	-	-	-	-	-	-	-	sp|Q9UN81|LORF1_HUMAN	LINE-1 retrotransposable element ORF1 protein OS=Homo sapiens OX=9606 GN=L1RE1 PE=1 SV=1
ENSSSCG00000042370	4469	0	0	0	0.2	0.22	0.07	5.76931	0.000160189	0.01457	-	ABR01162.1	endonuclease/reverse transcriptase [Sus scrofa]	GO:0003964;GO:0004519	RNA-directed DNA polymerase activity;endonuclease activity	K10798	PARP2_3_4	http://www.genome.jp/dbget-bin/www_bget?ko:K10798	Apoptosis;Base excision repair;Longevity regulating pathway - worm	ko04210,ko03410,ko04212	-	-	sp|O00370|LORF2_HUMAN	LINE-1 retrotransposable element ORF2 protein OS=Homo sapiens OX=9606 PE=1 SV=1
[truncated: 1 more rows]

## Sheet: Table S2-3
Table S2-3 Common DEGs at both 0- and 3.5-d post-induction
GeneID	Gene_name
[truncated: 11 more rows]
