# Supplementary material for: Effects of HOXC8 on the Proliferation and Differentiation of Porcine Preadipocytes
Source: Animals (Basel). 2023 Aug 14;13(16):2615. doi: 10.3390/ani13162615 (PMC10451666; doi:10.3390/ani13162615)
Supplement: Supplementary file 1 [file animals-13-02615-s001.zip › Table S3 Functional analysis of DEGs at 0-d post-induction.xlsx]

## Sheet: Table S3-1
Table S3-1 KEGG pathway signaficantly enriched by DEGs at 0-d post-induction
Pathway Hierarchy1	Pathway Hierarchy2	KEGG Pathway	Pathway ID	Gene Number	Background number	P-Value	Q-Value	Gene ID
Organismal Systems	Immune system	IL-17 signaling pathway	ko04657	10	87	4.35165e-06	0.000718023	ENSSSCG00000007436,ENSSSCG00000017488,ENSSSCG00000014985,ENSSSCG00000016254,ENSSSCG00000020970,ENSSSCG00000008953,ENSSSCG00000033171,ENSSSCG00000032658,ENSSSCG00000015579,ENSSSCG00000004154
Environmental Information Processing	Signaling molecules and interaction	Cytokine-cytokine receptor interaction	ko04060	17	289	2.6576e-05	0.00219252	ENSSSCG00000020970,ENSSSCG00000016254,ENSSSCG00000008953,ENSSSCG00000017488,ENSSSCG00000040725,ENSSSCG00000024759,ENSSSCG00000001727,ENSSSCG00000027130,novel.18668,ENSSSCG00000040961,ENSSSCG00000010376,ENSSSCG00000039074,ENSSSCG00000020906,ENSSSCG00000000232,ENSSSCG00000035077,ENSSSCG00000008090,ENSSSCG00000016866
Environmental Information Processing	Signal transduction	TNF signaling pathway	ko04668	9	115	0.000271914	0.0149553	ENSSSCG00000007436,ENSSSCG00000024759,ENSSSCG00000014985,ENSSSCG00000040961,ENSSSCG00000020970,ENSSSCG00000016254,ENSSSCG00000033171,ENSSSCG00000015579,ENSSSCG00000004154
Environmental Information Processing	Signal transduction	MAPK signaling pathway	ko04010	15	298	0.000428658	0.0176821	ENSSSCG00000005016,ENSSSCG00000031321,ENSSSCG00000036520,ENSSSCG00000004651,ENSSSCG00000015850,ENSSSCG00000014878,ENSSSCG00000008090,ENSSSCG00000017311,ENSSSCG00000014047,ENSSSCG00000013754,ENSSSCG00000050998,ENSSSCG00000038185,ENSSSCG00000033171,ENSSSCG00000041764,ENSSSCG00000026257
Environmental Information Processing	Signal transduction	JAK-STAT signaling pathway	ko04630	8	178	0.0172593	0.474631	ENSSSCG00000017488,ENSSSCG00000040725,ENSSSCG00000040961,ENSSSCG00000037900,ENSSSCG00000020970,ENSSSCG00000005016,ENSSSCG00000016866,ENSSSCG00000006653
Organismal Systems	Endocrine system	Relaxin signaling pathway	ko04926	7	141	0.0154511	0.474631	ENSSSCG00000044700,ENSSSCG00000005016,ENSSSCG00000014985,ENSSSCG00000030361,ENSSSCG00000007436,ENSSSCG00000033171,novel.23707
Environmental Information Processing	Signaling molecules and interaction	Viral protein interaction with cytokine and cytokine receptor	ko04061	5	88	0.0230241	0.474871	ENSSSCG00000016254,ENSSSCG00000020970,ENSSSCG00000008953,ENSSSCG00000020906,ENSSSCG00000024759
Environmental Information Processing	Signal transduction	PI3K-Akt signaling pathway	ko04151	13	377	0.0225821	0.474871	ENSSSCG00000016866,ENSSSCG00000038185,ENSSSCG00000006653,ENSSSCG00000017488,ENSSSCG00000014047,ENSSSCG00000031321,ENSSSCG00000005016,ENSSSCG00000037900,ENSSSCG00000020970,ENSSSCG00000036520,ENSSSCG00000004651,ENSSSCG00000031888,ENSSSCG00000044700
Organismal Systems	Endocrine system	Growth hormone synthesis, secretion and action	ko04935	6	124	0.0269782	0.4946	ENSSSCG00000020906,ENSSSCG00000033171,ENSSSCG00000041764,ENSSSCG00000033815,ENSSSCG00000016866,ENSSSCG00000005016
Environmental Information Processing	Signal transduction	FoxO signaling pathway	ko04068	6	141	0.0459646	0.621723	ENSSSCG00000020970,ENSSSCG00000037900,ENSSSCG00000005016,ENSSSCG00000002707,ENSSSCG00000033171,ENSSSCG00000020906
Metabolism	Metabolism of cofactors and vitamins	One carbon pool by folate	ko00670	2	19	0.0468215	0.621723	ENSSSCG00000030626,ENSSSCG00000008289
Organismal Systems	Immune system	C-type lectin receptor signaling pathway	ko04625	5	108	0.0489842	0.621723	ENSSSCG00000014878,ENSSSCG00000033171,ENSSSCG00000010224,ENSSSCG00000020970,ENSSSCG00000015579
Organismal Systems	Nervous system	Synaptic vesicle cycle	ko04721	5	101	0.0385215	0.621723	ENSSSCG00000013833,ENSSSCG00000007772,ENSSSCG00000013880,ENSSSCG00000014447,ENSSSCG00000013754

## Sheet: Table S3-2
Table S3-2 Differentially expressed genes related to cell proliferation at 0-d post-induction
GeneID	Length	Control_0d_1	Control_0d_2	Control_0d_3	Treatment_0d_1	Treatment_0d_2	Treatment_0d_3	logFC	Pvalue	FDR	Gene_name	NR_ID	NR_annotation	GO_ID	GO_term	备注	备注2	KO_ID	KO_gene	KO_Hyperlink	KEGG_Pathway	Pathway_ID	KOG_ID	KOG_annotation	Swiss-Prot_ID	Swiss-Prot_annotation
ENSSSCG00000050594	864	0.28	0.54	0	1.91	2.12	2.16	2.99808	0.000381876	0.00797647	ESCO2	XP_020930091.1	LOW QUALITY PROTEIN: N-acetyltransferase ESCO2 [Sus scrofa]	GO:0005634;GO:0007059;GO:0035861;GO:0007049;GO:0030054;GO:0005721;GO:0005654;GO:0005794;GO:0071168;GO:0004468;GO:0001741;GO:0010369;GO:0016746;GO:0002244;GO:0006275;GO:0046872;GO:0006302;GO:0034421	nucleus;chromosome segregation;site of double-strand break;cell cycle;cell junction;pericentric heterochromatin;nucleoplasm;Golgi apparatus;protein localization to chromatin;lysine N-acetyltransferase activity, acting on acetyl phosphate as donor;XY body;chromocenter;acyltransferase activity;hematopoietic progenitor cell differentiation;regulation of DNA replication;metal ion binding;double-stran…	hematopoietic progenitor cell differentiation		K11268	ESCO,ECO1	http://www.genome.jp/dbget-bin/www_bget?ko:K11268	-	-	-	-	sp|Q56NI9|ESCO2_HUMAN	N-acetyltransferase ESCO2 OS=Homo sapiens OX=9606 GN=ESCO2 PE=1 SV=1
ENSSSCG00000007436	2404	1.07	0.76	0.94	1.89	1.46	1.61	0.876883	0.0110331	0.114241	MMP9	NP_001033093.1	matrix metalloproteinase-9 precursor [Sus scrofa]	GO:2001258;GO:0030198;GO:0034614;GO:0001503;GO:0030574;GO:1900122;GO:2001243;GO:0008270;GO:0004222;GO:0007566;GO:1904645;GO:0051549;GO:0042802;GO:0043065;GO:0043388;GO:0001501;GO:0071492;GO:0050900;GO:0090200;GO:1904707;GO:0031012;GO:2000697;GO:2001268;GO:0005615;GO:0071276;GO:0005576;GO:0045742;GO:0001934;GO:0035987	negative regulation of cation channel activity;extracellular matrix organization;cellular response to reactive oxygen species;ossification;collagen catabolic process;positive regulation of receptor binding;negative regulation of intrinsic apoptotic signaling pathway;zinc ion binding;metalloendopeptidase activity;embryo implantation;response to amyloid-beta;positive regulation of keratinocyte migr…	alpha-beta T cell differentiation		K01403	MMP9	http://www.genome.jp/dbget-bin/www_bget?ko:K01403	TNF signaling pathway;Estrogen signaling pathway;Relaxin signaling pathway;IL-17 signaling pathway;Leukocyte transendothelial migration	ko04668,ko04915,ko04926,ko04657,ko04670	-	-	sp|P52176|MMP9_BOVIN	Matrix metalloproteinase-9 OS=Bos taurus OX=9913 GN=MMP9 PE=2 SV=1
ENSSSCG00000014878	4555	1.4	0.7	1.52	2.93	1.5	1.67	0.823789	0.00622983	0.0749805	PAK1	XP_004466325.1;XP_007939097.1;XP_018892880.1;XP_024428515.1;XP_027263499.1	serine/threonine-protein kinase PAK 1 [Dasypus novemcinctus];PREDICTED: serine/threonine-protein kinase PAK 1 isoform X3 [Orycteropus afer afer];serine/threonine-protein kinase PAK 1 isoform X3 [Gorilla gorilla gorilla];serine/threonine-protein kinase PAK 1 isoform X2 [Desmodus rotundus];serine/threonine-protein kinase PAK 1 isoform X4 [Cricetulus griseus]	GO:0042802;GO:0032587;GO:0006974;GO:0005694;GO:0005829;GO:0006915;GO:0030335;GO:0005911;GO:0060244;GO:0033148;GO:0016301;GO:0031098;GO:0048012;GO:0005925;GO:0001726;GO:0005654;GO:0106311;GO:0033138;GO:0032991;GO:0030424;GO:0005524;GO:0090063;GO:0001934;GO:0031267;GO:0016477;GO:0004674;GO:0016310;GO:0005737;GO:0006338;GO:0046777;GO:0048754;GO:0005518;GO:0008284;GO:0006468;GO:0051496;GO:0042060;GO:…	identical protein binding;ruffle membrane;cellular response to DNA damage stimulus;chromosome;cytosol;apoptotic process;positive regulation of cell migration;cell-cell junction;negative regulation of cell proliferation involved in contact inhibition;positive regulation of intracellular estrogen receptor signaling pathway;kinase activity;stress-activated protein kinase signaling cascade;hepatocyte…			K04409	PAK1	http://www.genome.jp/dbget-bin/www_bget?ko:K04409	Regulation of actin cytoskeleton;Focal adhesion;ErbB signaling pathway;Hippo signaling pathway - multiple species;MAPK signaling pathway;Ras signaling pathway;cAMP signaling pathway;Axon guidance;C-type lectin receptor signaling pathway;Chemokine signaling pathway;Fc gamma R-mediated phagocytosis;Natural killer cell mediated cytotoxicity;T cell receptor signaling pathway	ko04810,ko04510,ko04012,ko04392,ko04010,ko04014,ko04024,ko04360,ko04625,ko04062,ko04666,ko04650,ko04660	KOG0578	p21-activated serine/threonine protein kinase	sp|Q08E52|PAK1_BOVIN	Serine/threonine-protein kinase PAK 1 OS=Bos taurus OX=9913 GN=PAK1 PE=1 SV=1
ENSSSCG00000033171	2213	0.69	0.97	0.76	1.38	1.31	1.5	0.782837	0.041846	0.292184	MAPK11	XP_020946986.1;XP_020946985.1	mitogen-activated protein kinase 11 isoform X5 [Sus scrofa];mitogen-activated protein kinase 11 isoform X4 [Sus scrofa]	GO:0106310;GO:0051090;GO:0004707;GO:1901796;GO:0048010;GO:0060348;GO:0001649;GO:0098586;GO:0010628;GO:0004674;GO:0005737;GO:0005524;GO:0005634;GO:0106311;GO:0071347;GO:0051149;GO:0051403;GO:0005654;GO:0060044;GO:0035556;GO:0032735;GO:0000187;GO:0005829;GO:0007265	protein serine kinase activity;regulation of DNA-binding transcription factor activity;MAP kinase activity;regulation of signal transduction by p53 class mediator;vascular endothelial growth factor receptor signaling pathway;bone development;osteoblast differentiation;cellular response to virus;positive regulation of gene expression;protein serine/threonine kinase activity;cytoplasm;ATP binding;n…	osteoblast differentiation		K04441	P38	http://www.genome.jp/dbget-bin/www_bget?ko:K04441	Cellular senescence;Oocyte meiosis;Signaling pathways regulating pluripotency of stem cells;FoxO signaling pathway;MAPK signaling pathway;MAPK signaling pathway - fly;Rap1 signaling pathway;Sphingolipid signaling pathway;TNF signaling pathway;VEGF signaling pathway;Longevity regulating pathway - worm;Adrenergic signaling in cardiomyocytes;Axon regeneration;Osteoclast differentiation;GnRH signalin…	ko04218,ko04114,ko04550,ko04068,ko04010,ko04013,ko04015,ko04071,ko04668,ko04370,ko04212,ko04261,ko04361,ko04380,ko04912,ko04935,ko04914,ko04917,ko04926,ko04714,ko04625,ko04664,ko04657,ko04670,ko04621,ko04613,ko04611,ko04622,ko04660,ko04658,ko04659,ko04624,ko04620,ko04728,ko04722,ko04723,ko04750	KOG0660	Mitogen-activated protein kinase	sp|Q9WUI1|MK11_MOUSE;sp|Q15759|MK11_HUMAN	Mitogen-activated protein kinase 11 OS=Mus musculus OX=10090 GN=Mapk11 PE=1 SV=2;Mitogen-activated protein kinase 11 OS=Homo sapiens OX=9606 GN=MAPK11 PE=1 SV=2
ENSSSCG00000031262	2079	22.59	22.48	22.59	39.54	40.08	33.81	0.743912	1.71992e-17	5.29638e-15	TXNIP	NP_001038079.1;PNJ22913.1	thioredoxin-interacting protein [Sus scrofa];TXNIP isoform 2 [Pongo abelii]	GO:0009749;GO:0043065;GO:0051782;GO:0005829;GO:0009612;GO:0071228;GO:0000122;GO:0007049;GO:0005634;GO:0015031;GO:0006979;GO:0032570;GO:0005737;GO:0006606;GO:0030216;GO:0051592;GO:0042493;GO:0005758;GO:0032355;GO:0042127;GO:0035590;GO:0042542;GO:0048008;GO:0031625;GO:0004857	response to glucose;positive regulation of apoptotic process;negative regulation of cell division;cytosol;response to mechanical stimulus;cellular response to tumor cell;negative regulation of transcription by RNA polymerase II;cell cycle;nucleus;protein transport;response to oxidative stress;response to progesterone;cytoplasm;protein import into nucleus;keratinocyte differentiation;response to c…			K20910	TXNIP	http://www.genome.jp/dbget-bin/www_bget?ko:K20910	NOD-like receptor signaling pathway	ko04621	KOG3780	Thioredoxin binding protein TBP-2/VDUP1	sp|Q2HY40|TXNIP_PIG	Thioredoxin-interacting protein OS=Sus scrofa OX=9823 GN=TXNIP PE=2 SV=1
ENSSSCG00000005621	1989	33.63	30.99	31.2	48.21	54.12	53.91	0.668596	1.70212e-17	5.29638e-15	CDK9	TKC38098.1;OBS69283.1;BAC40824.1;XP_021005892.2	hypothetical protein EI555_002030, partial [Monodon monoceros];hypothetical protein A6R68_02193, partial [Neotoma lepida];unnamed protein product [Mus musculus];cyclin-dependent kinase 9 [Mus caroli]	GO:0016592;GO:0006468;GO:0045944;GO:0008024;GO:0001223;GO:0010613;GO:0070816;GO:0042493;GO:0097322;GO:0008353;GO:0004674;GO:0031297;GO:0008023;GO:0106310;GO:0070691;GO:0004672;GO:0071345;GO:0003682;GO:0003677;GO:0051147;GO:0006282;GO:0051301;GO:0000978;GO:2001168;GO:0019901;GO:0036464;GO:0005524;GO:0017069;GO:0071157;GO:1900364;GO:0005634;GO:0016605;GO:0106311;GO:0033129;GO:0005654;GO:0008134;GO:…	mediator complex;protein phosphorylation;positive regulation of transcription by RNA polymerase II;cyclin/CDK positive transcription elongation factor complex;transcription coactivator binding;positive regulation of cardiac muscle hypertrophy;phosphorylation of RNA polymerase II C-terminal domain;response to xenobiotic stimulus;7SK snRNA binding;RNA polymerase II CTD heptapeptide repeat kinase ac…	cyclin/CDK positive transcription elongation factor complex		K02211	CDK9	http://www.genome.jp/dbget-bin/www_bget?ko:K02211	-	-	KOG0600	Cdc2-related protein kinase	sp|Q5EAB2|CDK9_BOVIN;sp|Q99J95|CDK9_MOUSE	Cyclin-dependent kinase 9 OS=Bos taurus OX=9913 GN=CDK9 PE=2 SV=1;Cyclin-dependent kinase 9 OS=Mus musculus OX=10090 GN=Cdk9 PE=1 SV=1
ENSSSCG00000050998	891	39.23	35.31	44.18	57.8	63.47	58.49	0.612217	7.29434e-08	4.29609e-06	Ddit3	VTJ60572.1	Hypothetical predicted protein [Marmota monax]	GO:0005737;GO:0032700;GO:0043525;GO:0007050;GO:0045662;GO:1903026;GO:0032088;GO:0032689;GO:0120163;GO:0042594;GO:0001228;GO:0046982;GO:0051209;GO:2001244;GO:1990622;GO:0003677;GO:0001955;GO:0090090;GO:0072655;GO:0140416;GO:0006986;GO:1990617;GO:0008140;GO:0043522;GO:0051091;GO:0006915;GO:1990440;GO:0032792;GO:0006983;GO:0070059;GO:0032713;GO:0045454;GO:2000016;GO:0032993;GO:0051898;GO:0000978;GO:…	cytoplasm;negative regulation of interleukin-17 production;positive regulation of neuron apoptotic process;regulation of cell cycle;negative regulation of myoblast differentiation;negative regulation of RNA polymerase II regulatory region sequence-specific DNA binding;negative regulation of NF-kappaB transcription factor activity;negative regulation of interferon-gamma production;negative regulat…	fat cell differentiation	regulation of cell cycle	K04452	DDIT3,GADD153	http://www.genome.jp/dbget-bin/www_bget?ko:K04452	Apoptosis;MAPK signaling pathway;Protein processing in endoplasmic reticulum	ko04210,ko04010,ko04141	-	-	sp|P35639|DDIT3_MOUSE	DNA damage-inducible transcript 3 protein OS=Mus musculus OX=10090 GN=Ddit3 PE=1 SV=1
ENSSSCG00000002294	1451	5.66	6.22	4.5	2.79	3.12	4.96	-0.588431	0.033239	0.248785	ARG2	XP_001928714.1	arginase-2, mitochondrial isoform X1 [Sus scrofa]	GO:0006941;GO:0071641;GO:2000774;GO:1905403;GO:0032651;GO:0004053;GO:0032696;GO:0006525;GO:1903426;GO:0005739;GO:2000562;GO:0032700;GO:0001657;GO:0002829;GO:0071650;GO:0000050;GO:1900425;GO:0032720;GO:0071644;GO:0046872	striated muscle contraction;negative regulation of macrophage inflammatory protein 1 alpha production;positive regulation of cellular senescence;negative regulation of activated CD8-positive, alpha-beta T cell apoptotic process;regulation of interleukin-1 beta production;arginase activity;negative regulation of interleukin-13 production;arginine metabolic process;regulation of reactive oxygen spe…			K01476	E3.5.3.1,rocF,arg	http://www.genome.jp/dbget-bin/www_bget?ko:K01476	Arginine and proline metabolism;Arginine biosynthesis	ko00330,ko00220	KOG2965	Arginase	sp|Q58DL1|ARGI2_BOVIN	Arginase-2, mitochondrial OS=Bos taurus OX=9913 GN=ARG2 PE=2 SV=1
ENSSSCG00000022447	1511	33.11	38.69	41.04	24.5	23.81	32.68	-0.592279	2.89063e-09	2.39656e-07	F3	XP_020944341.1;NP_998950.1	tissue factor isoform X1 [Sus scrofa];tissue factor [Sus scrofa]	GO:0001938;GO:0016021;GO:0002541;GO:0007596;GO:0005615;GO:0045766;GO:0009986;GO:0005543;GO:0006919;GO:0051897;GO:0010641;GO:0031012	positive regulation of endothelial cell proliferation;integral component of membrane;activation of plasma proteins involved in acute inflammatory response;blood coagulation;extracellular space;positive regulation of angiogenesis;cell surface;phospholipid binding;activation of cysteine-type endopeptidase activity involved in apoptotic process;positive regulation of protein kinase B signaling;posit…			K03901	F3,CD142	http://www.genome.jp/dbget-bin/www_bget?ko:K03901	Complement and coagulation cascades	ko04610	-	-	sp|P30931|TF_BOVIN	Tissue factor OS=Bos taurus OX=9913 GN=F3 PE=1 SV=1
ENSSSCG00000005385	4964	7.54	8.04	7.5	4.73	4.51	5.58	-0.603796	3.97467e-08	2.53534e-06	NR4A3	NP_999412.1;XP_032333963.1;XP_032333965.1	nuclear receptor subfamily 4 group A member 3 [Sus scrofa];nuclear receptor subfamily 4 group A member 3 isoform X1 [Camelus ferus];nuclear receptor subfamily 4 group A member 3 isoform X2 [Camelus ferus]	GO:0043303;GO:0097009;GO:0045652;GO:0010613;GO:0031100;GO:1900625;GO:0004879;GO:0035726;GO:0001228;GO:0045944;GO:0044320;GO:0045444;GO:0000785;GO:0003677;GO:0000981;GO:0061469;GO:0071870;GO:0035259;GO:0071376;GO:1904707;GO:0048008;GO:0048660;GO:1904754;GO:0035497;GO:0019901;GO:0032765;GO:0048661;GO:0000978;GO:0003707;GO:0008270;GO:0010828;GO:0006357;GO:0038097;GO:0043565;GO:0007369;GO:0006367;GO:…	mast cell degranulation;energy homeostasis;regulation of megakaryocyte differentiation;positive regulation of cardiac muscle hypertrophy;animal organ regeneration;positive regulation of monocyte aggregation;nuclear receptor activity;common myeloid progenitor cell proliferation;DNA-binding transcription activator activity, RNA polymerase II-specific;positive regulation of transcription by RNA poly…	fat cell differentiation		K08559	NR4A3,NOR1	http://www.genome.jp/dbget-bin/www_bget?ko:K08559	-	-	KOG4217	Nuclear receptors of the nerve growth factor-induced protein B type	sp|Q92570|NR4A3_HUMAN	Nuclear receptor subfamily 4 group A member 3 OS=Homo sapiens OX=9606 GN=NR4A3 PE=1 SV=3
ENSSSCG00000013517	3422	17.68	18.9	17.29	11.64	10.56	12.88	-0.623005	1.69304e-11	2.10954e-09	UHRF1	XP_005661377.1	E3 ubiquitin-protein ligase UHRF1 [Sus scrofa]	GO:0046872;GO:0003677;GO:0016740;GO:0007049;GO:0005634;GO:0016567	metal ion binding;DNA binding;transferase activity;cell cycle;nucleus;protein ubiquitination	cell cycle		K10638	UHRF1,NP95	http://www.genome.jp/dbget-bin/www_bget?ko:K10638	-	-	-	-	sp|A7E320|UHRF1_BOVIN	E3 ubiquitin-protein ligase UHRF1 OS=Bos taurus OX=9913 GN=UHRF1 PE=2 SV=1
ENSSSCG00000026602	3926	3.38	3.07	4.59	2.39	2.07	2.38	-0.693691	0.000320774	0.00687336	PTGIR	XP_003356000.1	prostacyclin receptor [Sus scrofa]	GO:0005886;GO:0032496;GO:0004930;GO:0048662;GO:0007189;GO:0016021;GO:0005829;GO:0010642	plasma membrane;response to lipopolysaccharide;G protein-coupled receptor activity;negative regulation of smooth muscle cell proliferation;adenylate cyclase-activating G protein-coupled receptor signaling pathway;integral component of membrane;cytosol;negative regulation of platelet-derived growth factor receptor signaling pathway			K04263	PTGIR	http://www.genome.jp/dbget-bin/www_bget?ko:K04263	Neuroactive ligand-receptor interaction;Vascular smooth muscle contraction;Platelet activation	ko04080,ko04270,ko04611	-	-	sp|P79393|PI2R_BOVIN	Prostacyclin receptor OS=Bos taurus OX=9913 GN=PTGIR PE=3 SV=1
ENSSSCG00000004154	4716	23.58	26.31	27	14.7	15.72	16.2	-0.72725	3.41531e-24	2.37485e-21	TNFAIP3	XP_005659239.1	tumor necrosis factor alpha-induced protein 3 isoform X1 [Sus scrofa]	GO:2000352;GO:0008270;GO:0045736;GO:0032495;GO:0070536;GO:0042802;GO:0070936;GO:0016567;GO:0070429;GO:0019900;GO:0034140;GO:0002634;GO:0045824;GO:0005634;GO:0002020;GO:1902042;GO:2000347;GO:0032715;GO:0043130;GO:0071108;GO:0048662;GO:0043621;GO:2000349;GO:0070301;GO:0004843;GO:0005737;GO:0050869;GO:0032703;GO:0032088;GO:0043124;GO:0001922;GO:0016579;GO:0072666;GO:0070433;GO:0032691;GO:0072573;GO:…	negative regulation of endothelial cell apoptotic process;zinc ion binding;negative regulation of cyclin-dependent protein serine/threonine kinase activity;response to muramyl dipeptide;protein K63-linked deubiquitination;identical protein binding;protein K48-linked ubiquitination;protein ubiquitination;negative regulation of nucleotide-binding oligomerization domain containing 1 signaling pathwa…			K11859	TNFAIP3,A20,OTUD7C	http://www.genome.jp/dbget-bin/www_bget?ko:K11859	Necroptosis;NF-kappa B signaling pathway;TNF signaling pathway;IL-17 signaling pathway;NOD-like receptor signaling pathway	ko04217,ko04064,ko04668,ko04657,ko04621	KOG4345	NF-kappa B regulator AP20/Cezanne	sp|P21580|TNAP3_HUMAN	Tumor necrosis factor alpha-induced protein 3 OS=Homo sapiens OX=9606 GN=TNFAIP3 PE=1 SV=1
ENSSSCG00000029296	1506	3.37	2.65	3.75	1.42	1.93	2.47	-0.743569	0.0253428	0.205914	FOXC2	XP_020949353.1	forkhead box protein C2 [Sus scrofa]	GO:0006357;GO:0001756;GO:0000978;GO:0014032;GO:0001946;GO:0035470;GO:0001974;GO:0008286;GO:0042802;GO:0001503;GO:0000122;GO:1990841;GO:0005634;GO:0003700;GO:0048343;GO:0001569;GO:0016604;GO:0048703;GO:0033630;GO:0043565;GO:1902257;GO:0001228;GO:0031490;GO:0060038;GO:0009653;GO:0120163;GO:0090050;GO:0097746;GO:0030199;GO:0001657;GO:0030154;GO:0055010;GO:0072011;GO:0000981;GO:0072112;GO:0048010;GO:…	regulation of transcription by RNA polymerase II;somitogenesis;RNA polymerase II cis-regulatory region sequence-specific DNA binding;neural crest cell development;lymphangiogenesis;positive regulation of vascular wound healing;blood vessel remodeling;insulin receptor signaling pathway;identical protein binding;ossification;negative regulation of transcription by RNA polymerase II;promoter-specifi…			K09396	FOXC	http://www.genome.jp/dbget-bin/www_bget?ko:K09396	-	-	-	-	sp|Q99958|FOXC2_HUMAN	Forkhead box protein C2 OS=Homo sapiens OX=9606 GN=FOXC2 PE=1 SV=1
ENSSSCG00000001727	3639	5.46	7.5	7.87	3.69	4.13	4.11	-0.769463	3.90047e-07	1.96905e-05	TNFRSF21	XP_003128478.3	tumor necrosis factor receptor superfamily member 21 [Sus scrofa]	GO:0007165;GO:0032693;GO:0032696;GO:0051402;GO:0050852;GO:0030889;GO:0006959;GO:0071356;GO:0042130;GO:0005887;GO:0048713;GO:0032714;GO:0002250;GO:0016021;GO:0006915;GO:0001783;GO:0031642;GO:0030424;GO:0097252;GO:0042552	signal transduction;negative regulation of interleukin-10 production;negative regulation of interleukin-13 production;neuron apoptotic process;T cell receptor signaling pathway;negative regulation of B cell proliferation;humoral immune response;cellular response to tumor necrosis factor;negative regulation of T cell proliferation;integral component of plasma membrane;regulation of oligodendrocyte…			K05157	TNFRSF21,DR6,CD358	http://www.genome.jp/dbget-bin/www_bget?ko:K05157	Cytokine-cytokine receptor interaction	ko04060	-	-	sp|O75509|TNR21_HUMAN	Tumor necrosis factor receptor superfamily member 21 OS=Homo sapiens OX=9606 GN=TNFRSF21 PE=1 SV=1
ENSSSCG00000037900	3764	33.24	33.5	33.57	17.44	17.86	22.39	-0.816821	8.25235e-19	3.06703e-16	CCND1	XP_020938345.1	G1/S-specific cyclin-D1 [Sus scrofa]	GO:0016020	membrane			K04503	CCND1	http://www.genome.jp/dbget-bin/www_bget?ko:K04503	Cell cycle;Cellular senescence;p53 signaling pathway;Focal adhesion;Tight junction;AMPK signaling pathway;Apelin signaling pathway;FoxO signaling pathway;Hedgehog signaling pathway;Hippo signaling pathway;JAK-STAT signaling pathway;PI3K-Akt signaling pathway;Wnt signaling pathway;Oxytocin signaling pathway;Prolactin signaling pathway;Thyroid hormone signaling pathway	ko04110,ko04218,ko04115,ko04510,ko04530,ko04152,ko04371,ko04068,ko04340,ko04390,ko04630,ko04151,ko04310,ko04921,ko04917,ko04919	KOG0656	G1/S-specific cyclin D	sp|Q2KI22|CCND1_BOVIN	G1/S-specific cyclin-D1 OS=Bos taurus OX=9913 GN=CCND1 PE=2 SV=1
ENSSSCG00000035077	1873	2.97	4.44	4.94	2.55	1.99	2.38	-0.83651	0.00206513	0.0310866	INHBA	NP_999193.1	inhibin beta A chain precursor [Sus scrofa]	GO:0043509;GO:0097191;GO:0097154;GO:0045786;GO:0042476;GO:0042802;GO:0060279;GO:0006357;GO:0048333;GO:0008584;GO:0060395;GO:0030308;GO:0042701;GO:0017046;GO:0001541;GO:0070699;GO:0008285;GO:0032924;GO:0042541;GO:2001241;GO:0048471;GO:0010862;GO:0007050;GO:0051799;GO:0035987;GO:0060021;GO:0001942;GO:0005125;GO:0005576;GO:0045944;GO:0010628;GO:0042493;GO:0061029;GO:0005615;GO:0005179;GO:0000082;GO:…	activin A complex;extrinsic apoptotic signaling pathway;GABAergic neuron differentiation;negative regulation of cell cycle;odontogenesis;identical protein binding;positive regulation of ovulation;regulation of transcription by RNA polymerase II;mesodermal cell differentiation;male gonad development;SMAD protein signal transduction;negative regulation of cell growth;progesterone secretion;peptide …	negative regulation of cell cycle	negative regulation of cell population proliferation	K04667	INHBA	http://www.genome.jp/dbget-bin/www_bget?ko:K04667	Signaling pathways regulating pluripotency of stem cells;TGF-beta signaling pathway;Cytokine-cytokine receptor interaction	ko04550,ko04350,ko04060	-	-	sp|P03970|INHBA_PIG	Inhibin beta A chain OS=Sus scrofa OX=9823 GN=INHBA PE=1 SV=1
ENSSSCG00000010122	1901	23.37	22.82	24.69	11.63	13.9	13.47	-0.856187	2.37275e-15	5.32781e-13	CDC45	XP_013838660.1;XP_005670995.1;XP_020929780.1;XP_001929659.3;XP_020929778.1;XP_020929779.1	cell division control protein 45 homolog isoform X5 [Sus scrofa];cell division control protein 45 homolog isoform X3 [Sus scrofa];cell division control protein 45 homolog isoform X8 [Sus scrofa];cell division control protein 45 homolog isoform X4 [Sus scrofa];cell division control protein 45 homolog isoform X6 [Sus scrofa];cell division control protein 45 homolog isoform X7 [Sus scrofa]	GO:0005654;GO:0005634;GO:0007049;GO:1902977;GO:0005813;GO:0051301;GO:0000727;GO:0000076;GO:0031938;GO:0003697;GO:0003682;GO:0006260;GO:0006270;GO:0000083;GO:0005737;GO:0036064;GO:0003688;GO:0031261	nucleoplasm;nucleus;cell cycle;mitotic DNA replication preinitiation complex assembly;centrosome;cell division;double-strand break repair via break-induced replication;DNA replication checkpoint signaling;obsolete regulation of chromatin silencing at telomere;single-stranded DNA binding;chromatin binding;DNA replication;DNA replication initiation;regulation of transcription involved in G1/S trans…			K06628	CDC45	http://www.genome.jp/dbget-bin/www_bget?ko:K06628	Cell cycle	ko04110	KOG2475	CDC45 (cell division cycle 45)-like protein	sp|O75419|CDC45_HUMAN	Cell division control protein 45 homolog OS=Homo sapiens OX=9606 GN=CDC45 PE=1 SV=1
ENSSSCG00000009704	5997	19.48	20.74	20.82	10.31	10.59	11.31	-0.928139	2.83063e-43	4.69362e-40	HMGB2	XP_020927763.1	high mobility group protein B2 isoform X1 [Sus scrofa]	GO:0032496;GO:0032728;GO:0045654;GO:0005737;GO:0072091;GO:0007289;GO:0005615;GO:0045089;GO:0045087;GO:0010628;GO:0002437;GO:0000793;GO:0045944;GO:0032075;GO:0003677;GO:0003697;GO:0000785;GO:0050830;GO:0007283;GO:0097100;GO:0019904;GO:0045648;GO:1904877;GO:0042056;GO:0003684;GO:0006310;GO:0001938;GO:0005694;GO:0043388;GO:0006303;GO:0006334;GO:0032392;GO:0060326;GO:0045892;GO:0008584;GO:0010629;GO:…	response to lipopolysaccharide;positive regulation of interferon-beta production;positive regulation of megakaryocyte differentiation;cytoplasm;regulation of stem cell proliferation;spermatid nucleus differentiation;extracellular space;positive regulation of innate immune response;innate immune response;positive regulation of gene expression;inflammatory response to antigenic stimulus;condensed c…			K11295	HMGB2	http://www.genome.jp/dbget-bin/www_bget?ko:K11295	-	-	-	-	sp|P17741|HMGB2_PIG	High mobility group protein B2 OS=Sus scrofa OX=9823 GN=HMGB2 PE=1 SV=2
ENSSSCG00000004651	1931	103.42	110.47	116.07	61.43	58.62	59.46	-0.928744	1.24332e-60	5.36021e-57	GALK2	XP_003121567.4;XP_021511611.1;XP_013848481.2;XP_001925589.5;XP_005659685.2;ERE71530.1	N-acetylgalactosamine kinase isoform X3 [Sus scrofa];fibroblast growth factor 7 isoform X2 [Meriones unguiculatus];N-acetylgalactosamine kinase isoform X4 [Sus scrofa];N-acetylgalactosamine kinase isoform X1 [Sus scrofa];N-acetylgalactosamine kinase isoform X2 [Sus scrofa];keratinocyte growth factor-like protein [Cricetulus griseus]	GO:0005104;GO:0030154;GO:0042056;GO:0008201;GO:0008083;GO:0060445;GO:0031532;GO:0045893;GO:0034394;GO:0009887;GO:0010838;GO:0005576;GO:0030324;GO:0006012;GO:0005111;GO:0010628;GO:0008284;GO:0005615;GO:0050918;GO:0031069;GO:0005737;GO:0010463;GO:0001934;GO:0005524;GO:0004335;GO:0060501;GO:0050679;GO:0016301;GO:0008543;GO:0005794;GO:0050731;GO:0030334;GO:0051781;GO:0061033;GO:0060665;GO:0051549	fibroblast growth factor receptor binding;cell differentiation;chemoattractant activity;heparin binding;growth factor activity;branching involved in salivary gland morphogenesis;actin cytoskeleton reorganization;positive regulation of transcription, DNA-templated;protein localization to cell surface;animal organ morphogenesis;positive regulation of keratinocyte proliferation;extracellular region;…			K04358;K18674	FGF;GALK2	http://www.genome.jp/dbget-bin/www_bget?ko:K04358;http://www.genome.jp/dbget-bin/www_bget?ko:K18674	Regulation of actin cytoskeleton;Calcium signaling pathway;MAPK signaling pathway;PI3K-Akt signaling pathway;Rap1 signaling pathway;Ras signaling pathway;Amino sugar and nucleotide sugar metabolism	ko04810,ko04020,ko04010,ko04151,ko04015,ko04014,ko00520	KOG0631	Galactokinase	sp|Q01415|GALK2_HUMAN;sp|Q5D0X0|FGF7_CEREL	N-acetylgalactosamine kinase OS=Homo sapiens OX=9606 GN=GALK2 PE=1 SV=1;Fibroblast growth factor 7 OS=Cervus elaphus OX=9860 GN=FGF7 PE=2 SV=1
ENSSSCG00000008090	2099	58.29	85.1	80.41	29.16	31.31	40.58	-1.11002	1.74133e-06	7.43288e-05	IL1A	NP_999194.1	interleukin-1 alpha precursor [Sus scrofa]	GO:0045766;GO:0050714;GO:0045840;GO:0046688;GO:0010628;GO:0005615;GO:0005149;GO:0005125;GO:0045944;GO:0006955;GO:0034605;GO:0002248;GO:0001660;GO:0005829;GO:0006883;GO:0005507;GO:0035234;GO:0051781;GO:0010575;GO:0071222;GO:0006954;GO:0032743;GO:0008285;GO:0019221;GO:0033092;GO:0097192;GO:0050999	positive regulation of angiogenesis;positive regulation of protein secretion;positive regulation of mitotic nuclear division;response to copper ion;positive regulation of gene expression;extracellular space;interleukin-1 receptor binding;cytokine activity;positive regulation of transcription by RNA polymerase II;immune response;cellular response to heat;connective tissue replacement involved in i…			K04383	IL1A	http://www.genome.jp/dbget-bin/www_bget?ko:K04383	Cellular senescence;Necroptosis;MAPK signaling pathway;Cytokine-cytokine receptor interaction;Osteoclast differentiation;Hematopoietic cell lineage	ko04218,ko04217,ko04010,ko04060,ko04380,ko04640	-	-	sp|P18430|IL1A_PIG	Interleukin-1 alpha OS=Sus scrofa OX=9823 GN=IL1A PE=2 SV=1
ENSSSCG00000031321	2727	21.81	24.84	22.11	8.48	10.07	11.2	-1.23634	3.36607e-28	3.15474e-25	NR4A1	XP_020017998.1;XP_033292123.1;OWK16728.1	nuclear receptor subfamily 4 group A member 1 isoform X1 [Castor canadensis];nuclear receptor subfamily 4 group A member 1 isoform X1 [Orcinus orca];NR4A1 [Cervus elaphus hippelaphus]	GO:1990837;GO:0005739;GO:0044344;GO:0007165;GO:0045944;GO:0001228;GO:0004879;GO:0046982;GO:0031965;GO:0003677;GO:0000785;GO:0045444;GO:0000981;GO:0071376;GO:0035259;GO:0061469;GO:0035767;GO:0001938;GO:0045786;GO:0005829;GO:0008270;GO:0000978;GO:0006357;GO:0035924;GO:0006367;GO:0002042;GO:0043565;GO:0005654;GO:0005667;GO:0005634	sequence-specific double-stranded DNA binding;mitochondrion;cellular response to fibroblast growth factor stimulus;signal transduction;positive regulation of transcription by RNA polymerase II;DNA-binding transcription activator activity, RNA polymerase II-specific;nuclear receptor activity;protein heterodimerization activity;nuclear membrane;DNA binding;chromatin;fat cell differentiation;DNA-bin…	fat cell differentiation	positive regulation of endothelial cell proliferation	K04465	NR4A1,HMR	http://www.genome.jp/dbget-bin/www_bget?ko:K04465	MAPK signaling pathway;PI3K-Akt signaling pathway;Aldosterone synthesis and secretion;Cortisol synthesis and secretion	ko04010,ko04151,ko04925,ko04927	-	-	sp|P22736|NR4A1_HUMAN	Nuclear receptor subfamily 4 group A member 1 OS=Homo sapiens OX=9606 GN=NR4A1 PE=1 SV=1
ENSSSCG00000006653	4358	41.63	36.15	30.75	23.23	10.11	10.42	-1.30212	0.00155401	0.0247465	ENSA	XP_005357025.1;XP_011828987.1;NP_001335735.1	alpha-endosulfine isoform X1 [Microtus ochrogaster];PREDICTED: alpha-endosulfine isoform X1 [Mandrillus leucophaeus];induced myeloid leukemia cell differentiation protein Mcl-1 [Sus scrofa]	GO:0097192;GO:0007584;GO:0007049;GO:0000086;GO:2000811;GO:0008200;GO:0005102;GO:0005654;GO:0034097;GO:0051301;GO:2001020;GO:2001240;GO:0016021;GO:0051434;GO:0019888;GO:0005829;GO:0006915;GO:0042981;GO:0000278;GO:0019870;GO:0035308;GO:0051721;GO:0030154;GO:0050796;GO:1903378;GO:0008630;GO:0007275;GO:0005739;GO:0004864;GO:0046982;GO:0097136;GO:0010507;GO:0019212;GO:0005737	extrinsic apoptotic signaling pathway in absence of ligand;response to nutrient;cell cycle;G2/M transition of mitotic cell cycle;negative regulation of anoikis;ion channel inhibitor activity;signaling receptor binding;nucleoplasm;response to cytokine;cell division;regulation of response to DNA damage stimulus;negative regulation of extrinsic apoptotic signaling pathway in absence of ligand;integr…	cell cycle;G2/M transition of mitotic cell cycle		K02539	MCL1	http://www.genome.jp/dbget-bin/www_bget?ko:K02539	Apoptosis;JAK-STAT signaling pathway;PI3K-Akt signaling pathway	ko04210,ko04630,ko04151	-	-	sp|O43768|ENSA_HUMAN;sp|Q7YRZ9|MCL1_FELCA	Alpha-endosulfine OS=Homo sapiens OX=9606 GN=ENSA PE=1 SV=1;Induced myeloid leukemia cell differentiation protein Mcl-1 homolog OS=Felis catus OX=9685 GN=MCL1 PE=2 SV=1
ENSSSCG00000005211	1353	1.61	0.4	0.8	0.1	0.02	0.35	-1.69137	0.0372681	0.2694	CD274	XP_020939395.1;XP_020939429.1	programmed cell death 1 ligand 1 isoform X2 [Sus scrofa];programmed cell death 1 ligand 1 isoform X4 [Sus scrofa]	GO:0031295;GO:0007166;GO:0046007;GO:0042130;GO:0006955;GO:0071222;GO:0016021;GO:0070234;GO:0042102;GO:0009897	T cell costimulation;cell surface receptor signaling pathway;negative regulation of activated T cell proliferation;negative regulation of T cell proliferation;immune response;cellular response to lipopolysaccharide;integral component of membrane;positive regulation of T cell apoptotic process;positive regulation of T cell proliferation;external side of plasma membrane			K06745	PDL1,CD274	http://www.genome.jp/dbget-bin/www_bget?ko:K06745	Cell adhesion molecules	ko04514	-	-	sp|Q9NZQ7|PD1L1_HUMAN	Programmed cell death 1 ligand 1 OS=Homo sapiens OX=9606 GN=CD274 PE=1 SV=1

## Sheet: Table S3-3
Table S3-3 KEGG enriched by differentially expressed genes at 3.5-d post-induction
Pathway Hierarchy1	Pathway Hierarchy2	KEGG Pathway	Pathway ID	Gene Number	Background number	P-Value	Q-Value	Gene ID
Genetic Information Processing	Replication and repair	Base excision repair	ko03410	14	575	0.000271296	0.0128866	ENSSSCG00000042370,ENSSSCG00000045024,ENSSSCG00000033555,ENSSSCG00000047751,ENSSSCG00000050179,ENSSSCG00000044471,ENSSSCG00000049232,ENSSSCG00000041149,ENSSSCG00000037083,ENSSSCG00000047188,ENSSSCG00000048446,ENSSSCG00000049761,ENSSSCG00000048793,ENSSSCG00000041198
Organismal Systems	Aging	Longevity regulating pathway - worm	ko04212	15	617	0.000165536	0.0128866	ENSSSCG00000049232,ENSSSCG00000041149,ENSSSCG00000037083,ENSSSCG00000047188,ENSSSCG00000048446,ENSSSCG00000049761,ENSSSCG00000048793,ENSSSCG00000041198,ENSSSCG00000042370,ENSSSCG00000045024,ENSSSCG00000033555,ENSSSCG00000047751,ENSSSCG00000050179,ENSSSCG00000010610,ENSSSCG00000044471
Cellular Processes	Cell growth and death	Apoptosis	ko04210	14	672	0.00125163	0.0396349	ENSSSCG00000049232,ENSSSCG00000041149,ENSSSCG00000037083,ENSSSCG00000047188,ENSSSCG00000048446,ENSSSCG00000049761,ENSSSCG00000048793,ENSSSCG00000041198,ENSSSCG00000042370,ENSSSCG00000045024,ENSSSCG00000033555,ENSSSCG00000047751,ENSSSCG00000050179,ENSSSCG00000044471
Organismal Systems	Immune system	IL-17 signaling pathway	ko04657	4	87	0.00567582	0.134801	ENSSSCG00000008957,ENSSSCG00000014985,ENSSSCG00000012967,ENSSSCG00000006588
Organismal Systems	Digestive system	Protein digestion and absorption	ko04974	4	124	0.018994	0.323676	ENSSSCG00000025858,ENSSSCG00000011186,ENSSSCG00000011355,ENSSSCG00000006391
Organismal Systems	Excretory system	Proximal tubule bicarbonate reclamation	ko04964	2	27	0.0204427	0.323676	ENSSSCG00000023186,ENSSSCG00000006391
Environmental Information Processing	Signaling molecules and interaction	Viral protein interaction with cytokine and cytokine receptor	ko04061	3	88	0.0356239	0.483467	ENSSSCG00000008957,ENSSSCG00000037579,ENSSSCG00000032795
Organismal Systems	Digestive system	Salivary secretion	ko04970	3	98	0.0465821	0.553163	ENSSSCG00000038031,ENSSSCG00000006391,ENSSSCG00000033958
