# Supplementary material for: Effects of HOXC8 on the Proliferation and Differentiation of Porcine Preadipocytes
Source: Animals (Basel). 2023 Aug 14;13(16):2615. doi: 10.3390/ani13162615 (PMC10451666; doi:10.3390/ani13162615)
Supplement: Supplementary file 1 [file animals-13-02615-s001.zip › Table S4 DEGs identified between control groups at 0- and 3.5-d post-induction.xlsx]

## Sheet: Table S4-1 
Table S4-1 DEGs identified in control groups
#ID	Pvalue	log2FC	regulated
ENSSSCG00000000002	8.73227e-98	-2.73147	down
ENSSSCG00000000024	1.05132e-20	-1.09071	down
ENSSSCG00000000092	1.72255e-07	-1.12526	down
ENSSSCG00000000107	1.8326e-30	-1.16725	down
ENSSSCG00000000111	5.49883e-11	-3.14713	down
ENSSSCG00000000171	2.14305e-274	-1.77641	down
ENSSSCG00000000190	1.49409e-83	-1.20723	down
ENSSSCG00000000194	1.6216e-52	-1.37487	down
ENSSSCG00000000197	1.60008e-07	-3.48729	down
ENSSSCG00000000217	2.90521e-175	-2.38807	down
ENSSSCG00000000265	2.66276e-123	-3.09865	down
ENSSSCG00000000268	5.57763e-49	-1.70771	down
ENSSSCG00000000293	5.32522e-136	-1.09786	down
ENSSSCG00000000377	1.5506e-128	-1.28979	down
ENSSSCG00000000399	2.84467e-26	-1.46075	down
ENSSSCG00000000475	5.02708e-150	-1.89172	down
ENSSSCG00000000500	2.52722e-07	-2.0276	down
ENSSSCG00000000504	1.08797e-21	-2.42489	down
ENSSSCG00000000541	2.88514e-14	-1.12045	down
ENSSSCG00000000635	5.54965e-20	-1.42418	down
ENSSSCG00000000647	3.41446e-18	-6.9936	down
ENSSSCG00000000683	2.07056e-71	-2.97558	down
ENSSSCG00000000693	4.13626e-112	-2.1005	down
ENSSSCG00000000694	9.43917e-217	-1.25037	down
ENSSSCG00000000696	1.08013e-18	-1.18946	down
ENSSSCG00000000712	7.38698e-07	-2.89565	down
ENSSSCG00000000721	2.21519e-26	-3.1208	down
ENSSSCG00000000739	4.31592e-72	-2.68774	down
ENSSSCG00000000751	1.09967e-12	-1.65501	down
ENSSSCG00000000765	4.01107e-75	-1.09766	down
ENSSSCG00000000810	1.92546e-19	-1.0625	down
ENSSSCG00000000837	2.14935e-26	-1.15343	down
ENSSSCG00000000849	2.31091e-107	-1.17801	down
ENSSSCG00000000853	8.13483e-08	-1.20054	down
ENSSSCG00000000858	4.02331e-14	-3.13966	down
ENSSSCG00000000859	1.20355e-41	-2.55489	down
ENSSSCG00000000869	7.84681e-55	-1.10356	down
ENSSSCG00000000874	2.24105e-13	-1.22501	down
ENSSSCG00000000890	1.53437e-44	-1.00219	down
ENSSSCG00000000895	4.11484e-21	-1.08943	down
ENSSSCG00000000906	0.00120497	-1.83184	down
ENSSSCG00000000950	9.47857e-40	-2.67406	down
ENSSSCG00000000951	2.10266e-14	-1.29543	down
ENSSSCG00000000965	1.80343e-12	-1.13992	down
ENSSSCG00000000975	8.08297e-18	-1.09308	down
ENSSSCG00000000997	0.00522726	-1.33727	down
ENSSSCG00000001073	2.14163e-29	-2.51635	down
ENSSSCG00000001076	3.24689e-16	-1.26875	down
ENSSSCG00000001078	6.776e-38	-1.42916	down
ENSSSCG00000001095	1.20832e-13	-1.06238	down
ENSSSCG00000001137	5.40159e-99	-1.53567	down
ENSSSCG00000001379	8.38587e-157	-1.09344	down
ENSSSCG00000001392	6.30376e-92	-3.24658	down
ENSSSCG00000001493	2.8496e-23	-1.19068	down
ENSSSCG00000001504	3.33704e-35	-1.01852	down
ENSSSCG00000001510	2.94428e-15	-3.74501	down
ENSSSCG00000001511	7.28023e-95	-1.61787	down
ENSSSCG00000001516	7.75217e-14	-1.0699	down
ENSSSCG00000001518	1.86284e-72	-1.18444	down
ENSSSCG00000001564	5.15711e-85	-1.05915	down
ENSSSCG00000001573	3.08584e-64	-1.57573	down
ENSSSCG00000001676	3.52429e-06	-1.21816	down
ENSSSCG00000001683	1.82949e-23	-1.09672	down
ENSSSCG00000001695	6.92968e-79	-1.74967	down
ENSSSCG00000001700	6.89856e-62	-1.09553	down
ENSSSCG00000001703	5.48953e-22	-1.50724	down
ENSSSCG00000001727	6.05511e-08	-1.05157	down
ENSSSCG00000001752	6.61997e-06	-1.44625	down
ENSSSCG00000001782	2.91135e-43	-1.42077	down
ENSSSCG00000001816	1.53648e-67	-3.15944	down
ENSSSCG00000001817	1.33221e-46	-1.02055	down
ENSSSCG00000001837	1.46301e-65	-2.11434	down
ENSSSCG00000001873	3.37215e-153	-1.57658	down
ENSSSCG00000001888	1.08392e-08	-2.44754	down
ENSSSCG00000001909	3.11574e-49	-2.10638	down
ENSSSCG00000001931	0.000116401	-1.00647	down
ENSSSCG00000001952	8.04908e-215	-2.48083	down
ENSSSCG00000001974	4.80742e-24	-1.30372	down
ENSSSCG00000002009	1.24469e-51	-1.04489	down
ENSSSCG00000002135	1.1297e-41	-2.06361	down
ENSSSCG00000002138	2.2762e-16	-1.60389	down
ENSSSCG00000002265	0.000176486	-1.14832	down
ENSSSCG00000002280	3.36096e-05	-1.42086	down
ENSSSCG00000002290	1.40023e-05	-2.08392	down
ENSSSCG00000002294	4.23699e-10	-1.59823	down
ENSSSCG00000002368	0	-2.00292	down
ENSSSCG00000002375	5.59441e-62	-3.09946	down
ENSSSCG00000002410	0.000146591	-1.02842	down
ENSSSCG00000002431	1.52528e-16	-1.4506	down
ENSSSCG00000002464	0.00985275	-1.06263	down
ENSSSCG00000002506	4.51287e-42	-2.28567	down
ENSSSCG00000002639	4.0606e-72	-2.40901	down
ENSSSCG00000002648	1.20745e-40	-1.39314	down
ENSSSCG00000002650	1.01002e-21	-1.07561	down
ENSSSCG00000002651	1.26118e-77	-3.22371	down
ENSSSCG00000002658	1.26552e-13	-2.74255	down
ENSSSCG00000002709	4.22364e-36	-1.29632	down
ENSSSCG00000002715	1.80567e-22	-1.23099	down
ENSSSCG00000002719	1.22265e-12	-1.47434	down
ENSSSCG00000002753	4.44708e-35	-1.08949	down
ENSSSCG00000002767	4.93059e-10	-2.1726	down
ENSSSCG00000002768	7.25198e-42	-2.37516	down
ENSSSCG00000002802	1.01274e-13	-2.10092	down
ENSSSCG00000002812	3.00117e-86	-1.49009	down
ENSSSCG00000002815	5.46345e-85	-4.15466	down
ENSSSCG00000002836	0.00216029	-1.67178	down
ENSSSCG00000002849	2.21013e-181	-3.18621	down
ENSSSCG00000002855	1.69986e-25	-1.74562	down
ENSSSCG00000002875	2.34167e-06	-1.01498	down
ENSSSCG00000002904	6.41298e-27	-1.58672	down
ENSSSCG00000002952	3.57666e-33	-1.10846	down
ENSSSCG00000002998	1.60865e-42	-1.28657	down
ENSSSCG00000003015	1.36823e-33	-1.43805	down
ENSSSCG00000003079	6.15106e-105	-1.96824	down
ENSSSCG00000003080	7.93819e-07	-3.52052	down
ENSSSCG00000003089	3.10932e-21	-1.07441	down
ENSSSCG00000003113	7.25258e-07	-2.42665	down
ENSSSCG00000003128	3.82556e-33	-1.64613	down
ENSSSCG00000003134	4.08018e-60	-1.38445	down
ENSSSCG00000003146	0.000392451	-1.72649	down
ENSSSCG00000003189	3.26582e-98	-1.08945	down
ENSSSCG00000003192	1.47969e-46	-1.12609	down
ENSSSCG00000003216	1.17971e-98	-2.03797	down
ENSSSCG00000003288	2.22621e-47	-1.26183	down
ENSSSCG00000003333	1.26694e-18	-2.24301	down
ENSSSCG00000003343	6.57983e-40	-1.19318	down
ENSSSCG00000003384	3.00709e-32	-1.09086	down
ENSSSCG00000003393	1.20856e-21	-1.04962	down
ENSSSCG00000003403	1.1177e-16	-1.9989	down
ENSSSCG00000003509	1.00174e-09	-2.98699	down
ENSSSCG00000003555	2.67816e-114	-1.39432	down
ENSSSCG00000003558	4.81012e-18	-1.62681	down
ENSSSCG00000003566	1.75097e-84	-1.29062	down
ENSSSCG00000003583	1.12034e-24	-1.22841	down
ENSSSCG00000003590	5.41763e-24	-1.0578	down
ENSSSCG00000003622	0.00186917	-1.13299	down
ENSSSCG00000003628	4.47177e-77	-2.29493	down
ENSSSCG00000003669	2.55319e-89	-5.33564	down
ENSSSCG00000003684	3.66559e-46	-1.86432	down
ENSSSCG00000003697	3.84812e-57	-2.38202	down
ENSSSCG00000003701	2.30299e-27	-1.06062	down
ENSSSCG00000003722	3.13147e-54	-2.67161	down
ENSSSCG00000003744	2.82662e-14	-1.13196	down
ENSSSCG00000003789	3.96273e-148	-1.94646	down
ENSSSCG00000003805	1.97943e-55	-1.83257	down
ENSSSCG00000003820	2.74136e-15	-1.06566	down
ENSSSCG00000003848	4.12268e-29	-1.14862	down
ENSSSCG00000003861	3.23736e-103	-2.95858	down
ENSSSCG00000003876	4.3328e-20	-1.59473	down
ENSSSCG00000003888	1.6792e-62	-2.47372	down
ENSSSCG00000003905	4.64729e-24	-2.10003	down
ENSSSCG00000003914	6.88023e-132	-1.17912	down
ENSSSCG00000003918	7.18249e-21	-1.79647	down
ENSSSCG00000003931	4.55769e-117	-2.9326	down
ENSSSCG00000003949	1.60841e-212	-2.62077	down
ENSSSCG00000003964	8.28573e-18	-1.14052	down
ENSSSCG00000003973	1.12852e-133	-1.73053	down
ENSSSCG00000003983	7.09014e-137	-1.45828	down
ENSSSCG00000004048	7.79996e-85	-1.01677	down
ENSSSCG00000004058	4.38478e-145	-1.45763	down
ENSSSCG00000004075	9.78722e-127	-2.61949	down
ENSSSCG00000004077	1.92766e-29	-2.48561	down
ENSSSCG00000004096	1.24944e-06	-1.7399	down
ENSSSCG00000004105	1.23689e-20	-1.27752	down
ENSSSCG00000004109	5.40577e-06	-1.48224	down
ENSSSCG00000004139	4.72797e-36	-1.64549	down
ENSSSCG00000004154	9.84962e-200	-4.14927	down
ENSSSCG00000004164	3.32989e-43	-3.53039	down
ENSSSCG00000004195	5.1479e-19	#NAME?	down
ENSSSCG00000004224	8.05689e-08	-1.32786	down
ENSSSCG00000004225	0.0056435	-1.40777	down
ENSSSCG00000004291	4.22201e-218	-2.53679	down
ENSSSCG00000004309	3.4177e-35	-2.10407	down
ENSSSCG00000004332	9.35274e-11	-1.69695	down
ENSSSCG00000004344	2.38781e-33	-1.89398	down
ENSSSCG00000004392	1.14041e-89	-1.45093	down
ENSSSCG00000004423	7.27783e-12	-1.99919	down
ENSSSCG00000004458	1.18765e-40	-1.18196	down
ENSSSCG00000004466	2.03694e-81	-2.59941	down
ENSSSCG00000004498	1.45857e-10	-1.18023	down
ENSSSCG00000004507	3.48733e-29	-1.48123	down
ENSSSCG00000004509	2.36615e-162	-2.12718	down
ENSSSCG00000004518	1.6019e-12	-1.70297	down
ENSSSCG00000004531	2.27058e-58	-1.65157	down
ENSSSCG00000004548	8.87076e-10	-2.17166	down
ENSSSCG00000004554	6.84467e-204	-3.63691	down
ENSSSCG00000004572	1.54495e-05	-2.36042	down
ENSSSCG00000004588	2.61017e-89	-3.00976	down
ENSSSCG00000004601	0.00044383	-1.20343	down
ENSSSCG00000004612	0.000211284	-1.38614	down
ENSSSCG00000004629	3.83203e-11	-2.27563	down
ENSSSCG00000004657	3.6488e-22	-1.75118	down
ENSSSCG00000004661	5.36568e-23	-1.34938	down
ENSSSCG00000004750	2.79549e-24	-3.18705	down
ENSSSCG00000004766	1.58667e-37	-2.02047	down
ENSSSCG00000004782	3.09917e-135	-2.66872	down
ENSSSCG00000004789	0	-2.68134	down
ENSSSCG00000004806	7.44843e-110	-2.80262	down
ENSSSCG00000004825	7.54658e-27	-1.30214	down
ENSSSCG00000004840	0.00221708	-1.07163	down
ENSSSCG00000004859	2.17015e-39	-1.59564	down
ENSSSCG00000004890	1.64523e-174	-5.59265	down
ENSSSCG00000004919	3.18419e-70	-1.28976	down
ENSSSCG00000004942	4.34042e-17	-1.52917	down
ENSSSCG00000004946	1.55825e-29	-1.48276	down
ENSSSCG00000004969	2.01928e-175	-2.49914	down
ENSSSCG00000004999	8.08522e-35	-1.56597	down
ENSSSCG00000005000	7.0106e-24	-2.06324	down
ENSSSCG00000005004	6.28985e-07	-1.44334	down
ENSSSCG00000005012	1.71923e-78	-1.00971	down
ENSSSCG00000005037	5.56874e-61	-1.18242	down
ENSSSCG00000005047	6.40146e-24	-1.98644	down
ENSSSCG00000005052	4.71348e-25	-1.5699	down
ENSSSCG00000005056	3.52505e-159	-2.81833	down
ENSSSCG00000005135	6.07484e-43	-1.08027	down
ENSSSCG00000005177	0.0116079	-1.17243	down
ENSSSCG00000005201	8.35609e-42	-1.05383	down
ENSSSCG00000005203	6.81821e-26	-1.39959	down
ENSSSCG00000005206	9.54801e-06	-2.92972	down
ENSSSCG00000005247	6.56147e-155	-2.02138	down
ENSSSCG00000005277	1.3073e-29	-1.39822	down
ENSSSCG00000005286	6.00041e-12	-1.23059	down
ENSSSCG00000005314	1.02365e-10	-2.08384	down
ENSSSCG00000005344	6.72318e-86	-2.97319	down
ENSSSCG00000005358	4.07752e-35	-2.03442	down
ENSSSCG00000005373	9.69263e-48	-1.08113	down
ENSSSCG00000005385	8.84265e-163	-4.42047	down
ENSSSCG00000005403	2.83208e-147	-1.78882	down
ENSSSCG00000005424	2.49985e-35	-1.22574	down
ENSSSCG00000005453	4.63765e-67	-1.03233	down
ENSSSCG00000005472	5.75432e-31	-4.33187	down
ENSSSCG00000005480	1.47951e-38	-1.25293	down
ENSSSCG00000005494	0	-3.43635	down
ENSSSCG00000005510	2.48441e-45	-1.38278	down
ENSSSCG00000005533	9.23313e-35	-1.38207	down
ENSSSCG00000005657	0.00155948	-1.05826	down
ENSSSCG00000005679	2.26835e-31	-1.04728	down
ENSSSCG00000005688	3.54358703166717e-319	-2.7922	down
ENSSSCG00000005704	3.95565e-30	-1.58038	down
ENSSSCG00000005729	1.29556e-23	-1.08446	down
ENSSSCG00000005778	1.49975e-06	-1.36429	down
ENSSSCG00000005786	1.87166e-21	-1.25476	down
ENSSSCG00000005925	6.54977e-16	-1.12927	down
ENSSSCG00000005944	0	-2.54329	down
ENSSSCG00000005965	8.60995e-186	-1.68739	down
ENSSSCG00000005970	8.23001e-27	-1.01407	down
ENSSSCG00000005983	5.19752e-124	-2.39945	down
ENSSSCG00000005992	6.33693e-11	-2.15743	down
ENSSSCG00000005995	1.17612e-46	-3.89124	down
ENSSSCG00000006078	5.10116e-32	-1.54477	down
ENSSSCG00000006093	1.21023e-09	-1.05185	down
ENSSSCG00000006095	3.57338e-29	-2.60375	down
ENSSSCG00000006101	2.93914e-24	-4.27795	down
ENSSSCG00000006172	6.28141e-09	-2.05884	down
ENSSSCG00000006187	3.0372e-38	-1.14237	down
ENSSSCG00000006214	2.60194e-20	-1.17172	down
ENSSSCG00000006219	7.05629e-16	-1.18504	down
ENSSSCG00000006231	1.87312e-44	-1.74637	down
ENSSSCG00000006250	2.45394e-08	-1.03094	down
ENSSSCG00000006262	6.40851e-26	-2.06798	down
ENSSSCG00000006273	6.7972e-303	-2.67829	down
ENSSSCG00000006284	3.03476e-14	-1.402	down
ENSSSCG00000006296	2.1501e-46	-1.8022	down
ENSSSCG00000006309	2.25833e-11	-1.42321	down
ENSSSCG00000006333	1.24304e-47	-2.53964	down
ENSSSCG00000006340	6.40944e-53	-1.25022	down
ENSSSCG00000006359	9.30458e-31	-2.64244	down
ENSSSCG00000006370	0.0117431	-1.07209	down
ENSSSCG00000006390	0.00261655	-1.33394	down
ENSSSCG00000006395	1.28369e-121	-1.49387	down
ENSSSCG00000006455	3.04788e-09	-2.11192	down
ENSSSCG00000006474	3.72258e-57	-1.83871	down
ENSSSCG00000006475	2.056e-117	-2.50333	down
ENSSSCG00000006487	2.71347e-101	-1.03169	down
ENSSSCG00000006556	2.39757e-176	-1.53358	down
ENSSSCG00000006578	6.09905e-22	-1.44945	down
ENSSSCG00000006579	1.52295e-06	-3.21274	down
ENSSSCG00000006580	7.1451e-24	-1.7728	down
ENSSSCG00000006651	4.15965e-106	-1.81302	down
ENSSSCG00000006653	4.59373e-21	-1.93284	down
ENSSSCG00000006718	9.34928e-41	-1.08181	down
ENSSSCG00000006733	1.0351e-46	-1.37189	down
ENSSSCG00000006737	2.55892e-10	-2.12716	down
ENSSSCG00000006802	8.67784e-19	-4.27746	down
ENSSSCG00000006810	4.69082e-05	-2.70408	down
ENSSSCG00000006811	4.5288e-112	-2.84559	down
ENSSSCG00000006848	1.51861e-42	-1.04162	down
ENSSSCG00000006917	8.69955e-15	-1.73767	down
ENSSSCG00000006940	1.26039e-115	-1.57812	down
ENSSSCG00000007022	1.03201e-06	-3.68143	down
ENSSSCG00000007043	5.17436e-64	-1.28173	down
ENSSSCG00000007084	3.97664e-22	-2.79408	down
ENSSSCG00000007089	1.14023e-12	-1.23038	down
ENSSSCG00000007140	1.58788e-31	-1.51461	down
ENSSSCG00000007157	0.011521	-1.42525	down
ENSSSCG00000007188	3.05326e-105	-1.02462	down
ENSSSCG00000007235	4.27776e-204	-2.45047	down
ENSSSCG00000007268	3.93989e-139	-3.26289	down
ENSSSCG00000007278	1.41689e-125	-1.81692	down
ENSSSCG00000007331	7.03845e-57	-1.70365	down
ENSSSCG00000007351	7.59683e-103	-3.50809	down
ENSSSCG00000007366	2.28766e-184	-2.83418	down
ENSSSCG00000007423	1.39252e-159	-3.75116	down
ENSSSCG00000007424	2.01401e-08	-2.17946	down
ENSSSCG00000007476	7.197e-54	-3.47435	down
ENSSSCG00000007477	4.00503e-54	-3.65724	down
ENSSSCG00000007485	1.83528e-06	-3.6012	down
ENSSSCG00000007490	3.35339e-09	-6.01614	down
ENSSSCG00000007493	2.54057e-135	-3.02642	down
ENSSSCG00000007525	2.70048e-29	-1.22131	down
ENSSSCG00000007554	2.02289e-23	-1.31033	down
ENSSSCG00000007682	2.49227e-09	-2.06845	down
ENSSSCG00000007704	1.01761e-16	-1.03374	down
ENSSSCG00000007808	1.79966e-35	-1.34383	down
ENSSSCG00000007855	4.08452e-25	-1.30246	down
ENSSSCG00000007925	7.50778e-18	-1.15415	down
ENSSSCG00000008010	7.17399e-24	-1.6285	down
ENSSSCG00000008070	7.57008e-11	-1.82314	down
ENSSSCG00000008089	4.94958e-96	-3.33641	down
ENSSSCG00000008090	4.55586e-58	-7.65566	down
ENSSSCG00000008125	6.39535e-128	-3.12909	down
ENSSSCG00000008147	2.4144e-159	-1.66736	down
ENSSSCG00000008239	1.43967e-179	-1.60241	down
ENSSSCG00000008259	8.45597e-05	-1.38406	down
ENSSSCG00000008261	6.75492e-142	-2.512	down
ENSSSCG00000008266	1.17101e-47	-1.2756	down
ENSSSCG00000008284	7.8676e-08	-3.23837	down
ENSSSCG00000008311	2.40164e-81	-2.85363	down
ENSSSCG00000008374	1.54894e-29	-1.32151	down
ENSSSCG00000008388	3.75165e-15	-1.73397	down
ENSSSCG00000008394	2.55336e-08	-1.7872	down
ENSSSCG00000008427	4.89918e-62	-1.39571	down
ENSSSCG00000008484	7.36502e-82	-1.44957	down
ENSSSCG00000008504	6.42053e-63	-1.00489	down
ENSSSCG00000008534	7.11583e-43	-1.068	down
ENSSSCG00000008535	7.97077e-30	-1.11835	down
ENSSSCG00000008572	2.04068e-06	-1.19693	down
ENSSSCG00000008613	2.33866e-15	-2.30712	down
ENSSSCG00000008677	6.35804e-171	-2.66991	down
ENSSSCG00000008682	6.43094e-90	-1.41479	down
ENSSSCG00000008703	0.00687011	-1.08109	down
ENSSSCG00000008723	1.8014e-79	-1.1469	down
ENSSSCG00000008727	1.81062e-16	-1.24044	down
ENSSSCG00000008729	1.0543e-69	-2.76941	down
ENSSSCG00000008742	1.3691e-09	-1.75815	down
ENSSSCG00000008747	3.92173e-37	-2.13369	down
ENSSSCG00000008756	2.61451e-63	-1.04196	down
ENSSSCG00000008835	7.02777e-13	-1.17832	down
ENSSSCG00000008857	1.13059e-58	-1.0631	down
ENSSSCG00000008953	1.08244e-113	-10.4275	down
ENSSSCG00000008957	0	-7.05472	down
ENSSSCG00000008959	4.27952e-170	-7.0024	down
ENSSSCG00000008963	4.64867e-12	-4.1531	down
ENSSSCG00000008979	9.76806e-27	-1.03681	down
ENSSSCG00000008994	0.0157928	-1.37567	down
ENSSSCG00000009002	5.60098e-06	-1.13778	down
ENSSSCG00000009009	5.44612e-05	-1.46696	down
ENSSSCG00000009022	1.08595e-28	-4.67558	down
ENSSSCG00000009043	1.74232e-69	-1.06293	down
ENSSSCG00000009093	4.7479e-75	-1.66299	down
ENSSSCG00000009100	2.26847e-23	-6.41912	down
ENSSSCG00000009120	4.75911e-22	-2.39534	down
ENSSSCG00000009137	5.05776e-35	-1.44949	down
ENSSSCG00000009178	1.6887e-225	-1.93521	down
ENSSSCG00000009186	3.06437e-46	-1.16128	down
ENSSSCG00000009242	1.6085e-36	-1.07309	down
ENSSSCG00000009320	8.04118e-17	-3.3055	down
ENSSSCG00000009327	3.72346e-91	-1.06926	down
ENSSSCG00000009349	8.05128e-23	-1.62791	down
ENSSSCG00000009362	2.81928e-08	-2.52598	down
ENSSSCG00000009378	3.20798e-187	-3.18218	down
ENSSSCG00000009396	5.57452e-79	-1.33092	down
ENSSSCG00000009446	4.36747e-53	-2.89011	down
ENSSSCG00000009448	6.53755e-104	-2.86084	down
ENSSSCG00000009477	9.7178e-38	-4.62527	down
ENSSSCG00000009531	2.29522e-18	-1.76427	down
ENSSSCG00000009617	2.05006e-21	-1.2778	down
ENSSSCG00000009622	7.77964e-65	-1.13605	down
ENSSSCG00000009642	2.19542e-60	-3.27837	down
ENSSSCG00000009653	3.7043e-42	-2.68524	down
ENSSSCG00000009670	4.91215e-13	-2.02916	down
ENSSSCG00000009671	1.6233e-80	-2.6278	down
ENSSSCG00000009704	2.34676e-240	-2.61891	down
ENSSSCG00000009722	0.00944941	-1.33671	down
ENSSSCG00000009746	1.59217e-118	-1.2023	down
ENSSSCG00000009820	2.4561e-19	-1.62018	down
ENSSSCG00000009839	1.13588e-122	-2.50732	down
ENSSSCG00000009854	1.97276e-22	-1.29644	down
ENSSSCG00000009865	3.23992e-40	-1.8103	down
ENSSSCG00000009868	2.22876e-59	-1.15059	down
ENSSSCG00000009880	3.36676e-14	-1.03274	down
ENSSSCG00000009979	1.39387e-08	-5.607	down
ENSSSCG00000010009	0.00140599	-1.76592	down
ENSSSCG00000010012	1.1872e-09	-1.36724	down
ENSSSCG00000010017	9.78023e-58	-1.50674	down
ENSSSCG00000010046	2.09791e-23	-2.28573	down
ENSSSCG00000010054	4.24449e-39	-1.65711	down
ENSSSCG00000010058	1.21838e-60	-1.20679	down
ENSSSCG00000010115	1.04283e-10	-2.28547	down
ENSSSCG00000010122	5.14054e-113	-2.92499	down
ENSSSCG00000010158	2.03614e-85	-1.30172	down
ENSSSCG00000010186	3.62218e-30	-1.08219	down
ENSSSCG00000010188	1.2314e-51	-1.60884	down
ENSSSCG00000010199	1.10302e-12	-2.72494	down
ENSSSCG00000010214	7.10604e-137	-3.40151	down
ENSSSCG00000010240	2.28475e-31	-1.73762	down
ENSSSCG00000010247	1.35787e-144	-1.26994	down
ENSSSCG00000010261	3.49968e-85	-1.42505	down
ENSSSCG00000010325	8.08002e-13	-1.82501	down
ENSSSCG00000010330	1.24919e-44	-1.23309	down
ENSSSCG00000010337	0.00149111	-1.68394	down
ENSSSCG00000010340	0	-1.98861	down
ENSSSCG00000010341	3.87154e-47	-1.09813	down
ENSSSCG00000010381	2.92717e-29	-1.71418	down
ENSSSCG00000010457	1.68126e-71	-2.11915	down
ENSSSCG00000010471	5.12705e-109	-2.5497	down
ENSSSCG00000010477	2.61925e-18	-2.79598	down
ENSSSCG00000010486	1.18924e-32	-1.96947	down
ENSSSCG00000010514	7.48253e-88	-1.38996	down
ENSSSCG00000010517	5.83047e-149	-1.20121	down
ENSSSCG00000010543	1.3854e-05	-2.79177	down
ENSSSCG00000010568	3.96455e-64	-1.60758	down
ENSSSCG00000010576	5.72084e-146	-1.60517	down
ENSSSCG00000010580	6.49533e-135	-1.62157	down
ENSSSCG00000010599	8.35154e-65	-1.13826	down
ENSSSCG00000010608	2.31326e-07	-1.35778	down
ENSSSCG00000010613	1.22037e-38	-1.31213	down
ENSSSCG00000010655	0.0111921	-1.00119	down
ENSSSCG00000010683	1.28742e-46	-1.14722	down
ENSSSCG00000010772	1.0698e-53	-3.58452	down
ENSSSCG00000010863	2.44539e-63	-1.00337	down
ENSSSCG00000010865	8.19018e-75	-3.69538	down
ENSSSCG00000010874	3.05049e-26	-1.0535	down
ENSSSCG00000010896	2.4734e-86	-2.17695	down
ENSSSCG00000010911	1.92874e-73	-1.50152	down
ENSSSCG00000010912	1.28139e-30	-2.27005	down
ENSSSCG00000010923	1.01313e-60	-2.31172	down
ENSSSCG00000010948	3.35201e-159	-1.86879	down
ENSSSCG00000010984	2.42949e-16	-1.87737	down
ENSSSCG00000010990	1.71743e-77	-1.3897	down
ENSSSCG00000011014	4.3134e-05	-1.09702	down
ENSSSCG00000011048	3.55519e-12	-1.12229	down
ENSSSCG00000011056	9.53903e-134	-1.7773	down
ENSSSCG00000011061	2.94645e-25	-2.20998	down
ENSSSCG00000011065	1.32072e-53	-3.28527	down
ENSSSCG00000011102	7.16876e-99	-1.06924	down
ENSSSCG00000011133	4.75891e-20	-1.40543	down
ENSSSCG00000011157	1.08027e-53	-1.0569	down
ENSSSCG00000011207	2.66187e-39	-2.49023	down
ENSSSCG00000011218	9.74455e-71	-1.55423	down
ENSSSCG00000011257	0.0102156	-1.18532	down
ENSSSCG00000011264	2.46605e-11	-1.13335	down
ENSSSCG00000011298	7.05598e-60	-3.7572	down
ENSSSCG00000011309	3.79253e-68	-2.52746	down
ENSSSCG00000011355	1.22372e-16	-1.42311	down
ENSSSCG00000011401	0.000586177	-1.36044	down
ENSSSCG00000011449	2.13885e-60	-1.32269	down
ENSSSCG00000011454	1.58994e-06	-1.0837	down
ENSSSCG00000011549	6.78099e-08	-1.32278	down
ENSSSCG00000011563	1.38737e-76	-2.34133	down
ENSSSCG00000011596	2.67483e-09	-5.41098	down
ENSSSCG00000011601	3.65396e-25	-1.38346	down
ENSSSCG00000011604	8.52516e-24	-1.34809	down
ENSSSCG00000011620	5.03238e-49	-1.08744	down
ENSSSCG00000011624	1.34528e-217	-2.67034	down
ENSSSCG00000011641	1.27283e-06	-2.27778	down
ENSSSCG00000011683	3.51977e-267	-2.18086	down
ENSSSCG00000011714	3.19305e-46	-2.05203	down
ENSSSCG00000011729	2.2312e-21	-2.28377	down
ENSSSCG00000011731	1.21186e-153	-1.91461	down
ENSSSCG00000011804	1.32157e-25	-1.43287	down
ENSSSCG00000011813	1.59164e-10	-1.82317	down
ENSSSCG00000011825	4.08431e-135	-2.28465	down
ENSSSCG00000011848	5.1611e-214	-1.53318	down
ENSSSCG00000011884	0.000242568	-1.93685	down
ENSSSCG00000011888	0.000112927	-1.12572	down
ENSSSCG00000011893	5.71131e-14	-1.10592	down
ENSSSCG00000011936	2.02154e-23	-1.77926	down
ENSSSCG00000011951	1.82738e-35	-1.60476	down
ENSSSCG00000012007	2.98425e-46	-1.09039	down
ENSSSCG00000012014	2.19955e-63	-1.63004	down
ENSSSCG00000012034	0.000734023	-1.47921	down
ENSSSCG00000012050	1.68653e-143	-2.34665	down
ENSSSCG00000012056	2.32788e-51	-3.05332	down
ENSSSCG00000012074	0	-2.28651	down
ENSSSCG00000012130	3.07901e-16	-2.32803	down
ENSSSCG00000012155	1.10074e-11	-2.32684	down
ENSSSCG00000012166	5.99537e-41	-1.43622	down
ENSSSCG00000012182	0.0109407	-1.72829	down
ENSSSCG00000012277	2.73598e-209	-1.53569	down
ENSSSCG00000012307	1.66024e-103	-3.23485	down
ENSSSCG00000012365	1.03748e-157	-1.1179	down
ENSSSCG00000012377	5.12459e-111	-2.65148	down
ENSSSCG00000012440	7.70517e-129	-1.19813	down
ENSSSCG00000012486	4.13753e-22	-1.11013	down
ENSSSCG00000012491	4.71424e-30	-1.53084	down
ENSSSCG00000012494	2.08346e-18	-1.23724	down
ENSSSCG00000012560	7.26312e-77	-1.41375	down
ENSSSCG00000012561	5.26573e-23	-1.74608	down
ENSSSCG00000012581	5.68701e-25	-1.06825	down
ENSSSCG00000012583	0	-2.86186	down
ENSSSCG00000012607	4.26316e-229	-3.19722	down
ENSSSCG00000012685	1.04043e-104	-1.87797	down
ENSSSCG00000012724	1.36984e-05	-2.07408	down
ENSSSCG00000012758	5.00997e-19	-1.09367	down
ENSSSCG00000012787	9.29351e-05	-1.86824	down
ENSSSCG00000012823	1.09558e-118	-1.72845	down
ENSSSCG00000012824	1.79393e-08	-2.11923	down
ENSSSCG00000012880	5.70899e-42	-1.12155	down
ENSSSCG00000012915	1.41747e-19	-1.04389	down
ENSSSCG00000012943	1.02775e-21	-1.10297	down
ENSSSCG00000012952	7.2653e-11	-4.05446	down
ENSSSCG00000012965	5.27892e-77	-1.52594	down
ENSSSCG00000012967	3.85595e-108	-4.93524	down
ENSSSCG00000012968	2.47067e-29	-1.21964	down
ENSSSCG00000012974	6.35044e-50	-1.01941	down
ENSSSCG00000012997	7.63837e-38	-1.6923	down
ENSSSCG00000013008	4.42306e-110	-3.50865	down
ENSSSCG00000013023	0.00221413	-1.61601	down
ENSSSCG00000013045	3.37591e-59	-1.03945	down
ENSSSCG00000013066	2.66301e-68	-2.05456	down
ENSSSCG00000013073	6.7482e-40	-1.02972	down
ENSSSCG00000013088	1.52326e-06	-3.29437	down
ENSSSCG00000013105	7.98476e-13	-1.0475	down
ENSSSCG00000013110	6.15782e-100	-1.64146	down
ENSSSCG00000013223	5.1642e-63	-1.40299	down
ENSSSCG00000013266	0.000217498	-1.51457	down
ENSSSCG00000013278	3.10775e-89	-1.04655	down
ENSSSCG00000013297	1.08333e-173	-2.46944	down
ENSSSCG00000013332	1.69573e-23	-2.24706	down
ENSSSCG00000013352	1.39182e-92	-3.43671	down
ENSSSCG00000013366	0	-1.89138	down
ENSSSCG00000013387	7.10369e-06	-2.49588	down
ENSSSCG00000013397	1.53775e-19	-1.26297	down
ENSSSCG00000013411	3.90467e-79	-2.41309	down
ENSSSCG00000013421	6.54053e-154	-1.17621	down
ENSSSCG00000013471	0.003719	-1.30525	down
ENSSSCG00000013475	6.15788e-67	-1.06502	down
ENSSSCG00000013509	1.65163e-101	-2.52568	down
ENSSSCG00000013517	1.33851e-225	-4.03061	down
ENSSSCG00000013545	0.000862619	-1.98828	down
ENSSSCG00000013576	9.92946e-10	-1.49696	down
ENSSSCG00000013632	0.000371669	-1.75235	down
ENSSSCG00000013638	9.72356e-87	-1.00692	down
ENSSSCG00000013659	1.962e-133	-1.47297	down
ENSSSCG00000013662	1.54782e-38	-1.31061	down
ENSSSCG00000013758	5.31097e-13	-1.02248	down
ENSSSCG00000013763	8.26383e-30	-1.14474	down
ENSSSCG00000013766	2.14789e-113	-1.38609	down
ENSSSCG00000013772	1.2289e-75	-2.97354	down
ENSSSCG00000013776	1.94491e-139	-2.05651	down
ENSSSCG00000013833	4.0834e-20	-2.66324	down
ENSSSCG00000013835	1.15554e-16	-4.15997	down
ENSSSCG00000013880	0.00530425	-1.31499	down
ENSSSCG00000013885	0.000115852	-1.49512	down
ENSSSCG00000013909	5.81885e-106	-1.29968	down
ENSSSCG00000013913	5.92564e-29	-1.39343	down
ENSSSCG00000013933	3.20223e-05	-1.70081	down
ENSSSCG00000013940	4.47367e-47	-4.53831	down
ENSSSCG00000014022	8.52025e-127	-1.18483	down
ENSSSCG00000014031	7.52183e-163	-1.3366	down
ENSSSCG00000014041	7.84852e-08	-1.20686	down
ENSSSCG00000014080	2.43859e-100	-1.36489	down
ENSSSCG00000014136	8.29335e-279	-1.58702	down
ENSSSCG00000014235	2.72444e-06	-1.56813	down
ENSSSCG00000014248	6.81445e-250	-2.85938	down
ENSSSCG00000014249	5.40584e-16	-1.08462	down
ENSSSCG00000014255	7.9764e-31	-1.20611	down
ENSSSCG00000014256	2.52959e-19	-2.12138	down
ENSSSCG00000014274	1.37777e-105	-1.52496	down
ENSSSCG00000014316	1.50622e-158	-1.54284	down
ENSSSCG00000014325	2.1227e-06	-1.03319	down
ENSSSCG00000014326	1.97991e-177	-2.15729	down
ENSSSCG00000014362	4.50403e-22	-2.66491	down
ENSSSCG00000014391	6.69326e-13	-1.44828	down
ENSSSCG00000014443	1.06568e-10	-1.75969	down
ENSSSCG00000014448	2.37189e-34	-2.99897	down
ENSSSCG00000014450	1.29246e-40	-1.34357	down
ENSSSCG00000014570	1.52291e-07	-1.51396	down
ENSSSCG00000014791	1.37604e-66	-1.11814	down
ENSSSCG00000014825	4.24802e-10	-1.82523	down
ENSSSCG00000014898	2.69007e-29	-2.45204	down
ENSSSCG00000014924	4.50148e-63	-1.25173	down
ENSSSCG00000014985	1.07293e-29	-1.30498	down
ENSSSCG00000015083	3.43063e-21	-1.59369	down
ENSSSCG00000015085	6.45997e-05	-2.37723	down
ENSSSCG00000015106	4.44154e-105	-1.17466	down
ENSSSCG00000015111	3.88709e-14	-1.00822	down
ENSSSCG00000015136	3.80836e-22	-1.80265	down
ENSSSCG00000015215	7.87917e-46	-1.83514	down
ENSSSCG00000015255	0.0027539	-1.81297	down
ENSSSCG00000015271	1.31016e-56	-1.15197	down
ENSSSCG00000015299	3.11999e-22	-2.51988	down
ENSSSCG00000015302	3.0548e-61	-1.11568	down
ENSSSCG00000015375	1.39642e-45	-1.42518	down
ENSSSCG00000015378	2.75908e-07	-1.17916	down
ENSSSCG00000015379	2.12749e-10	-6.19405	down
ENSSSCG00000015380	2.45731e-59	-1.12126	down
ENSSSCG00000015476	6.3311e-87	-2.18439	down
ENSSSCG00000015483	6.93675e-19	-1.07308	down
ENSSSCG00000015496	7.70337e-21	-2.27528	down
ENSSSCG00000015541	2.3047e-35	-1.03717	down
ENSSSCG00000015570	2.50978e-296	-1.89949	down
ENSSSCG00000015579	1.32412e-44	-5.76362	down
ENSSSCG00000015581	0	-3.09356	down
ENSSSCG00000015600	2.41202e-77	-3.84976	down
ENSSSCG00000015604	3.79079e-45	-2.46482	down
ENSSSCG00000015616	0.00734518	-1.14755	down
ENSSSCG00000015712	2.68879e-51	-1.11982	down
ENSSSCG00000015715	1.02436e-47	-1.23108	down
ENSSSCG00000015742	2.3633e-06	-1.3304	down
ENSSSCG00000015756	0.0129246	-1.05701	down
ENSSSCG00000015769	2.64484e-40	-1.02623	down
ENSSSCG00000015770	1.77909e-254	-2.79983	down
ENSSSCG00000015771	1.15577e-29	-2.64276	down
ENSSSCG00000015785	7.28996e-41	-1.92145	down
ENSSSCG00000015864	0.017252	-1.29997	down
ENSSSCG00000015871	6.44961e-19	-1.78566	down
ENSSSCG00000015872	6.3532e-61	-1.68225	down
ENSSSCG00000015894	1.02291e-17	-1.19826	down
ENSSSCG00000015924	3.84266e-13	-1.67987	down
ENSSSCG00000015952	4.54475e-32	-1.24323	down
ENSSSCG00000015961	3.88113e-71	-3.15147	down
ENSSSCG00000015973	1.59314e-12	-1.01964	down
ENSSSCG00000015986	5.80887e-05	-2.51738	down
ENSSSCG00000016009	2.19002e-10	-1.1005	down
ENSSSCG00000016061	5.91097e-87	-1.05774	down
ENSSSCG00000016092	8.43743e-71	-2.33734	down
ENSSSCG00000016129	2.69703e-06	-2.75698	down
ENSSSCG00000016140	0.00175856	-1.16225	down
ENSSSCG00000016170	6.00228e-34	-2.54343	down
ENSSSCG00000016201	3.5614e-12	-1.01863	down
ENSSSCG00000016218	4.72229e-22	-1.7104	down
ENSSSCG00000016230	5.47319e-198	-2.67325	down
ENSSSCG00000016233	0	-3.3243	down
ENSSSCG00000016237	2.78436e-18	-1.43972	down
ENSSSCG00000016254	3.50697e-44	#NAME?	down
ENSSSCG00000016256	5.89498e-08	-5.1119	down
ENSSSCG00000016258	1.01505e-18	-1.88039	down
ENSSSCG00000016275	4.89946e-200	-1.32254	down
ENSSSCG00000016285	5.95931e-64	-2.7942	down
ENSSSCG00000016295	2.12192e-61	-2.92312	down
ENSSSCG00000016313	1.98678e-34	-2.55486	down
ENSSSCG00000016331	0.0382641	-1.00647	down
ENSSSCG00000016346	5.94608e-13	-1.45128	down
ENSSSCG00000016459	0.00109287	-1.47299	down
ENSSSCG00000016464	5.78477e-44	-1.10067	down
ENSSSCG00000016585	8.36317e-57	-1.0277	down
ENSSSCG00000016620	3.21863e-18	-1.88972	down
ENSSSCG00000016628	0.000214893	-1.58159	down
ENSSSCG00000016634	5.27291e-294	-2.14352	down
ENSSSCG00000016635	1.50727e-140	-1.84622	down
ENSSSCG00000016658	7.19807697885633e-318	-2.59856	down
ENSSSCG00000016690	2.02001e-20	-1.3974	down
ENSSSCG00000016714	7.45484e-75	-1.21573	down
ENSSSCG00000016732	9.37894e-48	-1.06272	down
ENSSSCG00000016824	0	-2.07088	down
ENSSSCG00000016827	6.09909e-22	-1.03034	down
ENSSSCG00000016831	0.0052682	-1.00117	down
ENSSSCG00000016835	1.02862e-12	-1.07966	down
ENSSSCG00000016892	5.1646e-06	-1.51306	down
ENSSSCG00000016900	4.88231e-247	-5.19646	down
ENSSSCG00000016925	4.30258e-34	-1.31965	down
ENSSSCG00000016929	1.77685e-126	-3.65304	down
ENSSSCG00000016943	2.61007e-159	-1.8423	down
ENSSSCG00000016946	6.01601e-21	#NAME?	down
ENSSSCG00000016983	6.60811e-75	-1.08688	down
ENSSSCG00000016991	5.6341e-141	-1.61759	down
ENSSSCG00000016998	9.22406e-133	-1.18342	down
ENSSSCG00000017022	2.14936e-91	-2.59972	down
ENSSSCG00000017032	5.70086e-73	-3.36713	down
ENSSSCG00000017091	6.94131e-219	-1.91874	down
ENSSSCG00000017167	1.4463e-45	-1.221	down
ENSSSCG00000017186	4.63082e-08	-1.24814	down
ENSSSCG00000017208	5.01249e-10	-1.25953	down
ENSSSCG00000017262	4.98582e-21	-5.4089	down
ENSSSCG00000017342	8.93915e-47	-2.60138	down
ENSSSCG00000017364	6.12571e-16	-2.25419	down
ENSSSCG00000017389	1.29809e-15	-2.12038	down
ENSSSCG00000017396	6.87484e-26	-3.00544	down
ENSSSCG00000017471	1.44903e-26	-3.59382	down
ENSSSCG00000017473	0	-3.2012	down
ENSSSCG00000017488	5.59676e-27	-3.63788	down
ENSSSCG00000017571	9.63887e-52	-2.82429	down
ENSSSCG00000017705	7.97791e-21	-2.45426	down
ENSSSCG00000017723	5.84879e-89	-3.18895	down
ENSSSCG00000017749	3.60341e-05	-2.86182	down
ENSSSCG00000017758	2.63021e-95	-5.40545	down
ENSSSCG00000017804	1.70812e-132	-1.19733	down
ENSSSCG00000017832	4.65887e-19	-1.10182	down
ENSSSCG00000017869	6.29351e-05	-1.041	down
ENSSSCG00000017882	3.23361e-110	-1.16311	down
ENSSSCG00000017893	3.89736e-118	-3.06294	down
ENSSSCG00000017904	2.99261e-114	-2.99737	down
ENSSSCG00000017907	2.72566e-146	-1.13443	down
ENSSSCG00000017920	1.14863e-24	-1.2099	down
ENSSSCG00000017955	2.96764e-23	-1.34053	down
ENSSSCG00000017957	6.13324e-206	-1.32241	down
ENSSSCG00000017971	1.11168e-13	-1.62357	down
ENSSSCG00000018047	0.000478857	-1.31043	down
ENSSSCG00000018084	1.1105e-06	-1.13689	down
ENSSSCG00000020705	2.23015e-44	-1.59643	down
ENSSSCG00000020754	3.65121e-12	-1.07355	down
ENSSSCG00000020785	1.02857e-125	-1.63289	down
ENSSSCG00000020808	8.57868e-93	-1.11076	down
ENSSSCG00000020870	3.80198e-20	-1.16555	down
ENSSSCG00000020970	1.21003e-82	-3.78196	down
ENSSSCG00000021027	1.65212e-11	-1.04487	down
ENSSSCG00000021084	2.4595e-44	-1.42983	down
ENSSSCG00000021145	2.64722e-33	-1.02686	down
ENSSSCG00000021161	8.98395e-121	-2.96698	down
ENSSSCG00000021206	3.38349e-95	-2.20653	down
ENSSSCG00000021259	2.89744e-11	-3.37376	down
ENSSSCG00000021306	3.60431e-21	-1.20849	down
ENSSSCG00000021310	3.28936e-27	-2.44727	down
ENSSSCG00000021319	5.43386e-69	-1.81568	down
ENSSSCG00000021359	5.19283e-145	-1.70123	down
ENSSSCG00000021383	0.000295834	-1.1909	down
ENSSSCG00000021384	3.08826e-18	-1.8185	down
ENSSSCG00000021460	9.01336e-08	-1.65376	down
ENSSSCG00000021576	1.79196e-07	-1.4763	down
ENSSSCG00000021597	1.08997e-33	-1.5025	down
ENSSSCG00000021698	1.13625e-49	-1.26737	down
ENSSSCG00000021774	0.00204676	-1.12518	down
ENSSSCG00000021834	1.29786e-21	-3.5023	down
ENSSSCG00000021862	3.55021e-26	-1.73686	down
ENSSSCG00000021902	1.23967e-23	-5.90135	down
ENSSSCG00000021966	2.66937e-99	-1.27257	down
ENSSSCG00000022032	6.4615e-22	-1.10988	down
ENSSSCG00000022064	1.26301e-07	-3.00057	down
ENSSSCG00000022091	3.77446e-10	-6.5436	down
ENSSSCG00000022101	1.37873e-34	-2.15105	down
ENSSSCG00000022149	5.73106e-28	-2.30814	down
ENSSSCG00000022159	2.54085e-226	-1.82137	down
ENSSSCG00000022192	1.34108e-49	-1.51666	down
ENSSSCG00000022240	2.03043e-32	-1.42743	down
ENSSSCG00000022246	4.72845e-45	-1.33636	down
ENSSSCG00000022247	0.00273571	-1.17489	down
ENSSSCG00000022301	3.21275e-39	-1.4015	down
ENSSSCG00000022343	1.44188e-175	-1.13711	down
ENSSSCG00000022351	6.61707e-19	-1.05167	down
ENSSSCG00000022370	0.000325265	-1.47663	down
ENSSSCG00000022401	1.25022e-13	-1.05176	down
ENSSSCG00000022405	3.97783e-14	-6.57766	down
ENSSSCG00000022447	1.8092e-78	-1.83745	down
ENSSSCG00000022592	4.62093e-08	-1.16259	down
ENSSSCG00000022649	7.33969e-111	-1.50613	down
ENSSSCG00000022687	3.19914e-22	-1.01077	down
ENSSSCG00000022742	8.43886e-73	-1.13061	down
ENSSSCG00000022784	2.01872e-41	-1.31264	down
ENSSSCG00000022797	1.63373e-25	-1.35443	down
ENSSSCG00000022925	7.11163e-62	-1.49042	down
ENSSSCG00000022945	9.00921e-114	-1.36053	down
ENSSSCG00000023028	4.86807e-20	-1.30725	down
ENSSSCG00000023041	1.2509e-11	-1.48885	down
ENSSSCG00000023078	1.03669e-17	-1.39231	down
ENSSSCG00000023105	1.2747e-32	-2.19741	down
ENSSSCG00000023165	1.99302e-52	-4.50662	down
ENSSSCG00000023172	0.00667553	-1.09495	down
ENSSSCG00000023176	2.62176e-15	-2.47931	down
ENSSSCG00000023177	4.08979e-26	-1.01879	down
ENSSSCG00000023296	4.76398e-118	-2.24249	down
ENSSSCG00000023298	2.24213e-101	-1.47844	down
ENSSSCG00000023303	1.27541e-32	-2.75016	down
ENSSSCG00000023315	3.26818e-190	-1.81127	down
ENSSSCG00000023351	7.54554e-72	-2.35003	down
ENSSSCG00000023377	1.22828e-67	-1.0983	down
ENSSSCG00000023423	2.99342e-98	-1.97154	down
ENSSSCG00000023482	1.68336e-19	-1.07437	down
ENSSSCG00000023562	8.88642e-14	-1.13756	down
ENSSSCG00000023618	9.86684e-07	-1.12519	down
ENSSSCG00000023630	4.24323e-11	-2.63816	down
ENSSSCG00000023684	4.82245e-06	-3.31955	down
ENSSSCG00000023710	1.2193e-05	-1.44307	down
ENSSSCG00000023743	1.92847e-13	-2.40296	down
ENSSSCG00000023776	1.45986e-12	-1.42698	down
ENSSSCG00000023803	8.40105e-153	-1.46431	down
ENSSSCG00000023920	1.33562e-148	-1.18411	down
ENSSSCG00000023956	1.28697e-29	-1.06272	down
ENSSSCG00000023957	0.0199739	-1.22136	down
ENSSSCG00000023972	7.04344e-84	-1.77628	down
ENSSSCG00000024018	0	-4.79471	down
ENSSSCG00000024022	9.80892e-05	-2.5885	down
ENSSSCG00000024060	2.80353e-08	-1.66171	down
ENSSSCG00000024126	2.97655e-109	-1.12383	down
ENSSSCG00000024145	9.7518e-78	-2.57823	down
ENSSSCG00000024166	2.01757e-07	-1.2921	down
ENSSSCG00000024174	4.48221e-32	-1.10545	down
ENSSSCG00000024179	0.000378425	-2.05781	down
ENSSSCG00000024351	6.09402e-13	-1.54645	down
ENSSSCG00000024385	6.66139e-44	-1.64947	down
ENSSSCG00000024388	1.30921e-93	-1.34371	down
ENSSSCG00000024443	2.1806e-11	-1.39798	down
ENSSSCG00000024596	6.14395e-38	-2.17374	down
ENSSSCG00000024676	1.27766e-11	-2.51191	down
ENSSSCG00000024687	2.74269e-34	-1.82148	down
ENSSSCG00000024696	2.17711e-122	-1.26785	down
ENSSSCG00000024759	0.0011121	-1.67282	down
ENSSSCG00000024771	1.94413e-20	-1.01994	down
ENSSSCG00000024800	1.61008e-22	-3.05896	down
ENSSSCG00000024892	0.00243707	-1.21808	down
ENSSSCG00000024954	0.00433585	-1.8172	down
ENSSSCG00000025114	1.84878e-268	-2.24989	down
ENSSSCG00000025116	1.68922e-69	-1.85988	down
ENSSSCG00000025120	5.14158e-11	-1.42005	down
ENSSSCG00000025160	4.10669e-07	-1.78053	down
ENSSSCG00000025448	2.74662e-07	-1.05426	down
ENSSSCG00000025488	1.4854e-266	-3.07783	down
ENSSSCG00000025499	1.97586e-127	-2.75226	down
ENSSSCG00000025534	4.28049e-48	-1.07154	down
ENSSSCG00000025542	1.33073e-16	-1.16942	down
ENSSSCG00000025565	1.41125e-78	-1.02365	down
ENSSSCG00000025588	6.91137e-210	-2.64252	down
ENSSSCG00000025698	0	-3.51837	down
ENSSSCG00000025741	3.09149e-05	-1.79681	down
ENSSSCG00000025783	2.48013e-36	-1.40811	down
ENSSSCG00000025796	2.17119e-31	-1.18925	down
ENSSSCG00000025965	2.12153e-58	-2.78259	down
ENSSSCG00000026034	4.42986e-48	-1.11129	down
ENSSSCG00000026042	0.0256078	-1.12466	down
ENSSSCG00000026055	7.69211e-22	-1.61153	down
ENSSSCG00000026064	2.14295e-19	-1.6008	down
ENSSSCG00000026149	0.00209931	-1.34171	down
ENSSSCG00000026185	0.000660134	-1.50504	down
ENSSSCG00000026233	1.84515e-12	-1.1577	down
ENSSSCG00000026257	2.75627e-150	-2.37946	down
ENSSSCG00000026302	1.38327e-164	-3.04323	down
ENSSSCG00000026318	2.30326e-08	-2.97049	down
ENSSSCG00000026326	5.41297e-237	-2.97567	down
ENSSSCG00000026412	5.17777e-263	-1.90131	down
ENSSSCG00000026454	2.57318e-11	-1.28776	down
ENSSSCG00000026466	2.33531e-24	-1.02555	down
ENSSSCG00000026547	9.23643e-05	-1.47285	down
ENSSSCG00000026585	1.09264e-05	-1.55378	down
ENSSSCG00000026587	3.79611e-07	-1.39698	down
ENSSSCG00000026602	1.23323e-23	-4.39518	down
ENSSSCG00000026700	4.02713e-06	-1.33417	down
ENSSSCG00000026748	1.53539e-247	-3.07128	down
ENSSSCG00000026784	4.20174e-59	-1.4452	down
ENSSSCG00000026812	6.90424e-44	-1.09208	down
ENSSSCG00000026818	1.80697e-20	-1.605	down
ENSSSCG00000026864	0.019419	-1.66063	down
ENSSSCG00000026886	1.90457e-47	-1.44514	down
ENSSSCG00000026904	5.88119e-49	-1.20013	down
ENSSSCG00000026977	2.3933e-11	-1.55053	down
ENSSSCG00000027030	0.00067072	-1.00535	down
ENSSSCG00000027060	8.21658e-90	-2.5865	down
ENSSSCG00000027119	6.63662e-11	-1.40808	down
ENSSSCG00000027121	3.3965e-217	-1.8919	down
ENSSSCG00000027130	3.53204e-108	-2.38729	down
ENSSSCG00000027147	1.10614e-08	-1.05467	down
ENSSSCG00000027312	4.88353e-18	-1.51524	down
ENSSSCG00000027340	4.37927e-24	-1.04724	down
ENSSSCG00000027455	3.15933e-151	-1.74371	down
ENSSSCG00000027506	8.80807e-26	-1.20104	down
ENSSSCG00000027529	2.57034e-56	-1.01405	down
ENSSSCG00000027607	4.59191e-121	-3.43222	down
ENSSSCG00000027676	2.49292e-93	-1.25829	down
ENSSSCG00000027701	6.28234e-18	-1.21796	down
ENSSSCG00000027827	2.19837e-22	-1.13446	down
ENSSSCG00000027855	9.38498e-12	-1.49011	down
ENSSSCG00000027872	5.13224e-65	-3.61017	down
ENSSSCG00000027984	1.50714e-38	-3.10749	down
ENSSSCG00000027991	6.03068e-25	-1.8016	down
ENSSSCG00000028019	2.47471e-231	-1.59828	down
ENSSSCG00000028169	1.30485e-126	-2.5109	down
ENSSSCG00000028202	4.30422e-33	-1.41761	down
ENSSSCG00000028210	1.14131e-14	-1.36301	down
ENSSSCG00000028249	4.7912e-26	-1.12056	down
ENSSSCG00000028322	5.2506e-22	-1.0565	down
ENSSSCG00000028373	9.32709e-12	-1.3661	down
ENSSSCG00000028420	1.09118e-38	-1.02308	down
ENSSSCG00000028465	3.2986e-41	-1.08269	down
ENSSSCG00000028492	2.12244e-16	-1.08879	down
ENSSSCG00000028504	2.61249e-68	-1.30003	down
ENSSSCG00000028529	1.92306e-67	-1.68399	down
ENSSSCG00000028531	0.000421033	-1.11104	down
ENSSSCG00000028602	2.40424e-49	-1.05481	down
ENSSSCG00000028679	9.74593e-72	-1.26774	down
ENSSSCG00000028696	3.14067e-67	-2.74738	down
ENSSSCG00000028748	2.10906e-51	-1.70911	down
ENSSSCG00000028821	2.82349e-40	-2.06051	down
ENSSSCG00000028840	7.22895e-55	-1.92722	down
ENSSSCG00000028924	6.52941e-80	-3.00232	down
ENSSSCG00000028949	5.04047e-40	-1.8781	down
ENSSSCG00000028964	4.47461e-06	-1.28583	down
ENSSSCG00000028981	5.93573e-39	-3.38453	down
ENSSSCG00000029005	0	-2.41642	down
ENSSSCG00000029039	4.84947e-26	-1.76414	down
ENSSSCG00000029097	2.73614e-47	-1.42085	down
ENSSSCG00000029158	1.26789e-06	-1.42188	down
ENSSSCG00000029230	7.70347e-132	-1.32925	down
ENSSSCG00000029264	8.1851e-25	-2.07197	down
ENSSSCG00000029296	1.46015e-15	-3.22024	down
ENSSSCG00000029326	3.49782e-246	-2.99536	down
ENSSSCG00000029392	2.91171e-05	-1.85353	down
ENSSSCG00000029449	6.27311e-12	-2.75749	down
ENSSSCG00000029456	6.87317e-138	-1.40745	down
ENSSSCG00000029474	1.56592e-15	-1.1253	down
ENSSSCG00000029509	1.70238e-139	-2.24945	down
ENSSSCG00000029519	1.14504e-61	-1.3046	down
ENSSSCG00000029573	9.46762e-126	-2.08153	down
ENSSSCG00000029592	2.46659e-40	-2.23164	down
ENSSSCG00000029598	1.1854e-07	-3.6307	down
ENSSSCG00000029668	6.67773e-14	-1.96773	down
ENSSSCG00000029756	4.75924e-30	-2.62595	down
ENSSSCG00000029757	5.82232e-08	-1.20853	down
ENSSSCG00000029771	9.159e-05	-1.06782	down
ENSSSCG00000030122	6.07006e-14	-1.27688	down
ENSSSCG00000030156	4.08726e-29	-1.46988	down
ENSSSCG00000030165	4.81701e-98	-2.82747	down
ENSSSCG00000030177	2.01256e-52	-1.4451	down
ENSSSCG00000030262	0.00105775	-1.57466	down
ENSSSCG00000030278	5.37938e-13	-1.3909	down
ENSSSCG00000030300	5.60844e-110	-4.74912	down
ENSSSCG00000030386	4.05378e-48	-1.33416	down
ENSSSCG00000030388	7.16055e-20	-3.07436	down
ENSSSCG00000030469	1.70524e-128	-2.78731	down
ENSSSCG00000030484	6.30391e-60	-1.22031	down
ENSSSCG00000030510	2.96768e-87	-1.45566	down
ENSSSCG00000030575	1.26446e-07	-1.15533	down
ENSSSCG00000030581	5.19406e-48	-1.24208	down
ENSSSCG00000030642	8.66185e-155	-2.07353	down
ENSSSCG00000030680	6.57633e-62	-1.74925	down
ENSSSCG00000030681	2.95338e-05	-1.62268	down
ENSSSCG00000030798	1.74883e-45	-1.85743	down
ENSSSCG00000030827	6.90193e-100	-2.16431	down
ENSSSCG00000030831	4.94233e-20	-1.07889	down
ENSSSCG00000030957	2.0376e-88	-1.40417	down
ENSSSCG00000030998	3.86272e-06	-1.71154	down
ENSSSCG00000031011	2.78355e-32	-3.84894	down
ENSSSCG00000031098	2.75646e-13	-1.01319	down
ENSSSCG00000031109	2.33664e-38	-1.62908	down
ENSSSCG00000031117	2.10108e-45	-1.93856	down
ENSSSCG00000031118	2.73931e-170	-2.45688	down
ENSSSCG00000031166	8.03015e-05	-2.62129	down
ENSSSCG00000031182	1.26529e-32	-1.02104	down
ENSSSCG00000031321	1.93293e-186	-4.06616	down
ENSSSCG00000031380	1.25676e-105	-1.96751	down
ENSSSCG00000031518	3.69418e-41	-1.90571	down
ENSSSCG00000031661	8.71168e-18	-1.26189	down
ENSSSCG00000031741	0	-3.73518	down
ENSSSCG00000031794	2.9204e-19	-2.96189	down
ENSSSCG00000031800	4.45852e-06	-3.08976	down
ENSSSCG00000031881	8.58174e-72	-1.36271	down
ENSSSCG00000031979	0.00347934	-2.36759	down
ENSSSCG00000032060	2.00216e-12	-1.07576	down
ENSSSCG00000032097	1.09533e-15	-1.29916	down
ENSSSCG00000032141	4.81459e-85	-1.48171	down
ENSSSCG00000032146	6.07784e-51	-1.0251	down
ENSSSCG00000032176	1.2624e-65	-1.26522	down
ENSSSCG00000032180	2.62144e-286	-2.28709	down
ENSSSCG00000032193	2.53196e-14	-1.3819	down
ENSSSCG00000032221	0.00582849	-1.70291	down
ENSSSCG00000032240	3.65326e-07	-3.52418	down
ENSSSCG00000032242	1.56969e-43	-1.51023	down
ENSSSCG00000032250	3.56887e-07	-2.17541	down
ENSSSCG00000032288	2.33497e-120	-1.30142	down
ENSSSCG00000032315	3.46689e-30	-3.17003	down
ENSSSCG00000032417	1.84694e-82	-2.1405	down
ENSSSCG00000032433	3.18759e-50	-4.72809	down
ENSSSCG00000032434	8.04074e-287	-2.79567	down
ENSSSCG00000032443	8.0965e-06	-1.13969	down
ENSSSCG00000032453	3.94137e-32	-2.09437	down
ENSSSCG00000032525	6.16538e-22	-1.34964	down
ENSSSCG00000032574	1.75105e-10	-1.08672	down
ENSSSCG00000032613	5.19627e-41	-1.10386	down
ENSSSCG00000032622	8.05187e-138	-1.1705	down
ENSSSCG00000032655	1.33823e-94	-1.54754	down
ENSSSCG00000032684	3.64662e-48	-1.0736	down
ENSSSCG00000032710	7.30513e-06	-1.89951	down
ENSSSCG00000032819	1.77569e-30	-1.26671	down
ENSSSCG00000032831	4.71365e-05	-1.27592	down
ENSSSCG00000032909	1.87e-88	-3.31853	down
ENSSSCG00000032914	5.27612e-59	-1.36251	down
ENSSSCG00000032996	3.02321e-307	-1.78704	down
ENSSSCG00000033015	4.15661e-42	-6.63604	down
ENSSSCG00000033051	2.80178e-134	-2.74584	down
ENSSSCG00000033190	5.83234e-05	-2.05387	down
ENSSSCG00000033258	4.76241e-12	-1.94546	down
ENSSSCG00000033327	2.46042e-11	-3.60563	down
ENSSSCG00000033355	4.68222e-26	-2.00032	down
ENSSSCG00000033374	1.96208e-24	-1.2326	down
ENSSSCG00000033443	9.72103e-61	-3.29265	down
ENSSSCG00000033444	1.1399e-35	-1.42193	down
ENSSSCG00000033516	4.38081e-78	-1.09667	down
ENSSSCG00000033581	7.31519e-11	-1.92429	down
ENSSSCG00000033593	2.5192e-39	-2.3194	down
ENSSSCG00000033634	1.11009e-12	-1.25136	down
ENSSSCG00000033654	1.36874e-12	-1.49599	down
ENSSSCG00000033655	6.56853e-96	-1.30097	down
ENSSSCG00000033700	5.70361e-26	-1.00936	down
ENSSSCG00000033735	1.05527e-45	-1.25509	down
ENSSSCG00000033741	1.39922e-23	-1.56495	down
ENSSSCG00000033750	1.56179e-11	-2.31926	down
ENSSSCG00000033786	1.51394e-67	-1.623	down
ENSSSCG00000033854	1.19811e-34	-1.00039	down
ENSSSCG00000033909	3.44784e-13	-5.61882	down
ENSSSCG00000033952	4.34624e-37	-4.20253	down
ENSSSCG00000033998	1.86704e-43	-1.23061	down
ENSSSCG00000034044	1.66721e-25	-3.17248	down
ENSSSCG00000034074	6.21835e-07	-1.70277	down
ENSSSCG00000034114	5.41157e-63	-1.59709	down
ENSSSCG00000034147	3.27337e-23	-1.48292	down
ENSSSCG00000034217	5.55362e-72	-2.18809	down
ENSSSCG00000034229	3.55766e-29	-2.40302	down
ENSSSCG00000034265	6.78744e-41	-1.1131	down
ENSSSCG00000034293	1.41931e-293	-2.95182	down
ENSSSCG00000034314	2.80373e-42	-1.1799	down
ENSSSCG00000034318	3.5787e-32	-1.21022	down
ENSSSCG00000034328	1.15203e-15	-3.01922	down
ENSSSCG00000034364	8.27533e-07	-1.02049	down
ENSSSCG00000034379	2.16238e-122	-1.66444	down
ENSSSCG00000034522	6.47056e-95	-2.31447	down
ENSSSCG00000034610	2.07138e-07	-2.31123	down
ENSSSCG00000034615	6.72357e-21	-2.25177	down
ENSSSCG00000034632	7.04638e-05	-1.02308	down
ENSSSCG00000034639	1.96786e-06	-1.42924	down
ENSSSCG00000034758	6.98824e-130	-1.79369	down
ENSSSCG00000034767	5.26552e-11	-1.19875	down
ENSSSCG00000034776	0.00157836	-1.88834	down
ENSSSCG00000034814	5.43079e-49	-1.25527	down
ENSSSCG00000034853	1.18002e-14	-1.25976	down
ENSSSCG00000034864	3.04683e-11	-1.50493	down
ENSSSCG00000034870	1.58427e-13	-2.49763	down
ENSSSCG00000034871	0.000413952	-2.44075	down
ENSSSCG00000034880	0.000757544	-1.70438	down
ENSSSCG00000034896	2.67358e-49	-1.5019	down
ENSSSCG00000034913	2.19665e-143	-2.89596	down
ENSSSCG00000034993	9.13323e-51	-1.17249	down
ENSSSCG00000035006	2.80229e-09	-1.24968	down
ENSSSCG00000035037	9.52914e-135	-3.15251	down
ENSSSCG00000035048	1.10977e-97	-1.1913	down
ENSSSCG00000035051	8.79969e-30	-1.04413	down
ENSSSCG00000035059	6.40998e-184	-2.9777	down
ENSSSCG00000035077	0.000897792	-1.05247	down
ENSSSCG00000035082	1.90107e-08	-1.05881	down
ENSSSCG00000035101	7.78499e-07	-1.05107	down
ENSSSCG00000035134	3.30869e-32	-1.00004	down
ENSSSCG00000035209	1.55188e-128	-1.85904	down
ENSSSCG00000035212	4.25323e-58	-1.14521	down
ENSSSCG00000035222	0.00996365	-1.21768	down
ENSSSCG00000035230	5.31847e-108	-1.07343	down
ENSSSCG00000035344	2.32536e-117	-2.26024	down
ENSSSCG00000035403	1.86359e-35	-2.21418	down
ENSSSCG00000035417	1.45943e-09	-1.01907	down
ENSSSCG00000035456	6.14889e-05	-1.0785	down
ENSSSCG00000035564	2.42959e-168	-1.66652	down
ENSSSCG00000035598	0.00147717	-1.33287	down
ENSSSCG00000035649	5.37783e-06	-1.67768	down
ENSSSCG00000035677	2.28963e-07	-1.44124	down
ENSSSCG00000035715	1.66331e-08	-1.44186	down
ENSSSCG00000035795	3.30544e-10	-1.06832	down
ENSSSCG00000035798	4.57624e-08	-3.21632	down
ENSSSCG00000035825	1.62492e-17	-1.18653	down
ENSSSCG00000035859	4.99234e-35	-1.72416	down
ENSSSCG00000035908	1.25862e-52	-2.24902	down
ENSSSCG00000035937	4.03313e-72	-2.02638	down
ENSSSCG00000035954	3.47984e-46	-2.59937	down
ENSSSCG00000035971	4.31389e-08	-2.83147	down
ENSSSCG00000035991	1.69955e-14	-1.39185	down
ENSSSCG00000036060	1.10821e-48	-3.90767	down
ENSSSCG00000036208	1.63439e-06	-1.70565	down
ENSSSCG00000036256	2.34265e-85	-2.22381	down
ENSSSCG00000036257	6.2366e-30	-1.49722	down
ENSSSCG00000036274	1.29766e-60	-2.34395	down
ENSSSCG00000036322	1.71654e-28	-2.13115	down
ENSSSCG00000036580	4.69466e-08	-1.41715	down
ENSSSCG00000036584	4.24009e-28	-2.61796	down
ENSSSCG00000036592	5.88369e-255	-1.71375	down
ENSSSCG00000036595	4.33422e-97	-1.27096	down
ENSSSCG00000036613	7.1917e-74	-2.67779	down
ENSSSCG00000036620	1.29653e-21	-1.15494	down
ENSSSCG00000036801	3.03495e-06	-1.75907	down
ENSSSCG00000036865	1.07512e-11	#NAME?	down
ENSSSCG00000036893	3.22852e-27	-7.62761	down
ENSSSCG00000036975	2.58508e-08	-1.14774	down
ENSSSCG00000037016	1.0953e-205	-1.84319	down
ENSSSCG00000037061	5.00604e-23	-1.0499	down
ENSSSCG00000037063	7.92424e-05	-2.41676	down
ENSSSCG00000037065	1.05628e-51	-2.11459	down
ENSSSCG00000037102	7.19479e-47	-1.15768	down
ENSSSCG00000037116	5.6095e-06	-1.00576	down
ENSSSCG00000037120	4.21524e-160	-2.75555	down
ENSSSCG00000037195	0.00206807	-1.33289	down
ENSSSCG00000037209	1.12577e-72	-1.35413	down
ENSSSCG00000037241	6.26916e-07	-2.77765	down
ENSSSCG00000037274	1.38162e-211	-1.56554	down
ENSSSCG00000037277	3.93096e-21	-1.38771	down
ENSSSCG00000037291	9.88792e-05	-2.32141	down
ENSSSCG00000037307	2.00093e-223	-2.81725	down
ENSSSCG00000037432	5.25618e-06	-2.85163	down
ENSSSCG00000037445	3.58349e-07	-1.18252	down
ENSSSCG00000037513	2.52276e-15	-2.03073	down
ENSSSCG00000037530	9.84449e-42	-2.59659	down
ENSSSCG00000037536	1.04741e-25	-1.09915	down
ENSSSCG00000037579	7.22703e-09	-4.28033	down
ENSSSCG00000037580	1.69148e-18	-1.45555	down
ENSSSCG00000037642	8.60501e-23	-2.05071	down
ENSSSCG00000037645	1.32917e-36	-1.40369	down
ENSSSCG00000037674	0.00736672	-1.00573	down
ENSSSCG00000037732	2.92663e-42	-2.11497	down
ENSSSCG00000037815	1.30831e-201	-2.80453	down
ENSSSCG00000037900	3.50886e-240	-2.6595	down
ENSSSCG00000037999	8.00106e-58	-1.41746	down
ENSSSCG00000038013	6.99551e-22	-1.32081	down
ENSSSCG00000038055	0.00284601	-1.59234	down
ENSSSCG00000038308	1.94466e-155	-1.63643	down
ENSSSCG00000038348	2.36335e-32	-1.36017	down
ENSSSCG00000038359	2.73495e-237	-1.45276	down
ENSSSCG00000038366	1.0773e-07	-1.00463	down
ENSSSCG00000038420	0.000176859	-2.58149	down
ENSSSCG00000038423	1.05721e-13	-1.11233	down
ENSSSCG00000038440	3.19591e-17	-1.16022	down
ENSSSCG00000038471	6.72778e-16	-2.93163	down
ENSSSCG00000038487	7.10403e-49	-1.36002	down
ENSSSCG00000038543	5.66521e-65	-3.30145	down
ENSSSCG00000038557	0.00183755	-1.32419	down
ENSSSCG00000038562	9.8385e-31	-3.42531	down
ENSSSCG00000038579	9.89772e-06	-2.32803	down
ENSSSCG00000038594	5.83918e-26	-1.0671	down
ENSSSCG00000038727	6.01989e-38	-1.90886	down
ENSSSCG00000038879	8.49902e-89	-1.86011	down
ENSSSCG00000038987	2.41835e-18	-1.37886	down
ENSSSCG00000038992	3.26572e-216	-1.85363	down
ENSSSCG00000039013	0.0118582	-1.47816	down
ENSSSCG00000039053	2.30698e-120	-3.96589	down
ENSSSCG00000039060	1.0334e-46	-1.44345	down
ENSSSCG00000039071	7.24964e-125	-1.25772	down
ENSSSCG00000039107	1.66211e-102	-2.8243	down
ENSSSCG00000039135	3.32186e-16	-1.34388	down
ENSSSCG00000039160	4.29541e-48	-1.95783	down
ENSSSCG00000039191	1.01296e-91	-1.03833	down
ENSSSCG00000039199	5.3306e-09	-1.75187	down
ENSSSCG00000039216	1.92184e-61	-3.36146	down
ENSSSCG00000039340	9.72337e-22	-2.57026	down
ENSSSCG00000039348	5.97784e-39	-1.03375	down
ENSSSCG00000039370	5.35199e-07	-1.93072	down
ENSSSCG00000039390	1.01051e-93	-1.02231	down
ENSSSCG00000039393	3.15211e-82	-1.20507	down
ENSSSCG00000039412	0.000905045	-1.31976	down
ENSSSCG00000039419	6.06762e-43	-4.78397	down
ENSSSCG00000039442	0.00881683	-1.49332	down
ENSSSCG00000039472	1.0945e-58	-1.26906	down
ENSSSCG00000039498	3.05906e-16	-4.56023	down
ENSSSCG00000039522	0.00264466	-1.27322	down
ENSSSCG00000039546	2.9189e-105	-2.17418	down
ENSSSCG00000039551	2.15043e-35	-1.05591	down
ENSSSCG00000039627	1.21897e-06	-2.01734	down
ENSSSCG00000039651	9.80831e-32	-7.81994	down
ENSSSCG00000039731	5.06659e-20	-1.06437	down
ENSSSCG00000039761	5.96049e-13	-2.92413	down
ENSSSCG00000039778	1.94083e-59	-1.33273	down
ENSSSCG00000039841	0.000119341	-1.81538	down
ENSSSCG00000039867	4.02642e-60	-1.24646	down
ENSSSCG00000039962	1.72784e-69	-1.03782	down
ENSSSCG00000040060	1.0801e-49	-1.18343	down
ENSSSCG00000040061	5.00751e-21	-1.06462	down
ENSSSCG00000040207	6.87222e-64	-3.00592	down
ENSSSCG00000040215	4.93743e-10	-1.10437	down
ENSSSCG00000040317	0	-2.37841	down
ENSSSCG00000040333	6.28463e-16	-1.56367	down
ENSSSCG00000040344	2.54359e-08	-1.09786	down
ENSSSCG00000040355	2.16224e-69	-2.85748	down
ENSSSCG00000040400	3.16887e-08	-3.89377	down
ENSSSCG00000040401	1.69804e-09	-2.08453	down
ENSSSCG00000040405	9.12952e-05	-1.1856	down
ENSSSCG00000040425	2.5003e-19	-1.14869	down
ENSSSCG00000040439	2.65218e-66	-1.14403	down
ENSSSCG00000040479	1.67175e-40	-1.15733	down
ENSSSCG00000040486	1.8371e-99	-2.65398	down
ENSSSCG00000040509	1.43843e-55	-1.84653	down
ENSSSCG00000040524	3.40976e-21	-1.25595	down
ENSSSCG00000040562	0.00062407	-1.84219	down
ENSSSCG00000040608	7.21055e-193	-1.92644	down
ENSSSCG00000040621	0.000453491	-1.89552	down
ENSSSCG00000040638	4.11454e-21	-2.68887	down
ENSSSCG00000040719	0.00367731	-1.0987	down
ENSSSCG00000040725	5.52096e-115	-8.41919	down
ENSSSCG00000040743	1.36471e-121	-1.34468	down
ENSSSCG00000040778	6.35953e-12	-1.01927	down
ENSSSCG00000040815	4.36327e-37	-2.95347	down
ENSSSCG00000040857	6.00544e-97	-1.24663	down
ENSSSCG00000040863	8.20671e-21	-1.25656	down
ENSSSCG00000040904	0	-4.48653	down
ENSSSCG00000040905	4.7841e-18	-3.30325	down
ENSSSCG00000040961	1.08731e-200	-6.98351	down
ENSSSCG00000040990	4.2332e-09	-1.22326	down
ENSSSCG00000041267	1.32903e-05	-1.17823	down
ENSSSCG00000041310	1.14808e-09	-2.12772	down
ENSSSCG00000041322	7.83485e-09	-3.49906	down
ENSSSCG00000041341	2.55533e-05	-1.23683	down
ENSSSCG00000041401	2.62551e-24	-1.0031	down
ENSSSCG00000041731	8.70729e-118	-1.13178	down
ENSSSCG00000041935	1.41418e-34	-2.2607	down
ENSSSCG00000041999	0.00234112	-1.68962	down
ENSSSCG00000042003	1.76371e-10	-1.58225	down
ENSSSCG00000042208	1.48803e-39	-2.22374	down
ENSSSCG00000042225	1.0439e-10	#NAME?	down
ENSSSCG00000042281	0.000776446	-1.79968	down
ENSSSCG00000042341	1.14993e-07	-3.62723	down
ENSSSCG00000042436	3.03299e-06	-1.48001	down
ENSSSCG00000042862	2.55919e-15	-1.76074	down
ENSSSCG00000043307	1.34773e-07	-1.74587	down
ENSSSCG00000043954	8.57147e-17	-2.68476	down
ENSSSCG00000044252	0.00241277	-1.22876	down
ENSSSCG00000044256	3.28809e-08	-1.4787	down
ENSSSCG00000044640	0.0271589	-1.30578	down
ENSSSCG00000044690	1.58125e-06	-1.1239	down
ENSSSCG00000045128	1.75904e-07	-1.57092	down
ENSSSCG00000045258	6.89928e-05	-2.80288	down
ENSSSCG00000045512	1.41629e-44	-2.57779	down
ENSSSCG00000045632	1.37904e-18	-2.34952	down
ENSSSCG00000045849	1.02969e-13	-1.06099	down
ENSSSCG00000046295	0.0170706	-1.31984	down
ENSSSCG00000046352	2.92982e-18	-2.34179	down
ENSSSCG00000047073	5.25159e-22	-3.05199	down
ENSSSCG00000047087	0.0175262	-1.05025	down
ENSSSCG00000047090	2.70415e-15	-1.85753	down
ENSSSCG00000047233	5.30238e-05	-1.71878	down
ENSSSCG00000047234	7.59099e-06	-2.02677	down
ENSSSCG00000047247	2.41246e-17	-2.12081	down
ENSSSCG00000047250	1.99918e-12	#NAME?	down
ENSSSCG00000047442	1.35231e-69	-1.77136	down
ENSSSCG00000047677	2.54372e-06	-1.48997	down
ENSSSCG00000047902	1.60898e-07	-2.49029	down
ENSSSCG00000048230	0.00800993	-1.60643	down
ENSSSCG00000048264	0.00249481	-1.21065	down
ENSSSCG00000048341	5.16679e-06	-1.84648	down
ENSSSCG00000048367	0.0173588	-1.2295	down
ENSSSCG00000048507	0.00158774	-1.55429	down
ENSSSCG00000048937	0.00695163	-1.14431	down
ENSSSCG00000049011	1.92076e-12	-1.2487	down
ENSSSCG00000049138	0.00298575	-1.33449	down
ENSSSCG00000049380	0.000171524	-1.00458	down
ENSSSCG00000050094	5.11567e-16	-1.45489	down
ENSSSCG00000050176	1.29726e-14	-1.22795	down
ENSSSCG00000050209	2.65428e-05	-3.4711	down
ENSSSCG00000050259	0.0332044	-1.06376	down
ENSSSCG00000050423	6.67003e-58	-1.2114	down
ENSSSCG00000050550	8.66266e-12	#NAME?	down
ENSSSCG00000050616	1.64118e-108	-3.01484	down
ENSSSCG00000050649	5.16257e-09	-1.20744	down
ENSSSCG00000050759	8.01973e-42	-2.62822	down
ENSSSCG00000050940	3.75129e-06	-1.78091	down
ENSSSCG00000051006	0.00415583	-1.17376	down
ENSSSCG00000051090	0.00105957	-1.08726	down
ENSSSCG00000051187	3.93929e-23	-7.33325	down
ENSSSCG00000051290	1.59527e-05	-1.48261	down
ENSSSCG00000051428	4.17807e-159	-1.8422	down
ENSSSCG00000051512	0.00726751	-1.58323	down
novel.10254	3.6733e-17	-3.62269	down
novel.1027	7.80529e-17	-1.19539	down
novel.10799	7.92248e-43	-3.38506	down
novel.10886	1.66962e-05	-2.4704	down
novel.111	3.22593e-08	-3.94578	down
novel.11864	0.017073	-1.01173	down
novel.13122	0.0166855	-1.15749	down
novel.13713	0.000176335	-2.0329	down
novel.14338	6.12925e-06	-3.83975	down
novel.14462	1.05663e-30	-2.5566	down
novel.14626	1.96452e-34	-2.49914	down
novel.14663	2.25974e-06	-1.36884	down
novel.14887	3.34691e-06	-1.34691	down
novel.15132	0.000524712	-1.81332	down
novel.15331	0.000300752	-2.13711	down
novel.159	1.43398e-14	-2.56853	down
novel.15950	0.00609124	-1.0898	down
novel.16025	1.84101e-15	-1.9497	down
novel.16894	2.94757e-20	-2.41049	down
novel.17339	0.0009018	-1.72722	down
novel.17499	3.08332e-14	-3.98788	down
novel.18449	1.72118e-18	-1.97507	down
novel.18882	0.00966304	-1.56205	down
novel.18946	9.30601e-07	-4.70886	down
novel.19693	0.00955013	-1.234	down
novel.19896	1.68959e-07	-2.8094	down
novel.19928	1.80714e-18	-1.29721	down
novel.19929	0.00130118	-1.71893	down
novel.19942	0.000110798	-2.90233	down
novel.20511	0.0319242	-1.01233	down
novel.22315	0.00155142	-1.35593	down
novel.22379	0.000372639	-1.99639	down
novel.23082	0.0490955	-1.08645	down
novel.23453	2.06707e-06	-1.21993	down
novel.23469	2.61662e-50	-1.81995	down
novel.23473	7.24426e-12	-5.47157	down
novel.23504	4.32078e-59	-1.43841	down
novel.23521	2.56269e-12	-1.60601	down
novel.23576	6.2812e-212	-2.7905	down
novel.23627	2.73444e-26	-1.61281	down
novel.23646	1.01095e-81	-1.34874	down
novel.23647	9.54537e-36	-1.24642	down
novel.23657	2.43027e-09	-1.74757	down
novel.23671	1.38792e-56	-1.74454	down
novel.23790	7.10665e-205	-1.7529	down
novel.23793	6.6722e-14	-1.08154	down
novel.23804	1.82261e-25	-2.47927	down
novel.23813	1.57817e-118	-2.12541	down
novel.23829	3.32399e-17	-1.07611	down
novel.24005	0.0478964	-1.04378	down
novel.24098	5.99879e-22	-4.62151	down
novel.2524	1.29174e-05	-2.48925	down
novel.2525	1.3827e-16	-1.69841	down
novel.3071	0.000160598	-1.91647	down
novel.3192	7.64437e-129	-4.219	down
novel.3481	0.0144162	-1.42019	down
novel.5279	0.0038629	-1.16291	down
novel.6389	1.29988e-25	-3.37078	down
novel.7043	0.0002017	-2.43445	down
novel.7238	0.000201704	-2.02073	down
novel.7616	5.37404e-08	-3.5347	down
novel.8482	2.04721e-06	-1.88769	down
novel.8805	2.56249e-93	-1.66816	down
novel.8875	6.60057e-07	-3.35943	down
novel.8973	6.55118e-24	-3.99505	down
novel.9017	3.77195e-38	-1.86444	down
novel.9138	5.31035e-09	-3.67952	down
novel.9334	6.4686e-20	-3.83437	down
novel.9470	2.98653e-43	-4.87306	down
novel.9946	3.08531e-06	-1.88421	down
ENSSSCG00000000003	8.46355e-25	1.4132	up
ENSSSCG00000000005	1.32989e-14	1.17903	up
ENSSSCG00000000006	5.30625e-09	1.11375	up
ENSSSCG00000000010	1.8403e-17	1.21553	up
ENSSSCG00000000029	2.6665e-49	2.04403	up
ENSSSCG00000000110	7.89179e-14	1.23047	up
ENSSSCG00000000117	0.000199427	1.67845	up
ENSSSCG00000000214	9.40963e-134	3.06189	up
ENSSSCG00000000259	5.62445e-19	1.83812	up
ENSSSCG00000000292	8.00462e-46	2.22357	up
ENSSSCG00000000297	2.534e-10	2.52684	up
ENSSSCG00000000298	7.55181e-11	1.88485	up
ENSSSCG00000000362	1.39859e-09	Inf	up
ENSSSCG00000000371	5.11512e-20	Inf	up
ENSSSCG00000000376	2.37243e-18	1.18631	up
ENSSSCG00000000396	5.05821e-95	1.64571	up
ENSSSCG00000000419	5.70462e-13	2.39048	up
ENSSSCG00000000436	4.98149e-09	1.6006	up
ENSSSCG00000000439	2.23796e-05	1.18727	up
ENSSSCG00000000455	3.41652e-51	2.645	up
ENSSSCG00000000531	2.05325e-10	1.15947	up
ENSSSCG00000000549	3.29014e-97	1.43687	up
ENSSSCG00000000553	3.13146e-31	1.03236	up
ENSSSCG00000000571	1.33167e-56	3.11592	up
ENSSSCG00000000573	4.74489e-12	1.35447	up
ENSSSCG00000000588	6.34607e-20	1.05772	up
ENSSSCG00000000612	7.29017e-53	1.12182	up
ENSSSCG00000000625	6.18148e-60	1.28368	up
ENSSSCG00000000660	0.000320728	2.08211	up
ENSSSCG00000000664	1.82795e-24	3.81156	up
ENSSSCG00000000672	5.91699e-53	3.9334	up
ENSSSCG00000000695	8.18522e-26	1.21937	up
ENSSSCG00000000720	5.93813e-05	1.18662	up
ENSSSCG00000000728	4.50916e-09	1.08597	up
ENSSSCG00000000732	1.42757e-08	1.27209	up
ENSSSCG00000000734	3.88204e-111	3.37205	up
ENSSSCG00000000735	1.42489e-08	1.1728	up
ENSSSCG00000000757	1.74201e-88	1.21418	up
ENSSSCG00000000774	4.63952e-12	1.66545	up
ENSSSCG00000000778	2.54788e-29	1.78882	up
ENSSSCG00000000781	1.46736e-11	6.29371	up
ENSSSCG00000000789	2.09049e-18	Inf	up
ENSSSCG00000000811	9.18407e-10	1.83319	up
ENSSSCG00000000857	5.58821e-29	1.47488	up
ENSSSCG00000000864	7.90747e-28	1.07173	up
ENSSSCG00000000907	4.81022e-45	1.07629	up
ENSSSCG00000000915	1.49481e-56	1.05391	up
ENSSSCG00000000939	2.82495e-139	2.80097	up
ENSSSCG00000000941	4.73693e-23	1.11199	up
ENSSSCG00000000983	3.49629e-09	2.9924	up
ENSSSCG00000001042	0.00103253	1.85395	up
ENSSSCG00000001063	0	4.66169	up
ENSSSCG00000001090	2.23171e-10	1.73738	up
ENSSSCG00000001099	1.55832e-17	1.24742	up
ENSSSCG00000001207	3.07529e-07	1.25931	up
ENSSSCG00000001422	4.52981e-40	1.35528	up
ENSSSCG00000001427	0	5.07731	up
ENSSSCG00000001457	1.94745e-08	2.38068	up
ENSSSCG00000001469	0.0138589	1.23835	up
ENSSSCG00000001485	7.30612e-23	4.96945	up
ENSSSCG00000001503	1.32883e-10	1.65306	up
ENSSSCG00000001517	0.00465688	2.1257	up
ENSSSCG00000001539	1.31111e-38	1.00073	up
ENSSSCG00000001561	6.77857e-12	2.45118	up
ENSSSCG00000001657	4.76824e-29	1.53798	up
ENSSSCG00000001716	4.1401e-69	1.596	up
ENSSSCG00000001718	1.80157e-19	1.50202	up
ENSSSCG00000001720	6.6401e-17	1.07151	up
ENSSSCG00000001755	0.000277615	2.11018	up
ENSSSCG00000001787	2.04029e-20	1.47008	up
ENSSSCG00000001793	7.07736e-191	2.71109	up
ENSSSCG00000001826	8.52295e-11	1.89424	up
ENSSSCG00000001844	0	9.26243	up
ENSSSCG00000001863	3.3957e-18	5.21059	up
ENSSSCG00000001882	2.29317e-11	2.64858	up
ENSSSCG00000001910	5.04677483777353e-314	1.93886	up
ENSSSCG00000001912	1.33235e-13	1.16888	up
ENSSSCG00000001913	5.34984e-09	1.07358	up
ENSSSCG00000001914	4.72056e-116	1.33281	up
ENSSSCG00000001916	0.00174745	1.35483	up
ENSSSCG00000001921	3.40438e-54	1.25366	up
ENSSSCG00000001963	2.2191e-09	1.66908	up
ENSSSCG00000001993	9.68365e-05	2.17734	up
ENSSSCG00000002001	1.88736e-13	1.57688	up
ENSSSCG00000002002	5.62232e-53	1.35497	up
ENSSSCG00000002012	0.000679237	1.62296	up
ENSSSCG00000002014	0.00642097	1.11793	up
ENSSSCG00000002025	3.2721e-44	1.18239	up
ENSSSCG00000002032	5.47715e-09	1.3505	up
ENSSSCG00000002051	9.39378e-79	1.84101	up
ENSSSCG00000002258	0.0426941	1.23624	up
ENSSSCG00000002263	4.12223e-35	1.28266	up
ENSSSCG00000002314	1.96612e-08	1.60777	up
ENSSSCG00000002315	3.72081e-11	1.37603	up
ENSSSCG00000002341	3.01614e-09	1.31852	up
ENSSSCG00000002355	8.64654e-20	1.22383	up
ENSSSCG00000002357	3.55187e-24	1.13827	up
ENSSSCG00000002385	3.90376e-74	1.73906	up
ENSSSCG00000002390	3.02095e-13	1.39052	up
ENSSSCG00000002412	7.5315e-82	4.79191	up
ENSSSCG00000002425	9.87421e-89	1.18623	up
ENSSSCG00000002432	3.29419e-10	2.40543	up
ENSSSCG00000002444	5.76229e-70	1.35805	up
ENSSSCG00000002469	0.000140497	1.00357	up
ENSSSCG00000002640	4.30649e-42	1.02928	up
ENSSSCG00000002786	9.22381e-05	1.42014	up
ENSSSCG00000002792	1.36774e-14	1.59711	up
ENSSSCG00000002795	7.77789e-202	2.02424	up
ENSSSCG00000002806	2.53685e-11	1.47968	up
ENSSSCG00000002827	5.12175e-07	2.14285	up
ENSSSCG00000002838	2.82538e-34	1.12683	up
ENSSSCG00000002864	2.21347e-14	2.89435	up
ENSSSCG00000002866	2.1482e-192	2.00127	up
ENSSSCG00000002931	0.000375083	1.3161	up
ENSSSCG00000002932	7.81698e-06	1.12314	up
ENSSSCG00000002935	1.60377e-13	1.78509	up
ENSSSCG00000002955	0.00322426	1.65027	up
ENSSSCG00000002983	0.0150512	1.17756	up
ENSSSCG00000002988	3.75861e-05	1.12984	up
ENSSSCG00000003018	1.82598e-58	3.0146	up
ENSSSCG00000003021	1.43791e-53	1.03881	up
ENSSSCG00000003071	2.79116e-12	2.79093	up
ENSSSCG00000003088	9.85123e-121	3.66173	up
ENSSSCG00000003112	1.90611e-06	1.13249	up
ENSSSCG00000003129	1.67952e-07	1.8023	up
ENSSSCG00000003137	3.2551e-19	1.31242	up
ENSSSCG00000003139	1.7914e-19	1.24953	up
ENSSSCG00000003148	1.05529e-25	2.76791	up
ENSSSCG00000003157	0.000162521	1.52463	up
ENSSSCG00000003218	5.76025e-11	6.21449	up
ENSSSCG00000003239	0.0104839	1.08522	up
ENSSSCG00000003366	7.67619e-63	1.82781	up
ENSSSCG00000003368	1.62764e-05	2.86864	up
ENSSSCG00000003371	1.65382e-101	2.18836	up
ENSSSCG00000003382	4.28494e-05	1.02633	up
ENSSSCG00000003410	2.72929e-09	1.29592	up
ENSSSCG00000003428	3.15818e-26	1.04953	up
ENSSSCG00000003429	1.75329e-37	1.20738	up
ENSSSCG00000003439	0	5.27529	up
ENSSSCG00000003472	2.60778e-07	1.94271	up
ENSSSCG00000003478	5.74851e-23	1.51605	up
ENSSSCG00000003479	1.18876e-67	1.21102	up
ENSSSCG00000003506	9.15122e-120	2.00879	up
ENSSSCG00000003521	1.61676e-18	2.71421	up
ENSSSCG00000003527	4.78601e-38	2.50231	up
ENSSSCG00000003604	8.75522e-13	1.16103	up
ENSSSCG00000003619	4.83986e-09	4.60355	up
ENSSSCG00000003693	0.000844769	1.71374	up
ENSSSCG00000003711	0.00789802	1.54271	up
ENSSSCG00000003757	2.20401e-12	1.1137	up
ENSSSCG00000003763	3.59866e-43	2.50137	up
ENSSSCG00000003783	2.40259e-06	2.2473	up
ENSSSCG00000003788	2.35031e-12	3.23671	up
ENSSSCG00000003811	2.36438e-38	2.13654	up
ENSSSCG00000003821	0.00244428	1.67546	up
ENSSSCG00000003825	0.00318757	1.15191	up
ENSSSCG00000003854	1.11901e-78	1.80895	up
ENSSSCG00000003875	1.18417e-07	1.8588	up
ENSSSCG00000003898	1.50334e-20	1.2529	up
ENSSSCG00000003941	6.35705e-48	1.07135	up
ENSSSCG00000003975	0.00118861	1.00009	up
ENSSSCG00000003987	3.72287e-08	1.05387	up
ENSSSCG00000003990	0.00102255	1.03484	up
ENSSSCG00000003995	4.7156e-19	1.66512	up
ENSSSCG00000004008	0.000740813	1.65667	up
ENSSSCG00000004010	5.08595e-16	1.01131	up
ENSSSCG00000004012	1.00708e-283	1.43419	up
ENSSSCG00000004013	2.92859e-64	2.95057	up
ENSSSCG00000004018	4.26569e-95	1.37952	up
ENSSSCG00000004039	1.27896e-10	1.94822	up
ENSSSCG00000004052	1.20183e-183	3.14882	up
ENSSSCG00000004081	1.45254e-38	4.46819	up
ENSSSCG00000004087	5.71185e-18	2.08781	up
ENSSSCG00000004094	0.0219378	1.22045	up
ENSSSCG00000004123	9.84883e-49	1.26957	up
ENSSSCG00000004132	1.36999e-31	1.01345	up
ENSSSCG00000004133	7.99129e-65	1.15106	up
ENSSSCG00000004172	2.43082e-14	2.65953	up
ENSSSCG00000004193	1.15337e-14	1.10603	up
ENSSSCG00000004205	2.9187e-28	1.92751	up
ENSSSCG00000004207	0	3.13126	up
ENSSSCG00000004218	1.52855e-06	1.88464	up
ENSSSCG00000004233	2.41533e-10	1.09377	up
ENSSSCG00000004314	9.65579e-43	1.62764	up
ENSSSCG00000004387	1.65674e-52	1.07723	up
ENSSSCG00000004388	0.00524144	1.19784	up
ENSSSCG00000004390	7.92562e-14	1.18079	up
ENSSSCG00000004419	0.0253798	1.02193	up
ENSSSCG00000004452	8.12063e-153	3.67894	up
ENSSSCG00000004454	8.66623e-108	1.68291	up
ENSSSCG00000004465	1.49935e-23	2.3483	up
ENSSSCG00000004479	3.00909e-05	1.52913	up
ENSSSCG00000004484	9.53638e-173	1.11126	up
ENSSSCG00000004490	5.24917e-20	1.42526	up
ENSSSCG00000004506	1.46566e-32	1.00612	up
ENSSSCG00000004510	7.20539e-174	2.84834	up
ENSSSCG00000004511	0.0285578	1.22753	up
ENSSSCG00000004586	3.74684e-13	1.30798	up
ENSSSCG00000004643	1.45746e-07	1.21888	up
ENSSSCG00000004663	1.20666e-17	1.21712	up
ENSSSCG00000004672	2.54695e-132	3.26794	up
ENSSSCG00000004673	5.38453e-05	2.81161	up
ENSSSCG00000004676	1.0103e-101	6.57608	up
ENSSSCG00000004678	7.52482e-200	5.90847	up
ENSSSCG00000004684	1.18463e-24	1.24208	up
ENSSSCG00000004704	4.5156e-05	1.01543	up
ENSSSCG00000004716	1.33052e-29	1.91508	up
ENSSSCG00000004729	4.21402e-24	2.16276	up
ENSSSCG00000004774	1.3818e-38	1.08947	up
ENSSSCG00000004787	2.8233e-49	1.70635	up
ENSSSCG00000004795	1.42907e-29	1.34455	up
ENSSSCG00000004822	1.07486e-35	2.08609	up
ENSSSCG00000004830	3.86468e-34	1.24306	up
ENSSSCG00000004856	6.22024e-40	1.41212	up
ENSSSCG00000004861	5.49933e-48	1.34667	up
ENSSSCG00000004928	2.31278e-89	6.80881	up
ENSSSCG00000004931	8.70311e-29	1.063	up
ENSSSCG00000004952	3.17459e-111	1.36748	up
ENSSSCG00000004961	0	2.57794	up
ENSSSCG00000004962	5.62788e-111	1.74651	up
ENSSSCG00000004980	2.46725e-170	2.18424	up
ENSSSCG00000005027	1.14623e-130	1.84652	up
ENSSSCG00000005062	1.15212e-47	1.53595	up
ENSSSCG00000005071	4.84827e-25	1.83777	up
ENSSSCG00000005094	4.42202e-64	1.66874	up
ENSSSCG00000005110	1.8847e-118	1.73195	up
ENSSSCG00000005166	4.06709e-13	1.72068	up
ENSSSCG00000005190	8.93874e-23	2.03126	up
ENSSSCG00000005194	5.51985e-11	2.81992	up
ENSSSCG00000005232	4.00224e-234	1.82846	up
ENSSSCG00000005240	0.0289506	1.06722	up
ENSSSCG00000005243	4.32331e-07	1.73012	up
ENSSSCG00000005250	2.02735e-06	1.44879	up
ENSSSCG00000005272	9.5876e-06	1.13422	up
ENSSSCG00000005284	1.07925e-19	1.37472	up
ENSSSCG00000005325	4.41221e-06	1.00983	up
ENSSSCG00000005393	5.58021e-10	6.1733	up
ENSSSCG00000005400	1.41604e-41	2.42604	up
ENSSSCG00000005423	0	2.53109	up
ENSSSCG00000005455	3.60903e-305	1.79051	up
ENSSSCG00000005486	1.71497e-59	1.52063	up
ENSSSCG00000005502	9.98482e-06	1.70131	up
ENSSSCG00000005593	1.00768e-49	1.68447	up
ENSSSCG00000005607	1.74529e-26	1.56457	up
ENSSSCG00000005608	3.84037e-126	1.01506	up
ENSSSCG00000005627	0.000245149	1.10054	up
ENSSSCG00000005638	3.58333e-116	1.47826	up
ENSSSCG00000005665	8.50797e-25	1.8833	up
ENSSSCG00000005666	0.000272365	2.21661	up
ENSSSCG00000005668	2.78995e-35	1.6834	up
ENSSSCG00000005669	3.02116e-12	1.04779	up
ENSSSCG00000005738	3.36147e-13	1.13928	up
ENSSSCG00000005911	4.65265e-17	1.54447	up
ENSSSCG00000005916	7.0975e-09	1.92267	up
ENSSSCG00000005941	3.61263e-08	1.28722	up
ENSSSCG00000005971	1.17992e-07	1.27329	up
ENSSSCG00000005975	2.80823e-08	1.1797	up
ENSSSCG00000005994	1.12263e-73	4.34884	up
ENSSSCG00000005997	3.9591e-126	1.23328	up
ENSSSCG00000006001	0.0199326	1.46444	up
ENSSSCG00000006003	5.37934e-27	2.2512	up
ENSSSCG00000006018	1.24457e-11	1.62277	up
ENSSSCG00000006038	4.19942e-36	2.3261	up
ENSSSCG00000006052	2.735e-06	1.28515	up
ENSSSCG00000006069	4.02511e-05	1.53002	up
ENSSSCG00000006082	1.53434e-27	2.45	up
ENSSSCG00000006083	1.67217e-49	1.12766	up
ENSSSCG00000006105	4.88795e-84	2.08157	up
ENSSSCG00000006115	1.72474e-11	1.95141	up
ENSSSCG00000006126	1.98754e-27	1.00072	up
ENSSSCG00000006132	3.97111e-83	1.87316	up
ENSSSCG00000006141	1.05898e-19	Inf	up
ENSSSCG00000006153	0	2.99702	up
ENSSSCG00000006165	9.26253e-18	1.31596	up
ENSSSCG00000006168	5.72593e-08	1.00892	up
ENSSSCG00000006169	1.11833e-49	1.29005	up
ENSSSCG00000006171	3.78754e-05	1.72515	up
ENSSSCG00000006192	2.48456e-22	1.22036	up
ENSSSCG00000006199	0.0113679	1.70464	up
ENSSSCG00000006213	1.68254e-42	4.66033	up
ENSSSCG00000006235	3.42874e-25	2.19486	up
ENSSSCG00000006243	9.15243e-81	4.4737	up
ENSSSCG00000006252	2.49464e-20	1.11613	up
ENSSSCG00000006289	7.27406e-22	4.31116	up
ENSSSCG00000006304	5.03903e-28	1.07155	up
ENSSSCG00000006308	3.41012e-60	1.37168	up
ENSSSCG00000006321	9.64812e-35	1.08299	up
ENSSSCG00000006325	6.30642e-193	2.53754	up
ENSSSCG00000006328	7.26183e-24	6.47782	up
ENSSSCG00000006331	1.13184e-47	1.14048	up
ENSSSCG00000006335	0.0424945	1.04562	up
ENSSSCG00000006344	4.96156e-13	2.10301	up
ENSSSCG00000006345	1.18121e-108	3.37687	up
ENSSSCG00000006362	5.14661e-08	1.19118	up
ENSSSCG00000006463	3.58265e-41	2.87969	up
ENSSSCG00000006472	7.67034e-25	1.10689	up
ENSSSCG00000006491	3.94709e-08	3.6958	up
ENSSSCG00000006506	1.4795e-14	1.15227	up
ENSSSCG00000006518	0.000506971	1.16406	up
ENSSSCG00000006530	3.37401e-13	2.19636	up
ENSSSCG00000006533	3.82072e-37	1.12865	up
ENSSSCG00000006569	0.000584921	1.28974	up
ENSSSCG00000006572	3.126e-55	2.80046	up
ENSSSCG00000006620	3.03536e-06	1.1228	up
ENSSSCG00000006621	4.26743e-08	4.12785	up
ENSSSCG00000006624	0	8.11231	up
ENSSSCG00000006635	1.46183e-35	2.59851	up
ENSSSCG00000006642	8.17634e-52	1.51933	up
ENSSSCG00000006690	0.000156365	1.41478	up
ENSSSCG00000006702	1.241e-12	1.86555	up
ENSSSCG00000006704	3.96236e-07	1.59245	up
ENSSSCG00000006720	0.000386636	1.78672	up
ENSSSCG00000006732	2.18452e-18	1.12171	up
ENSSSCG00000006735	3.32296e-188	1.64977	up
ENSSSCG00000006766	7.8409e-11	1.38061	up
ENSSSCG00000006779	9.46598e-14	1.36672	up
ENSSSCG00000006857	4.96746e-205	4.26333	up
ENSSSCG00000006861	8.90199e-07	1.04973	up
ENSSSCG00000006873	5.56893e-06	1.04615	up
ENSSSCG00000006874	4.31549e-05	3.82515	up
ENSSSCG00000006911	4.57808e-162	1.58722	up
ENSSSCG00000006982	2.85446e-47	1.27962	up
ENSSSCG00000006987	3.32513e-10	1.14655	up
ENSSSCG00000006988	2.31271e-54	2.04758	up
ENSSSCG00000006995	1.19143e-80	1.20107	up
ENSSSCG00000007033	2.25808e-08	1.98081	up
ENSSSCG00000007067	2.0283e-106	1.42329	up
ENSSSCG00000007072	5.49077e-10	4.79939	up
ENSSSCG00000007073	5.8839e-201	3.39641	up
ENSSSCG00000007143	2.90211e-23	1.19653	up
ENSSSCG00000007145	2.05857e-219	3.36042	up
ENSSSCG00000007146	0.000338586	1.35179	up
ENSSSCG00000007198	5.1969e-19	Inf	up
ENSSSCG00000007286	4.02568e-120	2.39379	up
ENSSSCG00000007288	1.0981e-17	1.54178	up
ENSSSCG00000007336	0	5.66766	up
ENSSSCG00000007344	1.05835e-07	1.70083	up
ENSSSCG00000007346	0.00021013	2.04281	up
ENSSSCG00000007391	1.52334e-15	1.53413	up
ENSSSCG00000007421	0.0429892	1.06107	up
ENSSSCG00000007430	0.00196803	1.20262	up
ENSSSCG00000007456	1.61647e-52	1.03247	up
ENSSSCG00000007462	4.23258e-34	7.82955	up
ENSSSCG00000007478	5.75573e-55	1.31056	up
ENSSSCG00000007488	0.00213498	1.00325	up
ENSSSCG00000007492	8.41313e-14	1.24666	up
ENSSSCG00000007507	0	8.45555	up
ENSSSCG00000007508	3.98799e-18	2.26678	up
ENSSSCG00000007547	1.15595e-11	1.3442	up
ENSSSCG00000007572	2.43694e-16	1.16007	up
ENSSSCG00000007574	2.07275e-95	2.6574	up
ENSSSCG00000007642	1.41793e-21	3.87258	up
ENSSSCG00000007710	5.382e-79	Inf	up
ENSSSCG00000007717	0.00506906	1.01765	up
ENSSSCG00000007774	0.00611784	1.33127	up
ENSSSCG00000007814	1.01785e-07	1.16346	up
ENSSSCG00000007816	8.86053e-12	2.73777	up
ENSSSCG00000007901	7.60593e-06	1.05552	up
ENSSSCG00000007909	1.76612e-33	4.78322	up
ENSSSCG00000007927	2.40794e-15	1.53612	up
ENSSSCG00000007980	1.98496e-44	1.2139	up
ENSSSCG00000007987	3.72749e-15	1.88182	up
ENSSSCG00000007998	3.52494e-38	2.96324	up
ENSSSCG00000008013	2.84959e-05	2.06655	up
ENSSSCG00000008020	2.79529e-20	1.05032	up
ENSSSCG00000008038	1.20983e-128	2.80956	up
ENSSSCG00000008051	5.4874e-49	1.68649	up
ENSSSCG00000008072	0	3.65671	up
ENSSSCG00000008073	5.26338e-113	2.7489	up
ENSSSCG00000008101	1.09372e-49	1.80556	up
ENSSSCG00000008111	1.70169e-09	1.13073	up
ENSSSCG00000008117	2.13751e-10	1.2603	up
ENSSSCG00000008218	7.59935e-09	1.09366	up
ENSSSCG00000008227	3.81142e-31	2.0752	up
ENSSSCG00000008230	3.63388e-13	1.10793	up
ENSSSCG00000008237	6.753383313004e-320	2.52042	up
ENSSSCG00000008241	2.38086e-59	1.87856	up
ENSSSCG00000008307	1.3131e-10	2.15252	up
ENSSSCG00000008312	1.61984e-18	1.47656	up
ENSSSCG00000008319	1.5782e-07	2.56634	up
ENSSSCG00000008336	5.97949e-85	1.58104	up
ENSSSCG00000008397	3.90601e-61	3.77872	up
ENSSSCG00000008421	1.98265e-06	4.11992	up
ENSSSCG00000008446	7.26864e-42	1.40725	up
ENSSSCG00000008456	4.45619e-55	1.97378	up
ENSSSCG00000008468	6.61295e-222	1.60951	up
ENSSSCG00000008474	0.0311652	1.09141	up
ENSSSCG00000008488	1.52013e-14	1.88262	up
ENSSSCG00000008496	1.61093e-22	1.49575	up
ENSSSCG00000008529	3.13189e-31	1.06756	up
ENSSSCG00000008581	1.85195e-18	1.19933	up
ENSSSCG00000008617	1.28111e-08	1.44882	up
ENSSSCG00000008624	1.0042e-90	1.77892	up
ENSSSCG00000008646	1.08283e-181	2.14468	up
ENSSSCG00000008647	4.61012e-06	1.47287	up
ENSSSCG00000008648	5.40329e-09	2.90893	up
ENSSSCG00000008749	4.30595e-205	2.00566	up
ENSSSCG00000008765	7.1098e-160	1.96168	up
ENSSSCG00000008799	3.50893e-46	1.47515	up
ENSSSCG00000008803	0.000104395	1.82279	up
ENSSSCG00000008820	3.08383e-16	1.23347	up
ENSSSCG00000008836	5.76369e-36	1.1952	up
ENSSSCG00000008842	1.44338e-14	2.9359	up
ENSSSCG00000008866	5.40132e-36	1.40618	up
ENSSSCG00000008888	3.85412e-15	1.03842	up
ENSSSCG00000008919	2.31069e-13	5.11661	up
ENSSSCG00000008965	5.36243e-64	8.73495	up
ENSSSCG00000008966	2.14338e-26	2.1014	up
ENSSSCG00000008973	2.45031e-75	2.28019	up
ENSSSCG00000008991	0.000128094	1.81063	up
ENSSSCG00000008997	0.0114035	1.42034	up
ENSSSCG00000009004	0	2.0654	up
ENSSSCG00000009021	6.10848e-26	1.18703	up
ENSSSCG00000009031	8.68317e-33	2.50668	up
ENSSSCG00000009048	2.38988e-131	2.43065	up
ENSSSCG00000009053	2.00562e-21	1.89573	up
ENSSSCG00000009060	0.000419644	1.18822	up
ENSSSCG00000009083	1.26539e-26	2.46087	up
ENSSSCG00000009111	7.29415e-220	3.2687	up
ENSSSCG00000009125	1.01643e-91	1.72928	up
ENSSSCG00000009138	9.11558e-25	2.36223	up
ENSSSCG00000009148	1.28737e-09	1.96675	up
ENSSSCG00000009151	1.8418e-35	1.59715	up
ENSSSCG00000009166	1.11351e-28	1.52476	up
ENSSSCG00000009229	3.90416e-06	1.50862	up
ENSSSCG00000009240	2.43021e-23	2.68647	up
ENSSSCG00000009281	5.04203e-58	2.62116	up
ENSSSCG00000009283	0.000578008	1.43741	up
ENSSSCG00000009322	2.76023e-08	3.08442	up
ENSSSCG00000009338	1.40492e-52	2.27134	up
ENSSSCG00000009379	0.00287332	1.25699	up
ENSSSCG00000009388	0.00432605	1.55019	up
ENSSSCG00000009410	8.92325e-40	5.31759	up
ENSSSCG00000009464	1.27639e-30	1.08247	up
ENSSSCG00000009468	7.13829e-101	1.62227	up
ENSSSCG00000009489	5.17143e-29	1.0568	up
ENSSSCG00000009526	0	3.5866	up
ENSSSCG00000009565	0	2.66112	up
ENSSSCG00000009567	6.00069e-61	1.28037	up
ENSSSCG00000009584	1.08977e-05	1.39714	up
ENSSSCG00000009593	1.33477e-135	1.3638	up
ENSSSCG00000009616	1.12985e-12	1.43799	up
ENSSSCG00000009625	5.354e-52	1.75527	up
ENSSSCG00000009630	0.00271726	1.42596	up
ENSSSCG00000009645	2.15706e-16	7.16159	up
ENSSSCG00000009646	1.32303e-56	3.61519	up
ENSSSCG00000009667	8.58159e-11	2.20644	up
ENSSSCG00000009668	7.46498e-64	1.37455	up
ENSSSCG00000009717	1.56122e-10	1.44156	up
ENSSSCG00000009720	3.26e-26	2.1486	up
ENSSSCG00000009729	7.48366e-13	1.46379	up
ENSSSCG00000009745	5.94345e-20	1.85913	up
ENSSSCG00000009765	2.7056e-08	1.77456	up
ENSSSCG00000009789	1.07617e-35	6.94839	up
ENSSSCG00000009808	9.43432e-36	1.53778	up
ENSSSCG00000009831	1.51485e-07	1.23497	up
ENSSSCG00000009852	8.67942e-16	1.14881	up
ENSSSCG00000009867	0.000236906	1.28665	up
ENSSSCG00000009873	3.62925e-48	3.41319	up
ENSSSCG00000009881	5.4413e-34	2.34588	up
ENSSSCG00000009889	2.18302e-254	2.06306	up
ENSSSCG00000009929	1.45054e-08	1.16911	up
ENSSSCG00000009951	5.87672e-09	3.14893	up
ENSSSCG00000009968	5.60381e-175	1.86927	up
ENSSSCG00000009975	4.59374e-07	2.20932	up
ENSSSCG00000010026	5.60853e-28	2.10962	up
ENSSSCG00000010036	0.0221388	1.18237	up
ENSSSCG00000010053	1.97161e-67	1.20707	up
ENSSSCG00000010055	0.0118402	1.32813	up
ENSSSCG00000010133	3.35256e-11	1.07149	up
ENSSSCG00000010151	3.7407e-38	1.65392	up
ENSSSCG00000010180	5.07348e-29	1.41318	up
ENSSSCG00000010196	1.34394e-11	1.2841	up
ENSSSCG00000010204	6.5768e-60	1.43977	up
ENSSSCG00000010209	6.01457e-36	2.76647	up
ENSSSCG00000010210	0.000153054	1.07295	up
ENSSSCG00000010222	2.3235e-08	1.953	up
ENSSSCG00000010259	7.43633e-15	1.0701	up
ENSSSCG00000010298	0.000580386	1.48712	up
ENSSSCG00000010322	1.09265e-46	1.19809	up
ENSSSCG00000010351	9.80394e-49	1.19699	up
ENSSSCG00000010403	8.20405e-50	1.49642	up
ENSSSCG00000010447	5.21317e-164	1.116	up
ENSSSCG00000010450	7.79832e-102	1.88802	up
ENSSSCG00000010451	0.00482341	1.19476	up
ENSSSCG00000010452	3.73585e-13	2.08672	up
ENSSSCG00000010464	2.37159e-27	1.65014	up
ENSSSCG00000010468	0.000248385	1.02062	up
ENSSSCG00000010479	5.48234e-52	1.63514	up
ENSSSCG00000010483	1.59892e-16	1.50288	up
ENSSSCG00000010494	2.84141e-66	4.15367	up
ENSSSCG00000010533	1.9806e-12	1.85997	up
ENSSSCG00000010534	1.36219e-14	1.05184	up
ENSSSCG00000010554	0	3.43163	up
ENSSSCG00000010556	1.77494e-07	3.81744	up
ENSSSCG00000010586	6.15978e-34	1.1863	up
ENSSSCG00000010593	2.44671e-09	2.14397	up
ENSSSCG00000010627	7.90707e-57	1.63616	up
ENSSSCG00000010640	2.55412e-07	1.57757	up
ENSSSCG00000010647	1.46507e-38	6.13347	up
ENSSSCG00000010654	3.25905e-29	1.72243	up
ENSSSCG00000010672	4.42473e-11	1.16767	up
ENSSSCG00000010721	0.00574949	1.00431	up
ENSSSCG00000010723	6.48246e-49	1.54321	up
ENSSSCG00000010728	9.45726e-29	2.17565	up
ENSSSCG00000010745	0.0191019	1.20578	up
ENSSSCG00000010756	3.68984e-19	1.12558	up
ENSSSCG00000010757	6.20618e-31	1.33699	up
ENSSSCG00000010768	1.12501e-06	1.42732	up
ENSSSCG00000010826	2.95933e-13	1.55357	up
ENSSSCG00000010829	4.94471e-15	1.54572	up
ENSSSCG00000010831	1.52126e-09	1.76468	up
ENSSSCG00000010832	0.0128495	1.23968	up
ENSSSCG00000010853	3.3139e-76	2.1245	up
ENSSSCG00000010861	1.07552e-56	1.86146	up
ENSSSCG00000010885	7.90762e-06	1.50982	up
ENSSSCG00000010949	3.85738e-48	2.44024	up
ENSSSCG00000010962	7.72449e-05	1.59607	up
ENSSSCG00000010966	1.27481e-39	2.95939	up
ENSSSCG00000010968	2.91776e-77	1.30005	up
ENSSSCG00000010974	5.43496e-17	1.83479	up
ENSSSCG00000010992	7.07331e-37	5.82365	up
ENSSSCG00000011020	2.89195e-43	1.06716	up
ENSSSCG00000011022	3.25223e-286	4.03032	up
ENSSSCG00000011023	2.01941e-07	1.6111	up
ENSSSCG00000011075	1.86405e-83	2.95521	up
ENSSSCG00000011077	0.000657135	1.16146	up
ENSSSCG00000011110	8.45832e-44	1.46745	up
ENSSSCG00000011119	1.32693e-30	1.34517	up
ENSSSCG00000011121	9.4719e-54	1.40086	up
ENSSSCG00000011129	1.43319e-32	1.77131	up
ENSSSCG00000011131	2.39556e-52	Inf	up
ENSSSCG00000011145	9.68812e-22	1.55216	up
ENSSSCG00000011167	4.4212e-10	2.10982	up
ENSSSCG00000011181	0.023205	1.22495	up
ENSSSCG00000011186	1.11815e-16	6.90012	up
ENSSSCG00000011198	7.53172e-69	1.40174	up
ENSSSCG00000011239	4.69054e-17	1.11669	up
ENSSSCG00000011250	3.7016e-55	2.08171	up
ENSSSCG00000011263	2.59763e-05	1.05525	up
ENSSSCG00000011294	7.00579e-18	1.02532	up
ENSSSCG00000011297	1.46634e-65	1.81815	up
ENSSSCG00000011299	0.0290589	1.3192	up
ENSSSCG00000011358	2.71274e-05	1.63282	up
ENSSSCG00000011360	2.53968e-07	1.30117	up
ENSSSCG00000011369	1.52577e-05	2.0161	up
ENSSSCG00000011376	1.19853e-100	5.14541	up
ENSSSCG00000011377	3.46086e-138	1.24327	up
ENSSSCG00000011379	1.57499e-07	2.80939	up
ENSSSCG00000011393	1.47258e-26	2.01947	up
ENSSSCG00000011397	3.22969e-08	3.90935	up
ENSSSCG00000011398	4.20374e-121	2.08847	up
ENSSSCG00000011400	1.54088e-19	1.63407	up
ENSSSCG00000011434	1.34712e-16	1.30602	up
ENSSSCG00000011440	4.72014e-49	3.94839	up
ENSSSCG00000011443	3.99003e-05	1.10523	up
ENSSSCG00000011451	7.71271e-09	5.99886	up
ENSSSCG00000011453	4.86961e-22	3.84145	up
ENSSSCG00000011463	6.3099e-56	5.14716	up
ENSSSCG00000011514	4.71644e-35	1.30318	up
ENSSSCG00000011524	3.14631e-33	3.18452	up
ENSSSCG00000011538	0	4.70446	up
ENSSSCG00000011553	2.20155e-50	1.3224	up
ENSSSCG00000011557	6.29528e-66	4.61041	up
ENSSSCG00000011579	9.03008e-23	1.29035	up
ENSSSCG00000011582	1.24517e-21	1.31467	up
ENSSSCG00000011599	0.0113985	1.41116	up
ENSSSCG00000011600	2.78966e-21	1.92507	up
ENSSSCG00000011602	2.56324e-50	1.0863	up
ENSSSCG00000011625	2.25654e-16	Inf	up
ENSSSCG00000011629	1.45907e-15	1.36309	up
ENSSSCG00000011630	4.06509e-20	1.74996	up
ENSSSCG00000011686	1.1615e-72	1.91082	up
ENSSSCG00000011690	1.00508e-73	1.79829	up
ENSSSCG00000011693	0.000233616	1.52489	up
ENSSSCG00000011704	1.79472e-49	2.17685	up
ENSSSCG00000011721	0.000687294	1.79831	up
ENSSSCG00000011750	4.36066e-14	1.20624	up
ENSSSCG00000011755	4.76957e-41	2.12513	up
ENSSSCG00000011768	0.0134418	1.05136	up
ENSSSCG00000011775	1.23911e-32	1.06334	up
ENSSSCG00000011831	7.51512e-19	5.60081	up
ENSSSCG00000011859	9.35958e-50	1.32846	up
ENSSSCG00000011860	7.9734e-08	3.48655	up
ENSSSCG00000011867	9.79639e-73	1.45689	up
ENSSSCG00000011873	5.46801e-08	1.02699	up
ENSSSCG00000011874	5.67172e-30	2.62197	up
ENSSSCG00000011876	9.21438e-12	1.5618	up
ENSSSCG00000011881	2.92998e-06	1.00874	up
ENSSSCG00000011915	7.53105e-05	2.21603	up
ENSSSCG00000011928	0	2.12664	up
ENSSSCG00000011940	6.21279e-30	2.37141	up
ENSSSCG00000011946	3.53904e-42	2.71534	up
ENSSSCG00000011973	2.54806e-22	1.84845	up
ENSSSCG00000012002	3.98078e-10	6.19499	up
ENSSSCG00000012049	9.87176e-24	6.37353	up
ENSSSCG00000012059	5.86107e-36	1.09067	up
ENSSSCG00000012076	5.15707e-13	2.56262	up
ENSSSCG00000012077	1.28642e-21	2.31028	up
ENSSSCG00000012104	0.0233589	1.00145	up
ENSSSCG00000012110	3.26689e-15	2.03198	up
ENSSSCG00000012126	3.12398e-52	1.52396	up
ENSSSCG00000012132	1.47182e-08	3.37801	up
ENSSSCG00000012138	1.6609e-39	7.08889	up
ENSSSCG00000012150	5.03393e-07	1.28332	up
ENSSSCG00000012151	5.73728e-21	1.26124	up
ENSSSCG00000012173	6.58017e-41	1.30854	up
ENSSSCG00000012202	3.91883e-162	2.63779	up
ENSSSCG00000012295	0.000443208	2.13008	up
ENSSSCG00000012362	3.89886e-36	2.69683	up
ENSSSCG00000012371	2.10532e-11	1.38603	up
ENSSSCG00000012408	8.95172e-93	2.65809	up
ENSSSCG00000012409	0.00122811	2.02051	up
ENSSSCG00000012411	4.22287e-09	1.0037	up
ENSSSCG00000012426	0.00232112	1.20216	up
ENSSSCG00000012480	1.99651e-57	5.52024	up
ENSSSCG00000012492	0.000463212	1.80512	up
ENSSSCG00000012584	5.34226e-87	6.07136	up
ENSSSCG00000012585	0.000241725	1.13494	up
ENSSSCG00000012586	2.72915e-11	1.03941	up
ENSSSCG00000012597	2.0391e-106	1.14955	up
ENSSSCG00000012633	6.17298e-51	1.15267	up
ENSSSCG00000012634	8.08549e-93	2.85217	up
ENSSSCG00000012644	2.53e-06	2.91123	up
ENSSSCG00000012649	2.58208e-28	1.01967	up
ENSSSCG00000012651	7.80683e-34	3.29509	up
ENSSSCG00000012680	3.6935e-13	2.77276	up
ENSSSCG00000012744	2.90658e-29	1.03081	up
ENSSSCG00000012792	1.0069e-98	1.45688	up
ENSSSCG00000012816	3.8759e-10	1.17511	up
ENSSSCG00000012818	2.19052e-07	2.07312	up
ENSSSCG00000012841	8.35157e-116	1.80312	up
ENSSSCG00000012853	2.6729e-30	2.21115	up
ENSSSCG00000012859	2.09234e-23	1.51472	up
ENSSSCG00000012916	3.11681e-51	1.37439	up
ENSSSCG00000012926	0	3.06928	up
ENSSSCG00000012944	1.98447e-07	1.08696	up
ENSSSCG00000013004	8.80111e-29	2.11589	up
ENSSSCG00000013018	7.04374e-25	1.37065	up
ENSSSCG00000013074	6.98511e-62	1.43597	up
ENSSSCG00000013086	1.23769e-14	1.38453	up
ENSSSCG00000013093	0.00338253	1.24749	up
ENSSSCG00000013145	3.58825e-30	2.02819	up
ENSSSCG00000013181	5.93859e-184	1.95609	up
ENSSSCG00000013302	9.91181e-109	1.5142	up
ENSSSCG00000013311	2.84373e-07	1.68739	up
ENSSSCG00000013313	0.000346104	1.29416	up
ENSSSCG00000013331	0.000790113	1.01799	up
ENSSSCG00000013388	1.45809e-86	3.54489	up
ENSSSCG00000013393	2.33742e-36	1.99141	up
ENSSSCG00000013455	0.00119025	1.80781	up
ENSSSCG00000013507	2.0049e-13	1.65941	up
ENSSSCG00000013512	0	8.04368	up
ENSSSCG00000013532	0.0143928	1.70722	up
ENSSSCG00000013566	1.22874e-17	1.04378	up
ENSSSCG00000013569	0.00532281	1.09683	up
ENSSSCG00000013601	5.23649e-34	1.53583	up
ENSSSCG00000013667	1.33207e-261	2.40546	up
ENSSSCG00000013729	1.88317e-20	1.08998	up
ENSSSCG00000013742	1.93965e-148	1.22669	up
ENSSSCG00000013773	1.52737e-35	1.18703	up
ENSSSCG00000013874	1.76635e-17	1.14514	up
ENSSSCG00000013879	0.000512317	1.01488	up
ENSSSCG00000013927	4.06993e-06	1.00126	up
ENSSSCG00000013928	7.11798e-11	1.35307	up
ENSSSCG00000014034	8.42433e-134	3.34243	up
ENSSSCG00000014081	1.73205e-43	1.23442	up
ENSSSCG00000014088	1.90212e-07	1.59736	up
ENSSSCG00000014139	2.28746e-27	1.32847	up
ENSSSCG00000014149	1.90098e-10	1.65196	up
ENSSSCG00000014190	2.09711e-33	1.12909	up
ENSSSCG00000014195	1.13251e-166	1.55093	up
ENSSSCG00000014287	5.29082e-08	1.20414	up
ENSSSCG00000014321	0.0453383	1.03317	up
ENSSSCG00000014335	0.000155661	1.04191	up
ENSSSCG00000014575	0.00115888	1.17441	up
ENSSSCG00000014598	3.5805e-29	1.96515	up
[truncated: 1,010 more rows]

## Sheet: Table S4-2
Table S4-2 GO terms enriched by DEGs
GO ID (level1)	GO Term (level1)	GO ID (level2)	GO Term (level2)	number_of_out (All)	Genes_of_out
GO:0008150	Biological Process	GO:0032502	developmental process	706	ENSSSCG00000000006,ENSSSCG00000000010,ENSSSCG00000000024,ENSSSCG00000000197,ENSSSCG00000000292,ENSSSCG00000000293,ENSSSCG00000000399,ENSSSCG00000000455,ENSSSCG00000000475,ENSSSCG00000000573,ENSSSCG00000000588,ENSSSCG00000000625,ENSSSCG00000000672,ENSSSCG00000000720,ENSSSCG00000000739,ENSSSCG00000000789,ENSSSCG00000000810,ENSSSCG00000000837,ENSSSCG00000000915,ENSSSCG00000000950,ENSSSCG00000000965,…
GO:0008150	Biological Process	GO:0048518	positive regulation of biological process	738	ENSSSCG00000000006,ENSSSCG00000000029,ENSSSCG00000000107,ENSSSCG00000000110,ENSSSCG00000000214,ENSSSCG00000000217,ENSSSCG00000000292,ENSSSCG00000000436,ENSSSCG00000000475,ENSSSCG00000000531,ENSSSCG00000000553,ENSSSCG00000000612,ENSSSCG00000000625,ENSSSCG00000000660,ENSSSCG00000000672,ENSSSCG00000000694,ENSSSCG00000000696,ENSSSCG00000000712,ENSSSCG00000000732,ENSSSCG00000000739,ENSSSCG00000000765,…
GO:0008150	Biological Process	GO:0048519	negative regulation of biological process	600	ENSSSCG00000000006,ENSSSCG00000000010,ENSSSCG00000000107,ENSSSCG00000000197,ENSSSCG00000000399,ENSSSCG00000000436,ENSSSCG00000000475,ENSSSCG00000000553,ENSSSCG00000000612,ENSSSCG00000000625,ENSSSCG00000000660,ENSSSCG00000000694,ENSSSCG00000000739,ENSSSCG00000000810,ENSSSCG00000000837,ENSSSCG00000000849,ENSSSCG00000000859,ENSSSCG00000000915,ENSSSCG00000000950,ENSSSCG00000001042,ENSSSCG00000001063,…
GO:0008150	Biological Process	GO:0022610	biological adhesion	201	ENSSSCG00000000006,ENSSSCG00000000010,ENSSSCG00000000024,ENSSSCG00000000293,ENSSSCG00000000672,ENSSSCG00000000712,ENSSSCG00000000965,ENSSSCG00000001457,ENSSSCG00000001539,ENSSSCG00000001727,ENSSSCG00000001912,ENSSSCG00000002135,ENSSSCG00000002294,ENSSSCG00000002795,ENSSSCG00000002812,ENSSSCG00000002815,ENSSSCG00000002983,ENSSSCG00000003192,ENSSSCG00000003527,ENSSSCG00000003590,ENSSSCG00000003722,…
GO:0008150	Biological Process	GO:0071840	cellular component organization or biogenesis	722	ENSSSCG00000000010,ENSSSCG00000000024,ENSSSCG00000000111,ENSSSCG00000000190,ENSSSCG00000000217,ENSSSCG00000000265,ENSSSCG00000000268,ENSSSCG00000000292,ENSSSCG00000000293,ENSSSCG00000000436,ENSSSCG00000000475,ENSSSCG00000000531,ENSSSCG00000000612,ENSSSCG00000000625,ENSSSCG00000000672,ENSSSCG00000000693,ENSSSCG00000000696,ENSSSCG00000000728,ENSSSCG00000000789,ENSSSCG00000000810,ENSSSCG00000000849,…
GO:0008150	Biological Process	GO:0032501	multicellular organismal process	775	ENSSSCG00000000006,ENSSSCG00000000010,ENSSSCG00000000107,ENSSSCG00000000217,ENSSSCG00000000268,ENSSSCG00000000292,ENSSSCG00000000293,ENSSSCG00000000297,ENSSSCG00000000399,ENSSSCG00000000455,ENSSSCG00000000475,ENSSSCG00000000571,ENSSSCG00000000573,ENSSSCG00000000588,ENSSSCG00000000625,ENSSSCG00000000672,ENSSSCG00000000694,ENSSSCG00000000712,ENSSSCG00000000720,ENSSSCG00000000765,ENSSSCG00000000789,…
GO:0008150	Biological Process	GO:0008152	metabolic process	1315	ENSSSCG00000000006,ENSSSCG00000000010,ENSSSCG00000000107,ENSSSCG00000000110,ENSSSCG00000000197,ENSSSCG00000000214,ENSSSCG00000000259,ENSSSCG00000000265,ENSSSCG00000000292,ENSSSCG00000000297,ENSSSCG00000000362,ENSSSCG00000000376,ENSSSCG00000000396,ENSSSCG00000000399,ENSSSCG00000000419,ENSSSCG00000000436,ENSSSCG00000000475,ENSSSCG00000000504,ENSSSCG00000000541,ENSSSCG00000000612,ENSSSCG00000000625,…
GO:0008150	Biological Process	GO:0040011	locomotion	233	ENSSSCG00000000010,ENSSSCG00000000915,ENSSSCG00000001539,ENSSSCG00000001787,ENSSSCG00000001873,ENSSSCG00000001912,ENSSSCG00000001921,ENSSSCG00000002639,ENSSSCG00000002786,ENSSSCG00000002815,ENSSSCG00000003021,ENSSSCG00000003088,ENSSSCG00000003113,ENSSSCG00000003393,ENSSSCG00000003527,ENSSSCG00000003590,ENSSSCG00000003757,ENSSSCG00000003805,ENSSSCG00000003848,ENSSSCG00000004013,ENSSSCG00000004133,…
GO:0008150	Biological Process	GO:0044699	single-organism process	1715	ENSSSCG00000000006,ENSSSCG00000000010,ENSSSCG00000000024,ENSSSCG00000000029,ENSSSCG00000000107,ENSSSCG00000000110,ENSSSCG00000000111,ENSSSCG00000000190,ENSSSCG00000000194,ENSSSCG00000000197,ENSSSCG00000000214,ENSSSCG00000000217,ENSSSCG00000000259,ENSSSCG00000000265,ENSSSCG00000000268,ENSSSCG00000000292,ENSSSCG00000000293,ENSSSCG00000000297,ENSSSCG00000000298,ENSSSCG00000000362,ENSSSCG00000000376,…
GO:0008150	Biological Process	GO:0051179	localization	674	ENSSSCG00000000006,ENSSSCG00000000010,ENSSSCG00000000107,ENSSSCG00000000110,ENSSSCG00000000217,ENSSSCG00000000268,ENSSSCG00000000292,ENSSSCG00000000439,ENSSSCG00000000531,ENSSSCG00000000553,ENSSSCG00000000571,ENSSSCG00000000573,ENSSSCG00000000625,ENSSSCG00000000672,ENSSSCG00000000720,ENSSSCG00000000732,ENSSSCG00000000781,ENSSSCG00000000789,ENSSSCG00000000837,ENSSSCG00000000849,ENSSSCG00000000915,…
GO:0008150	Biological Process	GO:0007610	behavior	109	ENSSSCG00000000268,ENSSSCG00000000292,ENSSSCG00000000293,ENSSSCG00000000297,ENSSSCG00000000858,ENSSSCG00000001518,ENSSSCG00000001752,ENSSSCG00000001787,ENSSSCG00000001909,ENSSSCG00000002014,ENSSSCG00000002315,ENSSSCG00000002650,ENSSSCG00000003021,ENSSSCG00000003088,ENSSSCG00000003113,ENSSSCG00000003527,ENSSSCG00000003669,ENSSSCG00000004013,ENSSSCG00000004458,ENSSSCG00000004672,ENSSSCG00000004684,…
GO:0008150	Biological Process	GO:0040007	growth	109	ENSSSCG00000000672,ENSSSCG00000000837,ENSSSCG00000001539,ENSSSCG00000001909,ENSSSCG00000001912,ENSSSCG00000003021,ENSSSCG00000003343,ENSSSCG00000003669,ENSSSCG00000003876,ENSSSCG00000004058,ENSSSCG00000004193,ENSSSCG00000004387,ENSSSCG00000004507,ENSSSCG00000004588,ENSSSCG00000004678,ENSSSCG00000004684,ENSSSCG00000004919,ENSSSCG00000004952,ENSSSCG00000005232,ENSSSCG00000005250,ENSSSCG00000005704,…
GO:0008150	Biological Process	GO:0050789	regulation of biological process	1355	ENSSSCG00000000006,ENSSSCG00000000010,ENSSSCG00000000024,ENSSSCG00000000029,ENSSSCG00000000107,ENSSSCG00000000110,ENSSSCG00000000197,ENSSSCG00000000214,ENSSSCG00000000217,ENSSSCG00000000292,ENSSSCG00000000293,ENSSSCG00000000297,ENSSSCG00000000298,ENSSSCG00000000396,ENSSSCG00000000399,ENSSSCG00000000436,ENSSSCG00000000475,ENSSSCG00000000531,ENSSSCG00000000553,ENSSSCG00000000571,ENSSSCG00000000612,…
GO:0008150	Biological Process	GO:0002376	immune system process	269	ENSSSCG00000000110,ENSSSCG00000000292,ENSSSCG00000000475,ENSSSCG00000000571,ENSSSCG00000000573,ENSSSCG00000000660,ENSSSCG00000000694,ENSSSCG00000000965,ENSSSCG00000001422,ENSSSCG00000001427,ENSSSCG00000001457,ENSSSCG00000001469,ENSSSCG00000001727,ENSSSCG00000001787,ENSSSCG00000001912,ENSSSCG00000001952,ENSSSCG00000002135,ENSSSCG00000002294,ENSSSCG00000002315,ENSSSCG00000002385,ENSSSCG00000002648,…
GO:0008150	Biological Process	GO:0065007	biological regulation	1407	ENSSSCG00000000006,ENSSSCG00000000010,ENSSSCG00000000024,ENSSSCG00000000029,ENSSSCG00000000107,ENSSSCG00000000110,ENSSSCG00000000197,ENSSSCG00000000214,ENSSSCG00000000217,ENSSSCG00000000292,ENSSSCG00000000293,ENSSSCG00000000297,ENSSSCG00000000298,ENSSSCG00000000396,ENSSSCG00000000399,ENSSSCG00000000436,ENSSSCG00000000475,ENSSSCG00000000531,ENSSSCG00000000553,ENSSSCG00000000571,ENSSSCG00000000573,…
GO:0008150	Biological Process	GO:0098754	detoxification	11	ENSSSCG00000003914,ENSSSCG00000003941,ENSSSCG00000004390,ENSSSCG00000010826,ENSSSCG00000015405,ENSSSCG00000015579,ENSSSCG00000022351,ENSSSCG00000022742,ENSSSCG00000031117,ENSSSCG00000035715,ENSSSCG00000040317
GO:0008150	Biological Process	GO:0009987	cellular process	1889	ENSSSCG00000000006,ENSSSCG00000000010,ENSSSCG00000000024,ENSSSCG00000000029,ENSSSCG00000000107,ENSSSCG00000000110,ENSSSCG00000000111,ENSSSCG00000000190,ENSSSCG00000000194,ENSSSCG00000000197,ENSSSCG00000000214,ENSSSCG00000000217,ENSSSCG00000000259,ENSSSCG00000000265,ENSSSCG00000000268,ENSSSCG00000000292,ENSSSCG00000000293,ENSSSCG00000000297,ENSSSCG00000000298,ENSSSCG00000000362,ENSSSCG00000000396,…
SCG00000037277,ENSSSCG00000037291,ENSSSCG00000037307,ENSSSCG00000037413,ENSSSCG00000037432,ENSSSCG00000037445,ENSSSCG00000037508,ENSSSCG00000037513,ENSSSCG00000037530,ENSSSCG00000037539,ENSSSCG00000037579,ENSSSCG00000037582,ENSSSCG00000037592,ENSSSCG00000037598,ENSSSCG00000037642,ENSSSCG00000037647,ENSSSCG00000037697,ENSSSCG00000037706,ENSSSCG00000037732,ENSSSCG00000037803,ENSSSCG00000037808,ENSS…
GO:0008150	Biological Process	GO:0051704	multi-organism process	211	ENSSSCG00000000006,ENSSSCG00000000110,ENSSSCG00000000217,ENSSSCG00000000268,ENSSSCG00000000475,ENSSSCG00000000531,ENSSSCG00000000571,ENSSSCG00000000573,ENSSSCG00000000694,ENSSSCG00000001517,ENSSSCG00000001539,ENSSSCG00000001817,ENSSSCG00000001912,ENSSSCG00000001952,ENSSSCG00000002001,ENSSSCG00000002294,ENSSSCG00000003015,ENSSSCG00000003088,ENSSSCG00000003711,ENSSSCG00000003763,ENSSSCG00000003805,…
GO:0008150	Biological Process	GO:0022414	reproductive process	134	ENSSSCG00000000217,ENSSSCG00000000265,ENSSSCG00000000268,ENSSSCG00000000950,ENSSSCG00000000965,ENSSSCG00000001517,ENSSSCG00000001539,ENSSSCG00000001657,ENSSSCG00000001909,ENSSSCG00000002001,ENSSSCG00000002815,ENSSSCG00000002836,ENSSSCG00000002866,ENSSSCG00000003711,ENSSSCG00000003949,ENSSSCG00000004048,ENSSSCG00000004077,ENSSSCG00000004218,ENSSSCG00000004387,ENSSSCG00000004388,ENSSSCG00000004466,…
GO:0008150	Biological Process	GO:0000003	reproduction	134	ENSSSCG00000000217,ENSSSCG00000000265,ENSSSCG00000000268,ENSSSCG00000000950,ENSSSCG00000000965,ENSSSCG00000001517,ENSSSCG00000001539,ENSSSCG00000001657,ENSSSCG00000001909,ENSSSCG00000002001,ENSSSCG00000002815,ENSSSCG00000002836,ENSSSCG00000002866,ENSSSCG00000003711,ENSSSCG00000003949,ENSSSCG00000004048,ENSSSCG00000004077,ENSSSCG00000004218,ENSSSCG00000004387,ENSSSCG00000004388,ENSSSCG00000004466,…
GO:0008150	Biological Process	GO:0048511	rhythmic process	36	ENSSSCG00000000006,ENSSSCG00000000107,ENSSSCG00000000399,ENSSSCG00000001912,ENSSSCG00000003148,ENSSSCG00000004387,ENSSSCG00000004787,ENSSSCG00000007572,ENSSSCG00000008421,ENSSSCG00000008749,ENSSSCG00000008842,ENSSSCG00000010214,ENSSSCG00000010647,ENSSSCG00000012002,ENSSSCG00000012182,ENSSSCG00000013397,ENSSSCG00000014920,ENSSSCG00000016522,ENSSSCG00000017012,ENSSSCG00000017473,ENSSSCG00000017882,…
GO:0008150	Biological Process	GO:0050896	response to stimulus	1007	ENSSSCG00000000006,ENSSSCG00000000010,ENSSSCG00000000029,ENSSSCG00000000107,ENSSSCG00000000110,ENSSSCG00000000190,ENSSSCG00000000197,ENSSSCG00000000214,ENSSSCG00000000217,ENSSSCG00000000292,ENSSSCG00000000297,ENSSSCG00000000298,ENSSSCG00000000396,ENSSSCG00000000399,ENSSSCG00000000436,ENSSSCG00000000475,ENSSSCG00000000553,ENSSSCG00000000571,ENSSSCG00000000573,ENSSSCG00000000625,ENSSSCG00000000660,…
GO:0008150	Biological Process	GO:0001906	cell killing	14	ENSSSCG00000000694,ENSSSCG00000003914,ENSSSCG00000004195,ENSSSCG00000004612,ENSSSCG00000010151,ENSSSCG00000013576,ENSSSCG00000014924,ENSSSCG00000015540,ENSSSCG00000031831,ENSSSCG00000032857,ENSSSCG00000034896,ENSSSCG00000036527,ENSSSCG00000037065,ENSSSCG00000038055
GO:0008150	Biological Process	GO:0099531	presynaptic process involved in synaptic transmission	13	ENSSSCG00000003157,ENSSSCG00000005250,ENSSSCG00000005400,ENSSSCG00000013880,ENSSSCG00000016611,ENSSSCG00000017506,ENSSSCG00000021238,ENSSSCG00000024837,ENSSSCG00000026850,ENSSSCG00000027970,ENSSSCG00000038727,ENSSSCG00000039224,ENSSSCG00000039412
GO:0008150	Biological Process	GO:0044848	biological phase	1	ENSSSCG00000035859
GO:0008150	Biological Process	GO:0098743	cell aggregation	2	ENSSSCG00000006857,ENSSSCG00000009593
GO:0008150	Biological Process	GO:0023052	signaling	723	ENSSSCG00000000006,ENSSSCG00000000010,ENSSSCG00000000029,ENSSSCG00000000107,ENSSSCG00000000110,ENSSSCG00000000197,ENSSSCG00000000217,ENSSSCG00000000297,ENSSSCG00000000298,ENSSSCG00000000396,ENSSSCG00000000436,ENSSSCG00000000475,ENSSSCG00000000553,ENSSSCG00000000571,ENSSSCG00000000625,ENSSSCG00000000672,ENSSSCG00000000696,ENSSSCG00000000712,ENSSSCG00000000720,ENSSSCG00000000739,ENSSSCG00000000757,…
GO:0003674	Molecular Function	GO:0005488	binding	1642	ENSSSCG00000000003,ENSSSCG00000000006,ENSSSCG00000000010,ENSSSCG00000000024,ENSSSCG00000000029,ENSSSCG00000000107,ENSSSCG00000000110,ENSSSCG00000000111,ENSSSCG00000000190,ENSSSCG00000000194,ENSSSCG00000000197,ENSSSCG00000000214,ENSSSCG00000000217,ENSSSCG00000000259,ENSSSCG00000000268,ENSSSCG00000000292,ENSSSCG00000000293,ENSSSCG00000000376,ENSSSCG00000000396,ENSSSCG00000000436,ENSSSCG00000000439,…
GO:0003674	Molecular Function	GO:0003824	catalytic activity	772	ENSSSCG00000000107,ENSSSCG00000000110,ENSSSCG00000000190,ENSSSCG00000000194,ENSSSCG00000000214,ENSSSCG00000000259,ENSSSCG00000000265,ENSSSCG00000000297,ENSSSCG00000000362,ENSSSCG00000000376,ENSSSCG00000000419,ENSSSCG00000000436,ENSSSCG00000000439,ENSSSCG00000000475,ENSSSCG00000000504,ENSSSCG00000000541,ENSSSCG00000000571,ENSSSCG00000000694,ENSSSCG00000000696,ENSSSCG00000000721,ENSSSCG00000000728,…
GO:0003674	Molecular Function	GO:0016209	antioxidant activity	18	ENSSSCG00000003088,ENSSSCG00000003914,ENSSSCG00000004678,ENSSSCG00000005533,ENSSSCG00000005688,ENSSSCG00000006325,ENSSSCG00000010340,ENSSSCG00000013302,ENSSSCG00000015579,ENSSSCG00000022351,ENSSSCG00000022742,ENSSSCG00000023298,ENSSSCG00000031736,ENSSSCG00000032580,ENSSSCG00000034321,ENSSSCG00000036438,ENSSSCG00000039998,ENSSSCG00000040317
GO:0003674	Molecular Function	GO:0098772	molecular function regulator	150	ENSSSCG00000000010,ENSSSCG00000000217,ENSSSCG00000000298,ENSSSCG00000000500,ENSSSCG00000000625,ENSSSCG00000000660,ENSSSCG00000000664,ENSSSCG00000000694,ENSSSCG00000001427,ENSSSCG00000001817,ENSSSCG00000002341,ENSSSCG00000003088,ENSSSCG00000003472,ENSSSCG00000003558,ENSSSCG00000003619,ENSSSCG00000003876,ENSSSCG00000003949,ENSSSCG00000003983,ENSSSCG00000004205,ENSSSCG00000004890,ENSSSCG00000004919,…
GO:0003674	Molecular Function	GO:0045499	chemorepellent activity	3	ENSSSCG00000011398,ENSSSCG00000015894,ENSSSCG00000036520
GO:0003674	Molecular Function	GO:0042056	chemoattractant activity	5	ENSSSCG00000009704,ENSSSCG00000015770,ENSSSCG00000016878,ENSSSCG00000033327,ENSSSCG00000035859
GO:0003674	Molecular Function	GO:0001071	nucleic acid binding transcription factor activity	120	ENSSSCG00000000006,ENSSSCG00000000396,ENSSSCG00000000739,ENSSSCG00000000950,ENSSSCG00000001392,ENSSSCG00000001539,ENSSSCG00000001561,ENSSSCG00000002002,ENSSSCG00000002658,ENSSSCG00000002792,ENSSSCG00000002836,ENSSSCG00000002866,ENSSSCG00000003148,ENSSSCG00000003987,ENSSSCG00000004332,ENSSSCG00000004387,ENSSSCG00000004795,ENSSSCG00000004856,ENSSSCG00000004952,ENSSSCG00000005190,ENSSSCG00000005385,…
GO:0003674	Molecular Function	GO:0005215	transporter activity	140	ENSSSCG00000000571,ENSSSCG00000000573,ENSSSCG00000000625,ENSSSCG00000000781,ENSSSCG00000000975,ENSSSCG00000001518,ENSSSCG00000001700,ENSSSCG00000001752,ENSSSCG00000001863,ENSSSCG00000001909,ENSSSCG00000002025,ENSSSCG00000002032,ENSSSCG00000002315,ENSSSCG00000002432,ENSSSCG00000002827,ENSSSCG00000002864,ENSSSCG00000003088,ENSSSCG00000003089,ENSSSCG00000003429,ENSSSCG00000003669,ENSSSCG00000003975,…
GO:0003674	Molecular Function	GO:0031386	protein tag	1	ENSSSCG00000040575
GO:0003674	Molecular Function	GO:0000988	transcription factor activity, protein binding	45	ENSSSCG00000000612,ENSSSCG00000001042,ENSSSCG00000001095,ENSSSCG00000002648,ENSSSCG00000004387,ENSSSCG00000005232,ENSSSCG00000005778,ENSSSCG00000006038,ENSSSCG00000006115,ENSSSCG00000008147,ENSSSCG00000008581,ENSSSCG00000009060,ENSSSCG00000009704,ENSSSCG00000010608,ENSSSCG00000011454,ENSSSCG00000011538,ENSSSCG00000011602,ENSSSCG00000011620,ENSSSCG00000011704,ENSSSCG00000011714,ENSSSCG00000012409,…
GO:0003674	Molecular Function	GO:0016530	metallochaperone activity	1	ENSSSCG00000011893
GO:0003674	Molecular Function	GO:0045182	translation regulator activity	3	ENSSSCG00000010468,ENSSSCG00000028420,ENSSSCG00000036208
GO:0003674	Molecular Function	GO:0009055	electron carrier activity	5	ENSSSCG00000015299,ENSSSCG00000016714,ENSSSCG00000037792,ENSSSCG00000038384,ENSSSCG00000039731
GO:0003674	Molecular Function	GO:0005198	structural molecule activity	42	ENSSSCG00000000010,ENSSSCG00000000190,ENSSSCG00000000194,ENSSSCG00000000915,ENSSSCG00000001379,ENSSSCG00000002639,ENSSSCG00000003478,ENSSSCG00000005994,ENSSSCG00000006857,ENSSSCG00000007084,ENSSSCG00000008997,ENSSSCG00000009979,ENSSSCG00000011599,ENSSSCG00000012943,ENSSSCG00000013223,ENSSSCG00000013545,ENSSSCG00000013667,ENSSSCG00000014256,ENSSSCG00000015271,ENSSSCG00000016034,ENSSSCG00000017934,…
GO:0003674	Molecular Function	GO:0060089	molecular transducer activity	174	ENSSSCG00000000006,ENSSSCG00000000571,ENSSSCG00000000573,ENSSSCG00000000625,ENSSSCG00000000721,ENSSSCG00000000757,ENSSSCG00000000765,ENSSSCG00000000907,ENSSSCG00000000983,ENSSSCG00000001518,ENSSSCG00000001752,ENSSSCG00000001873,ENSSSCG00000001909,ENSSSCG00000001921,ENSSSCG00000002815,ENSSSCG00000003113,ENSSSCG00000003371,ENSSSCG00000003382,ENSSSCG00000003527,ENSSSCG00000003604,ENSSSCG00000003788,…
GO:0003674	Molecular Function	GO:0004871	signal transducer activity	171	ENSSSCG00000000006,ENSSSCG00000000571,ENSSSCG00000000625,ENSSSCG00000000721,ENSSSCG00000000757,ENSSSCG00000000765,ENSSSCG00000000907,ENSSSCG00000000983,ENSSSCG00000001518,ENSSSCG00000001539,ENSSSCG00000001752,ENSSSCG00000001873,ENSSSCG00000001909,ENSSSCG00000001921,ENSSSCG00000002639,ENSSSCG00000002815,ENSSSCG00000003113,ENSSSCG00000003371,ENSSSCG00000003382,ENSSSCG00000003527,ENSSSCG00000003604,…
GO:0005575	Cellular Component	GO:0005623	cell	1638	ENSSSCG00000000006,ENSSSCG00000000024,ENSSSCG00000000029,ENSSSCG00000000107,ENSSSCG00000000110,ENSSSCG00000000111,ENSSSCG00000000171,ENSSSCG00000000190,ENSSSCG00000000194,ENSSSCG00000000214,ENSSSCG00000000217,ENSSSCG00000000265,ENSSSCG00000000268,ENSSSCG00000000292,ENSSSCG00000000293,ENSSSCG00000000362,ENSSSCG00000000396,ENSSSCG00000000399,ENSSSCG00000000419,ENSSSCG00000000436,ENSSSCG00000000439,…
GO:0005575	Cellular Component	GO:0044464	cell part	1638	ENSSSCG00000000006,ENSSSCG00000000024,ENSSSCG00000000029,ENSSSCG00000000107,ENSSSCG00000000110,ENSSSCG00000000111,ENSSSCG00000000171,ENSSSCG00000000190,ENSSSCG00000000194,ENSSSCG00000000214,ENSSSCG00000000217,ENSSSCG00000000265,ENSSSCG00000000268,ENSSSCG00000000292,ENSSSCG00000000293,ENSSSCG00000000362,ENSSSCG00000000396,ENSSSCG00000000399,ENSSSCG00000000419,ENSSSCG00000000436,ENSSSCG00000000439,…
GO:0005575	Cellular Component	GO:0043226	organelle	1269	ENSSSCG00000000006,ENSSSCG00000000107,ENSSSCG00000000110,ENSSSCG00000000111,ENSSSCG00000000171,ENSSSCG00000000190,ENSSSCG00000000194,ENSSSCG00000000217,ENSSSCG00000000265,ENSSSCG00000000268,ENSSSCG00000000293,ENSSSCG00000000362,ENSSSCG00000000396,ENSSSCG00000000399,ENSSSCG00000000419,ENSSSCG00000000436,ENSSSCG00000000439,ENSSSCG00000000475,ENSSSCG00000000531,ENSSSCG00000000541,ENSSSCG00000000571,…
GO:0005575	Cellular Component	GO:0031974	membrane-enclosed lumen	549	ENSSSCG00000000006,ENSSSCG00000000171,ENSSSCG00000000217,ENSSSCG00000000268,ENSSSCG00000000362,ENSSSCG00000000436,ENSSSCG00000000588,ENSSSCG00000000612,ENSSSCG00000000647,ENSSSCG00000000693,ENSSSCG00000000696,ENSSSCG00000000728,ENSSSCG00000000849,ENSSSCG00000000859,ENSSSCG00000000869,ENSSSCG00000000890,ENSSSCG00000000939,ENSSSCG00000000950,ENSSSCG00000000965,ENSSSCG00000001095,ENSSSCG00000001379,…
GO:0005575	Cellular Component	GO:0044421	extracellular region part	169	ENSSSCG00000000010,ENSSSCG00000000029,ENSSSCG00000000110,ENSSSCG00000000197,ENSSSCG00000000660,ENSSSCG00000000664,ENSSSCG00000000857,ENSSSCG00000000965,ENSSSCG00000001427,ENSSSCG00000002385,ENSSSCG00000002444,ENSSSCG00000003088,ENSSSCG00000003333,ENSSSCG00000003479,ENSSSCG00000003684,ENSSSCG00000003848,ENSSSCG00000004012,ENSSSCG00000004013,ENSSSCG00000004133,ENSSSCG00000004193,ENSSSCG00000004195,…
GO:0005575	Cellular Component	GO:0044422	organelle part	880	ENSSSCG00000000006,ENSSSCG00000000110,ENSSSCG00000000111,ENSSSCG00000000171,ENSSSCG00000000190,ENSSSCG00000000194,ENSSSCG00000000217,ENSSSCG00000000265,ENSSSCG00000000268,ENSSSCG00000000362,ENSSSCG00000000436,ENSSSCG00000000439,ENSSSCG00000000531,ENSSSCG00000000541,ENSSSCG00000000571,ENSSSCG00000000588,ENSSSCG00000000612,ENSSSCG00000000635,ENSSSCG00000000647,ENSSSCG00000000672,ENSSSCG00000000693,…
GO:0005575	Cellular Component	GO:0005576	extracellular region	219	ENSSSCG00000000010,ENSSSCG00000000029,ENSSSCG00000000110,ENSSSCG00000000197,ENSSSCG00000000660,ENSSSCG00000000664,ENSSSCG00000000712,ENSSSCG00000000857,ENSSSCG00000000965,ENSSSCG00000001422,ENSSSCG00000001427,ENSSSCG00000002355,ENSSSCG00000002385,ENSSSCG00000002444,ENSSSCG00000003088,ENSSSCG00000003192,ENSSSCG00000003333,ENSSSCG00000003479,ENSSSCG00000003521,ENSSSCG00000003684,ENSSSCG00000003848,…
GO:0005575	Cellular Component	GO:0031012	extracellular matrix	47	ENSSSCG00000000010,ENSSSCG00000002806,ENSSSCG00000003088,ENSSSCG00000003479,ENSSSCG00000004012,ENSSSCG00000004789,ENSSSCG00000004980,ENSSSCG00000005494,ENSSSCG00000005593,ENSSSCG00000006132,ENSSSCG00000006345,ENSSSCG00000006651,ENSSSCG00000006857,ENSSSCG00000008072,ENSSSCG00000008073,ENSSSCG00000008101,ENSSSCG00000009975,ENSSSCG00000011355,ENSSSCG00000011377,ENSSSCG00000011813,ENSSSCG00000011928,…
GO:0005575	Cellular Component	GO:0044420	extracellular matrix component	23	ENSSSCG00000000010,ENSSSCG00000003479,ENSSSCG00000004012,ENSSSCG00000004980,ENSSSCG00000005494,ENSSSCG00000006857,ENSSSCG00000011355,ENSSSCG00000011377,ENSSSCG00000011813,ENSSSCG00000011928,ENSSSCG00000012277,ENSSSCG00000013667,ENSSSCG00000014256,ENSSSCG00000016034,ENSSSCG00000016848,ENSSSCG00000022204,ENSSSCG00000031712,ENSSSCG00000031866,ENSSSCG00000034767,ENSSSCG00000035595,ENSSSCG00000036520,…
GO:0005575	Cellular Component	GO:0099512	supramolecular fiber	55	ENSSSCG00000000190,ENSSSCG00000000194,ENSSSCG00000000531,ENSSSCG00000001379,ENSSSCG00000002639,ENSSSCG00000002904,ENSSSCG00000003566,ENSSSCG00000003931,ENSSSCG00000004048,ENSSSCG00000004058,ENSSSCG00000004205,ENSSSCG00000004423,ENSSSCG00000004498,ENSSSCG00000004518,ENSSSCG00000004601,ENSSSCG00000005944,ENSSSCG00000006487,ENSSSCG00000007084,ENSSSCG00000007235,ENSSSCG00000007682,ENSSSCG00000009979,…
GO:0005575	Cellular Component	GO:0030054	cell junction	80	ENSSSCG00000000024,ENSSSCG00000000111,ENSSSCG00000000683,ENSSSCG00000000965,ENSSSCG00000002812,ENSSSCG00000003590,ENSSSCG00000003722,ENSSSCG00000004058,ENSSSCG00000004419,ENSSSCG00000004507,ENSSSCG00000004961,ENSSSCG00000004962,ENSSSCG00000005243,ENSSSCG00000005247,ENSSSCG00000005944,ENSSSCG00000006296,ENSSSCG00000006475,ENSSSCG00000006987,ENSSSCG00000007067,ENSSSCG00000008111,ENSSSCG00000008842,…
GO:0005575	Cellular Component	GO:0045202	synapse	62	ENSSSCG00000000293,ENSSSCG00000000588,ENSSSCG00000000672,ENSSSCG00000001752,ENSSSCG00000001782,ENSSSCG00000001916,ENSSSCG00000002315,ENSSSCG00000002795,ENSSSCG00000003088,ENSSSCG00000003509,ENSSSCG00000003805,ENSSSCG00000004123,ENSSSCG00000004309,ENSSSCG00000004684,ENSSSCG00000005250,ENSSSCG00000005400,ENSSSCG00000005994,ENSSSCG00000006506,ENSSSCG00000006982,ENSSSCG00000008997,ENSSSCG00000009668,…
GO:0005575	Cellular Component	GO:0044456	synapse part	43	ENSSSCG00000000588,ENSSSCG00000000672,ENSSSCG00000001752,ENSSSCG00000001782,ENSSSCG00000001916,ENSSSCG00000002315,ENSSSCG00000003088,ENSSSCG00000003509,ENSSSCG00000003805,ENSSSCG00000004309,ENSSSCG00000005250,ENSSSCG00000005400,ENSSSCG00000006506,ENSSSCG00000006982,ENSSSCG00000009979,ENSSSCG00000011377,ENSSSCG00000014443,ENSSSCG00000015329,ENSSSCG00000015346,ENSSSCG00000015645,ENSSSCG00000017298,…
GO:0005575	Cellular Component	GO:0044215	other organism	1	ENSSSCG00000033190
GO:0005575	Cellular Component	GO:0044217	other organism part	1	ENSSSCG00000033190
GO:0005575	Cellular Component	GO:0032991	macromolecular complex	516	ENSSSCG00000000107,ENSSSCG00000000111,ENSSSCG00000000171,ENSSSCG00000000214,ENSSSCG00000000217,ENSSSCG00000000293,ENSSSCG00000000504,ENSSSCG00000000571,ENSSSCG00000000612,ENSSSCG00000000625,ENSSSCG00000000635,ENSSSCG00000000647,ENSSSCG00000000672,ENSSSCG00000000693,ENSSSCG00000000694,ENSSSCG00000000849,ENSSSCG00000000853,ENSSSCG00000000859,ENSSSCG00000000895,ENSSSCG00000000950,ENSSSCG00000000965,…
GO:0005575	Cellular Component	GO:0009295	nucleoid	4	ENSSSCG00000010240,ENSSSCG00000028019,ENSSSCG00000028465,ENSSSCG00000039109
GO:0005575	Cellular Component	GO:0016020	membrane	797	ENSSSCG00000000029,ENSSSCG00000000111,ENSSSCG00000000217,ENSSSCG00000000268,ENSSSCG00000000293,ENSSSCG00000000371,ENSSSCG00000000436,ENSSSCG00000000531,ENSSSCG00000000541,ENSSSCG00000000553,ENSSSCG00000000571,ENSSSCG00000000573,ENSSSCG00000000625,ENSSSCG00000000647,ENSSSCG00000000672,ENSSSCG00000000694,ENSSSCG00000000734,ENSSSCG00000000735,ENSSSCG00000000757,ENSSSCG00000000781,ENSSSCG00000000789,…
GO:0005575	Cellular Component	GO:0044425	membrane part	512	ENSSSCG00000000029,ENSSSCG00000000111,ENSSSCG00000000217,ENSSSCG00000000293,ENSSSCG00000000371,ENSSSCG00000000541,ENSSSCG00000000571,ENSSSCG00000000573,ENSSSCG00000000625,ENSSSCG00000000672,ENSSSCG00000000734,ENSSSCG00000000735,ENSSSCG00000000757,ENSSSCG00000000781,ENSSSCG00000000789,ENSSSCG00000000837,ENSSSCG00000000849,ENSSSCG00000001457,ENSSSCG00000001469,ENSSSCG00000001518,ENSSSCG00000001700,…

## Sheet: Table S4-3
Table S4-3 KEGG pathway significantly enriched by DEGs
KEGG_A_class	KEGG_B_class	Pathway	out (1194)	All (8756)	Pvalue	Qvalue	Pathway ID	Genes	K_IDs
Genetic Information Processing	Replication and repair	DNA replication	23	34	6.57679e-13	2.22953e-10	ko03030	ENSSSCG00000001493;ENSSSCG00000003128;ENSSSCG00000003216;ENSSSCG00000003583;ENSSSCG00000006273;ENSSSCG00000009349;ENSSSCG00000009854;ENSSSCG00000010240;ENSSSCG00000011624;ENSSSCG00000011804;ENSSSCG00000012916;ENSSSCG00000012997;ENSSSCG00000022240;ENSSSCG00000024385;ENSSSCG00000025488;ENSSSCG00000026055;ENSSSCG00000027506;ENSSSCG00000028504;ENSSSCG00000028696;ENSSSCG00000030642;ENSSSCG00000032180;…	K02685+K10747+K02327+K10739+K02212+K10756+K10756+K10742+K02540+K10755+K03505+K02321+K02320+K10744+K02541+K02684+K03504+K10755+K04799+K04802+K02210+K02324+K02542
Cellular Processes	Cell growth and death	Cell cycle	43	127	4.31785e-09	7.31875e-07	ko04110	ENSSSCG00000000265;ENSSSCG00000002385;ENSSSCG00000002855;ENSSSCG00000003861;ENSSSCG00000003876;ENSSSCG00000003949;ENSSSCG00000004466;ENSSSCG00000004588;ENSSSCG00000004782;ENSSSCG00000004952;ENSSSCG00000005965;ENSSSCG00000006095;ENSSSCG00000006273;ENSSSCG00000007268;ENSSSCG00000007331;ENSSSCG00000010122;ENSSSCG00000010214;ENSSSCG00000011624;ENSSSCG00000012307;ENSSSCG00000013411;ENSSSCG00000014325;…	K02365+K13377+K06626+K02603+K06622+K03363+K08866+K21770+K06637+K23605+K04377+K06626+K02212+K17454+K04681+K06628+K02087+K02540+K21771+K06632+K03355+K02216+K03875+K06635+K02213+K06629+K02608+K02541+K06631+K06633+K05868+K02178+K04802+K02210+K16332+K09389+K04685+K06641+K04402+K02542+K02537+K09392+K04503
Organismal Systems	Endocrine system	PPAR signaling pathway	32	82	8.4613e-09	9.56127e-07	ko03320	ENSSSCG00000000006;ENSSSCG00000000647;ENSSSCG00000001539;ENSSSCG00000001844;ENSSSCG00000002009;ENSSSCG00000004454;ENSSSCG00000004643;ENSSSCG00000006153;ENSSSCG00000006328;ENSSSCG00000007507;ENSSSCG00000010494;ENSSSCG00000010554;ENSSSCG00000010992;ENSSSCG00000011250;ENSSSCG00000011579;ENSSSCG00000012202;ENSSSCG00000012583;ENSSSCG00000012880;ENSSSCG00000013512;ENSSSCG00000013879;ENSSSCG00000014919;…	K07294+K08763+K04504+K08768+K01596+K00029+K08746+K08754+K08526+K01596+K06086+K00507+K08771+K07513+K08530+K00864+K01897+K08765+K20254+K08745+K00029+K06259+K01897+K01897+K00232+K19524+K08762+K08752+K08524+K07296+K01059+K08753
Genetic Information Processing	Replication and repair	Fanconi anemia pathway	21	51	1.09692e-06	9.29641e-05	ko03460	ENSSSCG00000001683;ENSSSCG00000001816;ENSSSCG00000001837;ENSSSCG00000003403;ENSSSCG00000003583;ENSSSCG00000003820;ENSSSCG00000004766;ENSSSCG00000005000;ENSSSCG00000008394;ENSSSCG00000010923;ENSSSCG00000011563;ENSSSCG00000012130;ENSSSCG00000017571;ENSSSCG00000021384;ENSSSCG00000022101;ENSSSCG00000022149;ENSSSCG00000024687;ENSSSCG00000025703;ENSSSCG00000029039;ENSSSCG00000033654;ENSSSCG00000040905	K03509+K10901+K10895+K11511+K10739+K11832+K04482+K10896+K10606+K13960+K10891+K10889+K10882+K15362+K10605+K15365+K10888+K02350+K08775+K10890+K10898
Human Diseases	Cancer: overview	MicroRNAs in cancer	42	160	1.41953e-05	0.000947833	ko05206	ENSSSCG00000000293;ENSSSCG00000001516;ENSSSCG00000001573;ENSSSCG00000001695;ENSSSCG00000002855;ENSSSCG00000004058;ENSSSCG00000004789;ENSSSCG00000004969;ENSSSCG00000005494;ENSSSCG00000005965;ENSSSCG00000006038;ENSSSCG00000006095;ENSSSCG00000006132;ENSSSCG00000006530;ENSSSCG00000007268;ENSSSCG00000010627;ENSSSCG00000013008;ENSSSCG00000013297;ENSSSCG00000013659;ENSSSCG00000015579;ENSSSCG00000016958;…	K06484+K14021+K04702+K05448+K06626+K08007+K16857+K17387+K06252+K04377+K17442+K06626+K07996+K05462+K17454+K16865+K17390+K06256+K00558+K11987+K02649+K05083+K10605+K05089+K06252+K05099+K20995+K04381+K15379+K04694+K11430+K13863+K05094+K02580+K16866+K09389+K17386+K07187+K17460+K05462+K05462+K04503
Organismal Systems	Endocrine system	Regulation of lipolysis in adipocytes	21	59	1.67758e-05	0.000947833	ko04923	ENSSSCG00000001844;ENSSSCG00000003018;ENSSSCG00000003788;ENSSSCG00000005533;ENSSSCG00000006572;ENSSSCG00000008888;ENSSSCG00000010647;ENSSSCG00000010992;ENSSSCG00000011297;ENSSSCG00000012841;ENSSSCG00000013388;ENSSSCG00000013566;ENSSSCG00000015579;ENSSSCG00000016958;ENSSSCG00000017101;ENSSSCG00000021059;ENSSSCG00000024134;ENSSSCG00000026914;ENSSSCG00000027952;ENSSSCG00000034763;ENSSSCG00000040681	K08768+K07188+K04260+K00509+K12323+K04204+K04141+K08771+K13699+K16816+K13296+K04527+K11987+K02649+K08042+K04265+K01054+K16817+K08045+K07187+K08753
Human Diseases	Cancer: overview	Pathways in cancer	104	522	2.54601e-05	0.001233	ko05200	ENSSSCG00000000396;ENSSSCG00000000625;ENSSSCG00000000849;ENSSSCG00000000857;ENSSSCG00000001516;ENSSSCG00000001539;ENSSSCG00000001573;ENSSSCG00000001695;ENSSSCG00000001912;ENSSSCG00000001952;ENSSSCG00000001963;ENSSSCG00000002385;ENSSSCG00000002855;ENSSSCG00000002866;ENSSSCG00000003112;ENSSSCG00000003521;ENSSSCG00000003788;ENSSSCG00000004207;ENSSSCG00000004766;ENSSSCG00000004952;ENSSSCG00000005738;…	K11221+K03068+K09487+K05459+K14021+K04504+K04702+K05448+K10054+K04734+K09592+K13377+K06626+K09055+K10132+K00408+K04260+K05637+K04482+K23605+K08732+K04377+K02376+K06626+K10053+K00799+K08526+K06052+K17454+K04490+K09101+K05091+K10030+K04197+K04492+K04198+K05126+K04469+K06229+K08803+K06243+K09455+K08530+K01115+K08557+K05076+K12361+K04515+K02354+K06246+K11987+K05449+K04362+K02432+K02375+K00182+K08738+…
Genetic Information Processing	Replication and repair	Mismatch repair	11	22	4.82522e-05	0.00204469	ko03430	ENSSSCG00000003128;ENSSSCG00000003216;ENSSSCG00000003583;ENSSSCG00000009349;ENSSSCG00000009854;ENSSSCG00000010865;ENSSSCG00000011804;ENSSSCG00000012916;ENSSSCG00000027506;ENSSSCG00000028504;ENSSSCG00000030642	K10747+K02327+K10739+K10756+K10756+K10746+K10755+K03505+K03504+K10755+K04802
Environmental Information Processing	Signaling molecules and interaction	ECM-receptor interaction	27	93	7.54939e-05	0.0028436	ko04512	ENSSSCG00000000293;ENSSSCG00000000712;ENSSSCG00000004012;ENSSSCG00000004207;ENSSSCG00000004789;ENSSSCG00000004961;ENSSSCG00000005494;ENSSSCG00000008991;ENSSSCG00000011186;ENSSSCG00000011377;ENSSSCG00000013297;ENSSSCG00000015375;ENSSSCG00000015405;ENSSSCG00000015556;ENSSSCG00000016009;ENSSSCG00000016885;ENSSSCG00000017022;ENSSSCG00000022204;ENSSSCG00000023611;ENSSSCG00000027331;ENSSSCG00000033894;…	K06484+K03900+K04659+K05637+K16857+K06587+K06252+K23379+K06238+K06243+K06256+K06591+K06259+K06246+K06483+K06480+K06267+K06254+K06252+K06238+K05637+K05637+K06583+K06238+K16338+K06824+K23380
Organismal Systems	Development and regeneration	Axon guidance	43	179	0.000110264	0.00373795	ko04360	ENSSSCG00000000907;ENSSSCG00000001921;ENSSSCG00000003521;ENSSSCG00000003527;ENSSSCG00000004663;ENSSSCG00000005480;ENSSSCG00000006530;ENSSSCG00000006635;ENSSSCG00000007477;ENSSSCG00000008749;ENSSSCG00000008919;ENSSSCG00000009362;ENSSSCG00000009584;ENSSSCG00000011102;ENSSSCG00000011398;ENSSSCG00000011400;ENSSSCG00000011440;ENSSSCG00000012002;ENSSSCG00000012787;ENSSSCG00000012974;ENSSSCG00000014443;…	K06572+K06766+K00408+K05111+K06842+K07524+K05462+K06842+K17332+K06839+K05106+K04967+K06521+K06724+K06840+K06840+K06840+K06754+K06550+K05765+K04515+K07526+K05105+K07525+K05102+K02649+K06850+K06820+K06529+K04969+K05099+K20020+K05104+K06820+K05112+K06093+K06225+K07526+K10031+K00444+K05462+K05462+K07531
Environmental Information Processing	Signal transduction	PI3K-Akt signaling pathway	72	350	0.000167552	0.00492057	ko04151	ENSSSCG00000000293;ENSSSCG00000000712;ENSSSCG00000000849;ENSSSCG00000000857;ENSSSCG00000001695;ENSSSCG00000002009;ENSSSCG00000002855;ENSSSCG00000004012;ENSSSCG00000004207;ENSSSCG00000004387;ENSSSCG00000004789;ENSSSCG00000004961;ENSSSCG00000005494;ENSSSCG00000005657;ENSSSCG00000005965;ENSSSCG00000006095;ENSSSCG00000006530;ENSSSCG00000007198;ENSSSCG00000007507;ENSSSCG00000008842;ENSSSCG00000008963;…	K06484+K03900+K09487+K05459+K05448+K01596+K06626+K04659+K05637+K09408+K16857+K06587+K06252+K23692+K04377+K06626+K05462+K05467+K01596+K05091+K09782+K10159+K05096+K06238+K06243+K16837+K04527+K05450+K06591+K06246+K05449+K04362+K06483+K09048+K09047+K05080+K04358+K06480+K02649+K05423+K05083+K05405+K13302+K10605+K07205+K05089+K06252+K13303+K05099+K18496+K05450+K06238+K03259+K05069+K05094+K02580+K04465+…
Genetic Information Processing	Replication and repair	Homologous recombination	15	41	0.000187992	0.00492057	ko03440	ENSSSCG00000001816;ENSSSCG00000003216;ENSSSCG00000003583;ENSSSCG00000003905;ENSSSCG00000004766;ENSSSCG00000006101;ENSSSCG00000012916;ENSSSCG00000016170;ENSSSCG00000017571;ENSSSCG00000021384;ENSSSCG00000021966;ENSSSCG00000022101;ENSSSCG00000027506;ENSSSCG00000029039;ENSSSCG00000032315	K10901+K02327+K10739+K10875+K04482+K10877+K03505+K10683+K10882+K15362+K10728+K10605+K03504+K08775+K10879
Cellular Processes	Cell growth and death	p53 signaling pathway	22	73	0.000188694	0.00492057	ko04115	ENSSSCG00000000002;ENSSSCG00000000857;ENSSSCG00000002855;ENSSSCG00000003112;ENSSSCG00000004390;ENSSSCG00000004588;ENSSSCG00000004789;ENSSSCG00000006095;ENSSSCG00000010214;ENSSSCG00000015215;ENSSSCG00000016714;ENSSSCG00000025698;ENSSSCG00000026454;ENSSSCG00000029326;ENSSSCG00000031741;ENSSSCG00000033860;ENSSSCG00000034864;ENSSSCG00000035249;ENSSSCG00000035891;ENSSSCG00000037015;ENSSSCG00000037900;…	K10129+K05459+K06626+K10132+K10141+K21770+K16857+K06626+K02087+K02216+K08738+K03982+K10131+K05868+K10808+K10137+K06641+K04402+K04596+K10141+K04503+K10136
Organismal Systems	Endocrine system	Adipocytokine signaling pathway	23	79	0.000240528	0.00582422	ko04920	ENSSSCG00000000006;ENSSSCG00000000757;ENSSSCG00000001703;ENSSSCG00000001952;ENSSSCG00000002009;ENSSSCG00000006328;ENSSSCG00000007507;ENSSSCG00000011131;ENSSSCG00000012583;ENSSSCG00000012880;ENSSSCG00000015405;ENSSSCG00000015784;ENSSSCG00000016223;ENSSSCG00000023915;ENSSSCG00000024872;ENSSSCG00000026904;ENSSSCG00000029275;ENSSSCG00000030957;ENSSSCG00000034763;ENSSSCG00000036145;ENSSSCG00000038220;…	K07294+K07297+K05872+K04734+K01596+K08526+K01596+K18052+K01897+K08765+K06259+K01897+K01897+K07191+K19524+K02581+K07202+K02580+K07187+K07198+K08524+K07296+K01946
Human Diseases	Cancer: overview	Proteoglycans in cancer	47	209	0.000288128	0.00623989	ko05205	ENSSSCG00000000293;ENSSSCG00000000857;ENSSSCG00000000915;ENSSSCG00000001518;ENSSSCG00000001695;ENSSSCG00000003521;ENSSSCG00000004058;ENSSSCG00000004789;ENSSSCG00000005965;ENSSSCG00000006052;ENSSSCG00000007022;ENSSSCG00000009002;ENSSSCG00000009048;ENSSSCG00000009125;ENSSSCG00000010483;ENSSSCG00000010627;ENSSSCG00000010948;ENSSSCG00000011884;ENSSSCG00000012034;ENSSSCG00000012365;ENSSSCG00000012680;…	K06484+K05459+K04660+K04960+K05448+K00408+K08007+K16857+K04377+K02376+K10380+K10159+K09593+K10380+K05860+K16865+K01365+K06106+K05731+K05763+K08109+K06256+K08523+K04515+K02354+K04362+K02432+K02375+K00182+K06278+K12958+K02649+K05083+K04958+K05099+K01064+K06225+K16866+K03985+K02375+K04441+K07830+K13769+K00444+K04503+K16338+K09108
Metabolism	Global and overview maps	Fatty acid metabolism	18	56	0.000294508	0.00623989	ko01212	ENSSSCG00000004510;ENSSSCG00000009717;ENSSSCG00000010554;ENSSSCG00000010723;ENSSSCG00000011250;ENSSSCG00000012583;ENSSSCG00000012880;ENSSSCG00000015784;ENSSSCG00000016223;ENSSSCG00000017198;ENSSSCG00000017694;ENSSSCG00000021739;ENSSSCG00000024015;ENSSSCG00000024872;ENSSSCG00000026153;ENSSSCG00000029553;ENSSSCG00000029944;ENSSSCG00000036236	K07508+K11539+K00507+K09478+K07513+K01897+K08765+K01897+K01897+K00232+K11262+K10251+K10224+K19524+K00626+K00665+K00665+K10203
Cellular Processes	Cell growth and death	Cellular senescence	38	160	0.000346086	0.00690137	ko04218	ENSSSCG00000000739;ENSSSCG00000001518;ENSSSCG00000002385;ENSSSCG00000002855;ENSSSCG00000004387;ENSSSCG00000004588;ENSSSCG00000004856;ENSSSCG00000004952;ENSSSCG00000005965;ENSSSCG00000006095;ENSSSCG00000007268;ENSSSCG00000007331;ENSSSCG00000007366;ENSSSCG00000007477;ENSSSCG00000008090;ENSSSCG00000008953;ENSSSCG00000009242;ENSSSCG00000009929;ENSSSCG00000010214;ENSSSCG00000012307;ENSSSCG00000015215;…	K09406+K04960+K13377+K06626+K09408+K21770+K04446+K23605+K04377+K06626+K17454+K04681+K21769+K17332+K04383+K10030+K21776+K04973+K02087+K21771+K02216+K02649+K05405+K21773+K07205+K04958+K03982+K05868+K02580+K16332+K09389+K04441+K07830+K04685+K04432+K06641+K04402+K04503
Human Diseases	Cancer: specific types	Breast cancer	35	145	0.000422976	0.00796605	ko05224	ENSSSCG00000000625;ENSSSCG00000000857;ENSSSCG00000001516;ENSSSCG00000003521;ENSSSCG00000005965;ENSSSCG00000006052;ENSSSCG00000007067;ENSSSCG00000007268;ENSSSCG00000008241;ENSSSCG00000008581;ENSSSCG00000008842;ENSSSCG00000009148;ENSSSCG00000010580;ENSSSCG00000014920;ENSSSCG00000015815;ENSSSCG00000016111;ENSSSCG00000016140;ENSSSCG00000016628;ENSSSCG00000016878;ENSSSCG00000016958;ENSSSCG00000017497;…	K03068+K05459+K14021+K00408+K04377+K02376+K06052+K17454+K04490+K09101+K05091+K04492+K04469+K02354+K04362+K02432+K02375+K00182+K04358+K02649+K05083+K10605+K01064+K18496+K20995+K02353+K08775+K02620+K09389+K02375+K04402+K00444+K04503+K09091+K17448
Human Diseases	Infectious disease: viral	Human papillomavirus infection	65	327	0.000899849	0.0160552	ko05165	ENSSSCG00000000293;ENSSSCG00000000396;ENSSSCG00000000712;ENSSSCG00000001516;ENSSSCG00000001695;ENSSSCG00000002002;ENSSSCG00000002855;ENSSSCG00000003521;ENSSSCG00000004012;ENSSSCG00000004207;ENSSSCG00000004789;ENSSSCG00000004961;ENSSSCG00000005494;ENSSSCG00000006052;ENSSSCG00000006095;ENSSSCG00000007067;ENSSSCG00000007268;ENSSSCG00000007331;ENSSSCG00000007572;ENSSSCG00000008241;ENSSSCG00000008496;…	K06484+K11221+K03900+K14021+K05448+K04693+K06626+K00408+K04659+K05637+K16857+K06587+K06252+K02376+K06626+K06052+K17454+K04681+K05948+K04490+K16195+K06061+K06238+K06243+K14754+K14754+K12075+K02354+K06591+K06246+K11987+K06483+K02432+K02375+K09048+K00182+K09047+K06480+K02649+K13365+K07205+K05089+K06252+K01064+K05842+K20995+K02353+K06093+K06238+K05948+K02620+K02580+K16332+K02375+K05637+K05637+K09089+…
Metabolism	Nucleotide metabolism	Pyrimidine metabolism	17	57	0.00112273	0.0177632	ko00240	ENSSSCG00000002135;ENSSSCG00000002355;ENSSSCG00000003973;ENSSSCG00000004193;ENSSSCG00000004291;ENSSSCG00000008647;ENSSSCG00000014791;ENSSSCG00000021259;ENSSSCG00000025783;ENSSSCG00000028210;ENSSSCG00000030388;ENSSSCG00000031741;ENSSSCG00000032141;ENSSSCG00000034147;ENSSSCG00000037120;ENSSSCG00000038348;ENSSSCG00000039867	K03783+K01511+K01937+K01513+K19970+K13809+K10807+K01489+K01510+K01081+K00757+K10808+K01520+K00943+K00857+K00940+K00876
Human Diseases	Cancer: specific types	Basal cell carcinoma	18	62	0.00114917	0.0177632	ko05217	ENSSSCG00000001516;ENSSSCG00000003521;ENSSSCG00000006052;ENSSSCG00000008241;ENSSSCG00000009148;ENSSSCG00000010586;ENSSSCG00000014920;ENSSSCG00000016111;ENSSSCG00000016140;ENSSSCG00000016628;ENSSSCG00000024671;ENSSSCG00000025689;ENSSSCG00000027312;ENSSSCG00000030680;ENSSSCG00000033001;ENSSSCG00000035249;ENSSSCG00000035859;ENSSSCG00000039442	K14021+K00408+K02376+K04490+K04492+K06229+K02354+K02432+K02375+K00182+K01064+K02353+K06225+K02620+K02375+K04402+K00444+K21283
Metabolism	Global and overview maps	Biosynthesis of amino acids	20	72	0.00115277	0.0177632	ko01230	ENSSSCG00000000694;ENSSSCG00000002294;ENSSSCG00000003139;ENSSSCG00000003789;ENSSSCG00000004195;ENSSSCG00000010337;ENSSSCG00000010517;ENSSSCG00000012440;ENSSSCG00000012560;ENSSSCG00000012926;ENSSSCG00000015545;ENSSSCG00000017904;ENSSSCG00000022343;ENSSSCG00000023264;ENSSSCG00000024179;ENSSSCG00000026149;ENSSSCG00000028373;ENSSSCG00000033883;ENSSSCG00000036208;ENSSSCG00000036865	K00134+K01476+K00826+K01758+K01476+K00789+K01834+K00927+K00948+K01958+K01915+K01689+K01689+K00031+K11067+K12406+K01689+K01620+K00600+K17989
Human Diseases	Endocrine and metabolic disease	Cushing syndrome	36	159	0.0012477	0.0182544	ko04934	ENSSSCG00000001518;ENSSSCG00000002855;ENSSSCG00000003521;ENSSSCG00000003876;ENSSSCG00000006052;ENSSSCG00000006095;ENSSSCG00000006331;ENSSSCG00000007268;ENSSSCG00000008241;ENSSSCG00000009148;ENSSSCG00000011755;ENSSSCG00000014443;ENSSSCG00000014920;ENSSSCG00000016111;ENSSSCG00000016140;ENSSSCG00000016520;ENSSSCG00000016628;ENSSSCG00000016690;ENSSSCG00000017101;ENSSSCG00000017562;ENSSSCG00000023437;…	K04960+K06626+K00408+K06622+K02376+K06626+K09355+K17454+K04490+K04492+K14349+K04515+K02354+K02432+K02375+K09048+K00182+K09047+K08042+K04854+K04958+K01064+K02353+K04850+K08045+K09093+K02620+K04465+K09389+K02375+K07843+K04685+K04855+K00444+K04503+K04850
Human Diseases	Cancer: specific types	Gastric cancer	34	148	0.00129235	0.0182544	ko05226	ENSSSCG00000000625;ENSSSCG00000001516;ENSSSCG00000002385;ENSSSCG00000002855;ENSSSCG00000003521;ENSSSCG00000004952;ENSSSCG00000005965;ENSSSCG00000006052;ENSSSCG00000006095;ENSSSCG00000006328;ENSSSCG00000007268;ENSSSCG00000008241;ENSSSCG00000009048;ENSSSCG00000009148;ENSSSCG00000014920;ENSSSCG00000016111;ENSSSCG00000016140;ENSSSCG00000016628;ENSSSCG00000016878;ENSSSCG00000016958;ENSSSCG00000017497;…	K03068+K14021+K13377+K06626+K00408+K23605+K04377+K02376+K06626+K08526+K17454+K04490+K09593+K04492+K02354+K02432+K02375+K00182+K04358+K02649+K05083+K05099+K01064+K18496+K02353+K02620+K09389+K02375+K04685+K04402+K00444+K04503+K08524+K17448
Metabolism	Lipid metabolism	Fatty acid biosynthesis	8	18	0.0014346	0.0192084	ko00061	ENSSSCG00000009717;ENSSSCG00000012583;ENSSSCG00000015784;ENSSSCG00000016223;ENSSSCG00000017694;ENSSSCG00000029553;ENSSSCG00000029944;ENSSSCG00000050590	K11539+K01897+K01897+K01897+K11262+K00665+K00665+K01946
Environmental Information Processing	Signal transduction	Wnt signaling pathway	35	155	0.00152154	0.0192084	ko04310	ENSSSCG00000000107;ENSSSCG00000000625;ENSSSCG00000001539;ENSSSCG00000003521;ENSSSCG00000003811;ENSSSCG00000004218;ENSSSCG00000004856;ENSSSCG00000004952;ENSSSCG00000005965;ENSSSCG00000006052;ENSSSCG00000007477;ENSSSCG00000008241;ENSSSCG00000009004;ENSSSCG00000009148;ENSSSCG00000009593;ENSSSCG00000011014;ENSSSCG00000011620;ENSSSCG00000012967;ENSSSCG00000014443;ENSSSCG00000014920;ENSSSCG00000016111;…	K08960+K03068+K04504+K00408+K05122+K23098+K04446+K23605+K04377+K02376+K17332+K04490+K02176+K04492+K05123+K10162+K04499+K04502+K04515+K02354+K02432+K02375+K00182+K01064+K02353+K02166+K02620+K01691+K19471+K02375+K02185+K00444+K04503+K19882+K03213
Environmental Information Processing	Signal transduction	AMPK signaling pathway	30	127	0.00152987	0.0192084	ko04152	ENSSSCG00000000757;ENSSSCG00000000857;ENSSSCG00000002009;ENSSSCG00000003018;ENSSSCG00000004387;ENSSSCG00000007507;ENSSSCG00000010554;ENSSSCG00000011133;ENSSSCG00000011579;ENSSSCG00000012880;ENSSSCG00000013566;ENSSSCG00000014080;ENSSSCG00000015405;ENSSSCG00000016520;ENSSSCG00000016690;ENSSSCG00000016958;ENSSSCG00000017694;ENSSSCG00000022301;ENSSSCG00000023915;ENSSSCG00000024814;ENSSSCG00000024872;…	K07297+K05459+K01596+K07188+K09408+K01596+K00507+K01103+K08530+K08765+K04527+K00021+K06259+K09048+K09047+K02649+K11262+K07205+K07191+K19028+K19524+K07202+K00665+K00665+K07197+K07187+K07198+K04503+K07296+K01946
Environmental Information Processing	Signal transduction	FoxO signaling pathway	31	134	0.00184007	0.022278	ko04068	ENSSSCG00000000107;ENSSSCG00000000857;ENSSSCG00000002009;ENSSSCG00000002385;ENSSSCG00000003189;ENSSSCG00000004387;ENSSSCG00000004588;ENSSSCG00000004952;ENSSSCG00000007507;ENSSSCG00000012307;ENSSSCG00000013302;ENSSSCG00000013566;ENSSSCG00000016835;ENSSSCG00000016925;ENSSSCG00000016958;ENSSSCG00000020970;ENSSSCG00000021443;ENSSSCG00000023915;ENSSSCG00000024325;ENSSSCG00000024388;ENSSSCG00000026748;…	K08960+K05459+K01596+K13377+K11434+K09408+K21770+K23605+K01596+K21771+K03781+K04527+K03875+K08861+K02649+K05405+K13302+K07191+K13303+K15464+K06631+K05868+K04288+K16332+K04441+K04685+K07187+K04402+K07198+K04503+K04564
Human Diseases	Cancer: specific types	Small cell lung cancer	24	97	0.00226767	0.0257642	ko05222	ENSSSCG00000001516;ENSSSCG00000001952;ENSSSCG00000002855;ENSSSCG00000004207;ENSSSCG00000005965;ENSSSCG00000006095;ENSSSCG00000006328;ENSSSCG00000007268;ENSSSCG00000011377;ENSSSCG00000015556;ENSSSCG00000015579;ENSSSCG00000016714;ENSSSCG00000016835;ENSSSCG00000016958;ENSSSCG00000021161;ENSSSCG00000027529;ENSSSCG00000030957;ENSSSCG00000032710;ENSSSCG00000033894;ENSSSCG00000034120;ENSSSCG00000034767;…	K14021+K04734+K06626+K05637+K04377+K06626+K08526+K17454+K06243+K06246+K11987+K08738+K03875+K02649+K02219+K16060+K02580+K09389+K05637+K04685+K05637+K04402+K04503+K08524
Genetic Information Processing	Replication and repair	Base excision repair	13	41	0.00229324	0.0257642	ko03410	ENSSSCG00000001882;ENSSSCG00000003128;ENSSSCG00000003216;ENSSSCG00000009327;ENSSSCG00000011549;ENSSSCG00000012916;ENSSSCG00000015771;ENSSSCG00000027506;ENSSSCG00000028696;ENSSSCG00000028699;ENSSSCG00000030642;ENSSSCG00000033051;ENSSSCG00000040060	K10567+K10747+K02327+K10802+K03660+K03505+K10569+K03504+K04799+K10568+K04802+K02324+K10771
Human Diseases	Cardiovascular disease	Arrhythmogenic right ventricular cardiomyopathy	20	76	0.00235602	0.0257642	ko05412	ENSSSCG00000000293;ENSSSCG00000002315;ENSSSCG00000003722;ENSSSCG00000004207;ENSSSCG00000004961;ENSSSCG00000008241;ENSSSCG00000009148;ENSSSCG00000009281;ENSSSCG00000015375;ENSSSCG00000016009;ENSSSCG00000016885;ENSSSCG00000017583;ENSSSCG00000020785;ENSSSCG00000024800;ENSSSCG00000027725;ENSSSCG00000030680;ENSSSCG00000033894;ENSSSCG00000034767;ENSSSCG00000036237;ENSSSCG00000041764	K06484+K05849+K06736+K05637+K06587+K04490+K04492+K12564+K06591+K06483+K06480+K12565+K07610+K07601+K04850+K02620+K05637+K05637+K06583+K04850
Human Diseases	Endocrine and metabolic disease	Insulin resistance	27	115	0.0028169	0.0298415	ko04931	ENSSSCG00000000006;ENSSSCG00000001952;ENSSSCG00000002009;ENSSSCG00000003558;ENSSSCG00000004643;ENSSSCG00000006569;ENSSSCG00000007507;ENSSSCG00000007710;ENSSSCG00000009464;ENSSSCG00000010464;ENSSSCG00000011131;ENSSSCG00000012880;ENSSSCG00000013566;ENSSSCG00000013879;ENSSSCG00000015405;ENSSSCG00000016520;ENSSSCG00000016690;ENSSSCG00000016958;ENSSSCG00000020970;ENSSSCG00000022797;ENSSSCG00000023915;…	K07294+K04734+K01596+K04373+K08746+K08772+K01596+K09113+K17902+K07189+K18052+K08765+K04527+K08745+K06259+K09048+K09047+K02649+K05405+K07189+K07191+K07202+K02580+K07197+K07187+K07198+K01946
Human Diseases	Cancer: specific types	Hepatocellular carcinoma	35	161	0.00299812	0.0307989	ko05225	ENSSSCG00000000625;ENSSSCG00000001516;ENSSSCG00000002385;ENSSSCG00000003521;ENSSSCG00000004952;ENSSSCG00000005232;ENSSSCG00000005965;ENSSSCG00000006052;ENSSSCG00000006325;ENSSSCG00000007268;ENSSSCG00000008241;ENSSSCG00000009048;ENSSSCG00000009148;ENSSSCG00000014920;ENSSSCG00000016111;ENSSSCG00000016140;ENSSSCG00000016435;ENSSSCG00000016628;ENSSSCG00000016958;ENSSSCG00000022351;ENSSSCG00000024351;…	K03068+K14021+K13377+K00408+K23605+K11647+K04377+K02376+K00799+K17454+K04490+K09593+K04492+K02354+K02432+K02375+K11650+K00182+K02649+K00799+K05099+K01064+K22198+K02353+K02620+K00799+K00799+K09389+K02375+K04402+K13769+K00444+K00799+K04503+K17448
Organismal Systems	Endocrine system	Renin secretion	19	74	0.00403314	0.0402128	ko04924	ENSSSCG00000000297;ENSSSCG00000001518;ENSSSCG00000006572;ENSSSCG00000008866;ENSSSCG00000009031;ENSSSCG00000010325;ENSSSCG00000010647;ENSSSCG00000013388;ENSSSCG00000016672;ENSSSCG00000021059;ENSSSCG00000021862;ENSSSCG00000023437;ENSSSCG00000023924;ENSSSCG00000024613;ENSSSCG00000027725;ENSSSCG00000027952;ENSSSCG00000033190;ENSSSCG00000035598;ENSSSCG00000041764	K13755+K04960+K12323+K12318+K04197+K04936+K04141+K13296+K04587+K04265+K04259+K04958+K13755+K12318+K04850+K08045+K09864+K16366+K04850
Metabolism	Carbohydrate metabolism	Pyruvate metabolism	12	39	0.00440829	0.0426975	ko00620	ENSSSCG00000002009;ENSSSCG00000004454;ENSSSCG00000007286;ENSSSCG00000007507;ENSSSCG00000009889;ENSSSCG00000012926;ENSSSCG00000013366;ENSSSCG00000014919;ENSSSCG00000017694;ENSSSCG00000026149;ENSSSCG00000026153;ENSSSCG00000050590	K01596+K00029+K01895+K01596+K00128+K01958+K00016+K00029+K11262+K12406+K00626+K01946
Metabolism	Nucleotide metabolism	Purine metabolism	29	131	0.00499753	0.0470601	ko00230	ENSSSCG00000000297;ENSSSCG00000002135;ENSSSCG00000002355;ENSSSCG00000002650;ENSSSCG00000003805;ENSSSCG00000004193;ENSSSCG00000004291;ENSSSCG00000005627;ENSSSCG00000006572;ENSSSCG00000008866;ENSSSCG00000010874;ENSSSCG00000012560;ENSSSCG00000013388;ENSSSCG00000014791;ENSSSCG00000016585;ENSSSCG00000016929;ENSSSCG00000017101;ENSSSCG00000023924;ENSSSCG00000024613;ENSSSCG00000025783;ENSSSCG00000026149;…	K13755+K03783+K01511+K00759+K13293+K01513+K19970+K00939+K12323+K12318+K01939+K00948+K13296+K10807+K00088+K13293+K08042+K13755+K12318+K01510+K12406+K12320+K08045+K01081+K10808+K00760+K00940+K00939+K01952
Human Diseases	Cancer: specific types	Thyroid cancer	11	35	0.00527684	0.0483473	ko05216	ENSSSCG00000001516;ENSSSCG00000005965;ENSSSCG00000006328;ENSSSCG00000008241;ENSSSCG00000009148;ENSSSCG00000010199;ENSSSCG00000011579;ENSSSCG00000030680;ENSSSCG00000035249;ENSSSCG00000037900;ENSSSCG00000038220	K14021+K04377+K08526+K04490+K04492+K05126+K08530+K02620+K04402+K04503+K08524
Human Diseases	Cancer: specific types	Prostate cancer	23	98	0.00560474	0.0500002	ko05215	ENSSSCG00000000849;ENSSSCG00000000857;ENSSSCG00000001952;ENSSSCG00000002855;ENSSSCG00000006095;ENSSSCG00000007268;ENSSSCG00000008241;ENSSSCG00000009148;ENSSSCG00000012371;ENSSSCG00000014985;ENSSSCG00000014994;ENSSSCG00000015815;ENSSSCG00000016520;ENSSSCG00000016690;ENSSSCG00000016958;ENSSSCG00000017497;ENSSSCG00000022741;ENSSSCG00000024960;ENSSSCG00000030680;ENSSSCG00000030957;ENSSSCG00000032710;…	K09487+K05459+K04734+K06626+K06626+K17454+K04490+K04492+K08557+K01394+K05450+K04362+K09048+K09047+K02649+K05083+K05089+K05450+K02620+K02580+K09389+K17386+K04503
Metabolism	Global and overview maps	Metabolic pathways	231	1466	0.00591515	0.0506716	ko01100	ENSSSCG00000000110;ENSSSCG00000000259;ENSSSCG00000000297;ENSSSCG00000000376;ENSSSCG00000000419;ENSSSCG00000000436;ENSSSCG00000000694;ENSSSCG00000000864;ENSSSCG00000000939;ENSSSCG00000001078;ENSSSCG00000001090;ENSSSCG00000001503;ENSSSCG00000001755;ENSSSCG00000002009;ENSSSCG00000002135;ENSSSCG00000002294;ENSSSCG00000002355;ENSSSCG00000002357;ENSSSCG00000002650;ENSSSCG00000003139;ENSSSCG00000003192;…	K16343+K01594+K13755+K00387+K11154+K00920+K00134+K00994+K01908+K13517+K00139+K00715+K18201+K01596+K03783+K01476+K01511+K00140+K00759+K00826+K03334+K00297+K11146+K01583+K00976+K01758+K13293+K07418+K01937+K01513+K01476+K19970+K01611+K00029+K00167+K22284+K07508+K00613+K12317+K00253+K00129+K13499+K00772+K10524+K00727+K05304+K00509+K00939+K00902+K15729+K01469+K00511+K01672+K00799+K00972+K12323+K17285+…
Cellular Processes	Transport and catabolism	Peroxisome	20	82	0.00602229	0.0506716	ko04146	ENSSSCG00000000541;ENSSSCG00000000781;ENSSSCG00000003914;ENSSSCG00000004643;ENSSSCG00000006168;ENSSSCG00000006720;ENSSSCG00000007987;ENSSSCG00000011250;ENSSSCG00000012583;ENSSSCG00000013302;ENSSSCG00000013569;ENSSSCG00000015784;ENSSSCG00000016223;ENSSSCG00000017198;ENSSSCG00000023264;ENSSSCG00000025252;ENSSSCG00000027052;ENSSSCG00000028943;ENSSSCG00000039244;ENSSSCG00000040317	K13356+K05676+K13279+K08746+K06664+K11517+K13237+K07513+K01897+K03781+K13353+K01897+K01897+K00232+K00031+K13342+K13351+K12663+K00477+K04564
Metabolism	Xenobiotics biodegradation and metabolism	Drug metabolism - other enzymes	17	66	0.00612842	0.0506716	ko00983	ENSSSCG00000001073;ENSSSCG00000006325;ENSSSCG00000014791;ENSSSCG00000016585;ENSSSCG00000021259;ENSSSCG00000022351;ENSSSCG00000030388;ENSSSCG00000031736;ENSSSCG00000031741;ENSSSCG00000032141;ENSSSCG00000032580;ENSSSCG00000034896;ENSSSCG00000036274;ENSSSCG00000037120;ENSSSCG00000037808;ENSSSCG00000038348;ENSSSCG00000039867	K00569+K00799+K10807+K00088+K01489+K00799+K00757+K00799+K10808+K01520+K00799+K00760+K00699+K00857+K00799+K00940+K00876
Environmental Information Processing	Signal transduction	MAPK signaling pathway	55	291	0.00656229	0.0522843	ko04010	ENSSSCG00000000857;ENSSSCG00000001695;ENSSSCG00000002385;ENSSSCG00000003558;ENSSSCG00000003898;ENSSSCG00000004856;ENSSSCG00000005965;ENSSSCG00000006530;ENSSSCG00000007198;ENSSSCG00000008090;ENSSSCG00000008842;ENSSSCG00000008963;ENSSSCG00000009320;ENSSSCG00000010580;ENSSSCG00000010831;ENSSSCG00000013023;ENSSSCG00000013566;ENSSSCG00000014149;ENSSSCG00000014994;ENSSSCG00000015770;ENSSSCG00000015815;…	K05459+K05448+K13377+K04373+K04372+K04446+K04377+K05462+K05467+K04383+K05091+K09782+K05096+K04469+K20216+K12361+K04527+K04454+K05450+K05449+K04362+K04358+K04416+K21278+K05083+K04854+K04415+K04723+K05089+K16342+K05099+K18496+K05450+K04381+K04850+K05094+K02580+K04465+K04459+K02582+K04441+K17386+K07830+K04855+K04432+K04402+K13769+K04459+K05462+K05462+K09253+K04455+K04459+K04850+K04452
Cellular Processes	Cell growth and death	Oocyte meiosis	27	122	0.00663194	0.0522843	ko04114	ENSSSCG00000000265;ENSSSCG00000000857;ENSSSCG00000001518;ENSSSCG00000002001;ENSSSCG00000002855;ENSSSCG00000003558;ENSSSCG00000003949;ENSSSCG00000004077;ENSSSCG00000004588;ENSSSCG00000006095;ENSSSCG00000007493;ENSSSCG00000010214;ENSSSCG00000010468;ENSSSCG00000011207;ENSSSCG00000012371;ENSSSCG00000014325;ENSSSCG00000014443;ENSSSCG00000017032;ENSSSCG00000017101;ENSSSCG00000023437;ENSSSCG00000026748;…	K02365+K05459+K04960+K13054+K06626+K04373+K03363+K10292+K21770+K06626+K11481+K02087+K02602+K11580+K08557+K03355+K04515+K06635+K08042+K04958+K06631+K08045+K06633+K05868+K02178+K04441+K02537
Organismal Systems	Immune system	Cytosolic DNA-sensing pathway	16	62	0.00756487	0.0582839	ko04623	ENSSSCG00000001952;ENSSSCG00000005203;ENSSSCG00000007143;ENSSSCG00000007508;ENSSSCG00000009622;ENSSSCG00000011358;ENSSSCG00000012853;ENSSSCG00000017705;ENSSSCG00000020970;ENSSSCG00000021383;ENSSSCG00000026233;ENSSSCG00000026904;ENSSSCG00000030408;ENSSSCG00000030957;ENSSSCG00000032343;ENSSSCG00000043301	K04734+K12967+K12648+K12965+K03026+K10790+K09447+K12499+K05405+K17834+K03024+K02581+K12646+K02580+K12964+K05414
Human Diseases	Drug resistance: antineoplastic	Platinum drug resistance	18	73	0.00791609	0.0596287	ko01524	ENSSSCG00000001516;ENSSSCG00000001683;ENSSSCG00000003112;ENSSSCG00000006325;ENSSSCG00000010543;ENSSSCG00000016714;ENSSSCG00000016958;ENSSSCG00000017473;ENSSSCG00000017497;ENSSSCG00000022101;ENSSSCG00000022351;ENSSSCG00000025703;ENSSSCG00000026454;ENSSSCG00000027529;ENSSSCG00000031736;ENSSSCG00000032580;ENSSSCG00000037808;ENSSSCG00000040486	K14021+K03509+K10132+K00799+K05666+K08738+K02649+K03164+K05083+K10605+K00799+K02350+K10131+K16060+K00799+K00799+K00799+K08731
Environmental Information Processing	Signal transduction	HIF-1 signaling pathway	26	118	0.00809122	0.0596287	ko04066	ENSSSCG00000000694;ENSSSCG00000000857;ENSSSCG00000001695;ENSSSCG00000001963;ENSSSCG00000003898;ENSSSCG00000007198;ENSSSCG00000008261;ENSSSCG00000009320;ENSSSCG00000011133;ENSSSCG00000011848;ENSSSCG00000012277;ENSSSCG00000012440;ENSSSCG00000013366;ENSSSCG00000013566;ENSSSCG00000014443;ENSSSCG00000016958;ENSSSCG00000017497;ENSSSCG00000017904;ENSSSCG00000020970;ENSSSCG00000022301;ENSSSCG00000022343;…	K00134+K05459+K05448+K09592+K04372+K05467+K00844+K05096+K01103+K06503+K16451+K00927+K00016+K04527+K04515+K02649+K05083+K01689+K05405+K07205+K01689+K03982+K01689+K03259+K02580+K16366
Environmental Information Processing	Signal transduction	cAMP signaling pathway	45	232	0.00826849	0.0596387	ko04024	ENSSSCG00000000006;ENSSSCG00000001952;ENSSSCG00000003018;ENSSSCG00000003788;ENSSSCG00000003805;ENSSSCG00000004018;ENSSSCG00000004856;ENSSSCG00000005400;ENSSSCG00000006296;ENSSSCG00000006572;ENSSSCG00000008421;ENSSSCG00000008888;ENSSSCG00000009031;ENSSSCG00000009789;ENSSSCG00000010054;ENSSSCG00000010483;ENSSSCG00000010647;ENSSSCG00000011750;ENSSSCG00000012034;ENSSSCG00000013388;ENSSSCG00000014391;…	K07294+K04734+K07188+K04260+K13293+K05702+K04446+K05213+K01540+K12323+K04248+K04204+K04197+K08401+K04266+K05860+K04141+K01115+K05731+K13296+K12490+K04515+K04351+K04590+K09048+K04587+K09047+K13293+K02649+K08042+K00232+K04284+K04265+K13360+K04229+K04259+K06225+K04850+K08045+K05214+K05200+K02580+K07830+K16366+K04850
Organismal Systems	Circulatory system	Vascular smooth muscle contraction	29	137	0.0095372	0.0666712	ko04270	ENSSSCG00000000110;ENSSSCG00000001518;ENSSSCG00000006572;ENSSSCG00000008866;ENSSSCG00000009031;ENSSSCG00000010054;ENSSSCG00000010325;ENSSSCG00000010447;ENSSSCG00000011131;ENSSSCG00000011867;ENSSSCG00000013387;ENSSSCG00000016031;ENSSSCG00000016331;ENSSSCG00000017101;ENSSSCG00000017389;ENSSSCG00000020720;ENSSSCG00000023351;ENSSSCG00000023437;ENSSSCG00000024613;ENSSSCG00000026602;ENSSSCG00000027725;…	K16343+K04960+K12323+K12318+K04197+K04266+K04936+K12313+K18052+K00907+K12332+K04577+K08447+K08042+K08448+K12337+K16342+K04958+K12318+K04263+K04850+K08045+K00907+K08449+K04226+K04267+K16366+K12332+K04850
Organismal Systems	Aging	Longevity regulating pathway	21	91	0.00963684	0.0666712	ko04211	ENSSSCG00000000757;ENSSSCG00000000857;ENSSSCG00000004387;ENSSSCG00000004390;ENSSSCG00000011579;ENSSSCG00000013302;ENSSSCG00000013566;ENSSSCG00000016520;ENSSSCG00000016690;ENSSSCG00000016958;ENSSSCG00000017101;ENSSSCG00000022301;ENSSSCG00000027952;ENSSSCG00000028420;ENSSSCG00000029275;ENSSSCG00000030957;ENSSSCG00000034763;ENSSSCG00000036145;ENSSSCG00000037015;ENSSSCG00000039103;ENSSSCG00000040317	K07297+K05459+K09408+K10141+K08530+K03781+K04527+K09048+K09047+K02649+K08042+K07205+K08045+K03259+K07202+K02580+K07187+K07198+K10141+K07296+K04564
Metabolism	Lipid metabolism	Fatty acid degradation	12	43	0.0103107	0.0696305	ko00071	ENSSSCG00000004510;ENSSSCG00000009889;ENSSSCG00000010723;ENSSSCG00000011250;ENSSSCG00000012583;ENSSSCG00000012880;ENSSSCG00000013729;ENSSSCG00000015784;ENSSSCG00000016223;ENSSSCG00000017198;ENSSSCG00000024872;ENSSSCG00000026153	K07508+K00128+K09478+K07513+K01897+K08765+K00252+K01897+K01897+K00232+K19524+K00626
Cellular Processes	Cellular community - eukaryotes	Focal adhesion	38	192	0.0104754	0.0696305	ko04510	ENSSSCG00000000024;ENSSSCG00000000293;ENSSSCG00000000712;ENSSSCG00000000857;ENSSSCG00000001695;ENSSSCG00000004012;ENSSSCG00000004207;ENSSSCG00000004789;ENSSSCG00000004961;ENSSSCG00000005494;ENSSSCG00000009320;ENSSSCG00000011186;ENSSSCG00000011377;ENSSSCG00000011867;ENSSSCG00000014994;ENSSSCG00000015375;ENSSSCG00000015556;ENSSSCG00000015770;ENSSSCG00000016009;ENSSSCG00000016634;ENSSSCG00000016635;…	K06275+K06484+K03900+K05459+K05448+K04659+K05637+K16857+K06587+K06252+K05096+K06238+K06243+K00907+K05450+K06591+K06246+K05449+K06483+K06278+K12958+K06480+K02649+K05083+K05089+K06252+K05099+K05450+K06238+K16060+K00907+K17386+K05637+K05637+K06583+K06238+K04503+K17448
Organismal Systems	Endocrine system	Glucagon signaling pathway	23	104	0.011736	0.0765096	ko04922	ENSSSCG00000000006;ENSSSCG00000001518;ENSSSCG00000002009;ENSSSCG00000003189;ENSSSCG00000007507;ENSSSCG00000010517;ENSSSCG00000012411;ENSSSCG00000012880;ENSSSCG00000013366;ENSSSCG00000013388;ENSSSCG00000014443;ENSSSCG00000016520;ENSSSCG00000016690;ENSSSCG00000017101;ENSSSCG00000017694;ENSSSCG00000023437;ENSSSCG00000024814;ENSSSCG00000024872;ENSSSCG00000029275;ENSSSCG00000032941;ENSSSCG00000035037;…	K07294+K04960+K01596+K11434+K01596+K01834+K07190+K08765+K00016+K13296+K04515+K09048+K09047+K08042+K11262+K04958+K19028+K19524+K07202+K16311+K19008+K07198+K01946
Genetic Information Processing	Replication and repair	Nucleotide excision repair	12	44	0.0124644	0.0768344	ko03420	ENSSSCG00000003128;ENSSSCG00000003216;ENSSSCG00000003583;ENSSSCG00000009349;ENSSSCG00000009854;ENSSSCG00000011602;ENSSSCG00000011804;ENSSSCG00000012916;ENSSSCG00000027506;ENSSSCG00000028504;ENSSSCG00000030642;ENSSSCG00000033051	K10747+K02327+K10739+K10756+K10756+K10838+K10755+K03505+K03504+K10755+K04802+K02324
Environmental Information Processing	Signaling molecules and interaction	Cytokine-cytokine receptor interaction	50	269	0.0126486	0.0768344	ko04060	ENSSSCG00000000765;ENSSSCG00000001727;ENSSSCG00000001787;ENSSSCG00000002385;ENSSSCG00000005203;ENSSSCG00000007774;ENSSSCG00000007816;ENSSSCG00000008090;ENSSSCG00000008953;ENSSSCG00000008957;ENSSSCG00000008959;ENSSSCG00000009283;ENSSSCG00000010966;ENSSSCG00000010968;ENSSSCG00000010974;ENSSSCG00000011257;ENSSSCG00000011630;ENSSSCG00000012633;ENSSSCG00000012915;ENSSSCG00000013766;ENSSSCG00000013928;…	K05164+K05157+K22628+K13377+K12967+K05422+K05075+K04383+K10030+K05506+K05505+K05155+K05512+K05056+K05059+K13596+K04186+K05076+K05421+K19598+K05495+K05156+K05134+K13568+K14625+K05080+K05423+K12499+K14624+K10035+K05405+K04723+K05472+K06854+K05508+K05492+K05149+K05069+K12964+K02582+K10031+K04667+K05475+K10029+K21283+K22633+K05417+K05419+K05414+K05440
Metabolism	Carbohydrate metabolism	Propanoate metabolism	10	34	0.0126703	0.0768344	ko00640	ENSSSCG00000000939;ENSSSCG00000002357;ENSSSCG00000004465;ENSSSCG00000007286;ENSSSCG00000007909;ENSSSCG00000013366;ENSSSCG00000017198;ENSSSCG00000017694;ENSSSCG00000026153;ENSSSCG00000050590	K01908+K00140+K00167+K01895+K13524+K00016+K00232+K11262+K00626+K01946
Human Diseases	Cancer: specific types	Bladder cancer	11	39	0.0126924	0.0768344	ko05219	ENSSSCG00000001695;ENSSSCG00000004789;ENSSSCG00000005965;ENSSSCG00000007268;ENSSSCG00000008953;ENSSSCG00000010949;ENSSSCG00000014362;ENSSSCG00000017497;ENSSSCG00000030827;ENSSSCG00000032710;ENSSSCG00000037900	K05448+K16857+K04377+K17454+K10030+K08803+K08523+K05083+K05094+K09389+K04503
Metabolism	Amino acid metabolism	Valine, leucine and isoleucine degradation	13	50	0.0143309	0.0852311	ko00280	ENSSSCG00000002357;ENSSSCG00000003139;ENSSSCG00000003192;ENSSSCG00000004465;ENSSSCG00000004510;ENSSSCG00000004774;ENSSSCG00000007909;ENSSSCG00000009889;ENSSSCG00000010723;ENSSSCG00000011250;ENSSSCG00000016863;ENSSSCG00000016971;ENSSSCG00000026153	K00140+K00826+K03334+K00167+K07508+K00253+K13524+K00128+K09478+K07513+K01027+K01969+K00626
Human Diseases	Cardiovascular disease	Hypertrophic cardiomyopathy	20	90	0.0170848	0.0998577	ko05410	ENSSSCG00000000293;ENSSSCG00000000857;ENSSSCG00000002315;ENSSSCG00000002385;ENSSSCG00000004207;ENSSSCG00000004961;ENSSSCG00000009281;ENSSSCG00000015375;ENSSSCG00000016009;ENSSSCG00000016885;ENSSSCG00000017583;ENSSSCG00000020785;ENSSSCG00000020970;ENSSSCG00000027725;ENSSSCG00000033894;ENSSSCG00000034767;ENSSSCG00000035598;ENSSSCG00000036145;ENSSSCG00000036237;ENSSSCG00000041764	K06484+K05459+K05849+K13377+K05637+K06587+K12564+K06591+K06483+K06480+K12565+K07610+K05405+K04850+K05637+K05637+K16366+K07198+K06583+K04850
Environmental Information Processing	Signal transduction	cGMP-PKG signaling pathway	33	168	0.0180778	0.103871	ko04022	ENSSSCG00000000573;ENSSSCG00000001518;ENSSSCG00000002315;ENSSSCG00000004856;ENSSSCG00000006296;ENSSSCG00000006572;ENSSSCG00000007477;ENSSSCG00000008703;ENSSSCG00000008866;ENSSSCG00000009031;ENSSSCG00000009477;ENSSSCG00000010325;ENSSSCG00000010330;ENSSSCG00000010647;ENSSSCG00000011867;ENSSSCG00000013388;ENSSSCG00000013566;ENSSSCG00000014149;ENSSSCG00000016520;ENSSSCG00000016690;ENSSSCG00000017101;…	K05001+K04960+K05849+K04446+K01540+K12323+K17332+K04140+K12318+K04197+K04198+K04936+K09565+K04141+K00907+K13296+K04527+K04454+K09048+K09047+K08042+K12337+K04265+K04958+K04969+K12318+K03916+K04850+K08045+K00907+K07187+K18154+K04850
Human Diseases	Infectious disease: viral	Herpes simplex virus 1 infection	69	398	0.0189616	0.107133	ko05168	ENSSSCG00000000293;ENSSSCG00000000396;ENSSSCG00000001457;ENSSSCG00000001469;ENSSSCG00000001516;ENSSSCG00000001564;ENSSSCG00000001912;ENSSSCG00000001952;ENSSSCG00000002002;ENSSSCG00000002931;ENSSSCG00000002932;ENSSSCG00000002935;ENSSSCG00000002988;ENSSSCG00000003071;ENSSSCG00000003990;ENSSSCG00000003995;ENSSSCG00000007143;ENSSSCG00000008117;ENSSSCG00000008484;ENSSSCG00000008496;ENSSSCG00000009002;…	K06484+K11221+K06752+K06752+K14021+K12892+K10054+K04734+K04693+K09228+K09228+K09228+K09228+K09228+K09228+K09228+K12648+K09228+K12896+K16195+K10159+K09228+K14216+K09228+K09228+K09447+K09228+K12647+K15413+K08738+K02649+K12499+K14624+K05405+K17834+K09228+K09228+K09228+K07205+K09228+K05842+K09228+K16060+K09228+K09228+K09228+K09228+K12646+K02580+K09228+K09228+K09228+K09228+K09228+K12881+K09228+K09228+…
Human Diseases	Infectious disease: viral	Influenza A	33	170	0.0212746	0.118231	ko05164	ENSSSCG00000000396;ENSSSCG00000001457;ENSSSCG00000001469;ENSSSCG00000001516;ENSSSCG00000001912;ENSSSCG00000001952;ENSSSCG00000002002;ENSSSCG00000005203;ENSSSCG00000007143;ENSSSCG00000007901;ENSSSCG00000008090;ENSSSCG00000008496;ENSSSCG00000008648;ENSSSCG00000008953;ENSSSCG00000009881;ENSSSCG00000012076;ENSSSCG00000012077;ENSSSCG00000012581;ENSSSCG00000012853;ENSSSCG00000013940;ENSSSCG00000015897;…	K11221+K06752+K06752+K14021+K10054+K04734+K04693+K12967+K12648+K08060+K04383+K16195+K15045+K10030+K14216+K14754+K14754+K14285+K09447+K12800+K12647+K08738+K02649+K10652+K12499+K14624+K05405+K05842+K02581+K15043+K12646+K02580+K05414
Organismal Systems	Endocrine system	Parathyroid hormone synthesis, secretion and action	22	104	0.0221656	0.121196	ko04928	ENSSSCG00000000625;ENSSSCG00000001518;ENSSSCG00000002806;ENSSSCG00000003805;ENSSSCG00000006132;ENSSSCG00000006328;ENSSSCG00000011750;ENSSSCG00000014149;ENSSSCG00000014362;ENSSSCG00000015815;ENSSSCG00000015871;ENSSSCG00000016520;ENSSSCG00000016690;ENSSSCG00000016929;ENSSSCG00000017101;ENSSSCG00000017232;ENSSSCG00000020864;ENSSSCG00000023437;ENSSSCG00000024236;ENSSSCG00000027952;ENSSSCG00000036893;…	K03068+K04960+K07995+K13293+K07996+K08526+K01115+K04454+K08523+K04362+K08558+K09048+K09047+K13293+K08042+K13365+K08539+K04958+K07997+K08045+K22608+K08524
Metabolism	Metabolism of other amino acids	Glutathione metabolism	13	53	0.0230775	0.124179	ko00480	ENSSSCG00000005911;ENSSSCG00000006325;ENSSSCG00000010055;ENSSSCG00000012166;ENSSSCG00000014791;ENSSSCG00000022351;ENSSSCG00000023264;ENSSSCG00000027121;ENSSSCG00000031736;ENSSSCG00000031741;ENSSSCG00000032580;ENSSSCG00000036438;ENSSSCG00000037808	K01469+K00799+K18592+K00802+K10807+K00799+K00031+K01581+K00799+K10808+K00799+K00432+K00799
Cellular Processes	Cellular community - eukaryotes	Gap junction	19	87	0.0235029	0.124492	ko04540	ENSSSCG00000000190;ENSSSCG00000000194;ENSSSCG00000001379;ENSSSCG00000001518;ENSSSCG00000002639;ENSSSCG00000008866;ENSSSCG00000010214;ENSSSCG00000010647;ENSSSCG00000013545;ENSSSCG00000014994;ENSSSCG00000017101;ENSSSCG00000022741;ENSSSCG00000023437;ENSSSCG00000024613;ENSSSCG00000024960;ENSSSCG00000027952;ENSSSCG00000033327;ENSSSCG00000033655;ENSSSCG00000038992	K07374+K07374+K07375+K04960+K07375+K12318+K02087+K04141+K07375+K05450+K08042+K05089+K04958+K12318+K05450+K08045+K17386+K07375+K07375
Metabolism	Amino acid metabolism	Cysteine and methionine metabolism	12	49	0.0287301	0.149839	ko00270	ENSSSCG00000003139;ENSSSCG00000003192;ENSSSCG00000003789;ENSSSCG00000004392;ENSSSCG00000005135;ENSSSCG00000007278;ENSSSCG00000010337;ENSSSCG00000012166;ENSSSCG00000013366;ENSSSCG00000013659;ENSSSCG00000036865;ENSSSCG00000038190	K00826+K03334+K01758+K01611+K00772+K01251+K00789+K00802+K00016+K00558+K17989+K01011
Human Diseases	Infectious disease: viral	Hepatitis B	31	162	0.0300065	0.154124	ko05161	ENSSSCG00000000396;ENSSSCG00000001952;ENSSSCG00000002385;ENSSSCG00000002855;ENSSSCG00000004856;ENSSSCG00000004952;ENSSSCG00000005965;ENSSSCG00000006095;ENSSSCG00000007143;ENSSSCG00000007268;ENSSSCG00000007477;ENSSSCG00000008953;ENSSSCG00000009002;ENSSSCG00000009630;ENSSSCG00000012853;ENSSSCG00000015897;ENSSSCG00000016520;ENSSSCG00000016690;ENSSSCG00000016714;ENSSSCG00000016918;ENSSSCG00000016958;…	K11221+K04734+K13377+K06626+K04446+K23605+K04377+K06626+K12648+K17454+K17332+K10030+K10159+K12497+K09447+K12647+K09048+K09047+K08738+K04416+K02649+K05405+K05842+K12646+K04802+K02580+K09389+K04441+K04432+K08731+K05414
Human Diseases	Cancer: specific types	Melanoma	16	72	0.030786	0.155768	ko05218	ENSSSCG00000000857;ENSSSCG00000001516;ENSSSCG00000007268;ENSSSCG00000011514;ENSSSCG00000014994;ENSSSCG00000015815;ENSSSCG00000016878;ENSSSCG00000016958;ENSSSCG00000022741;ENSSSCG00000024351;ENSSSCG00000024954;ENSSSCG00000024960;ENSSSCG00000032710;ENSSSCG00000033327;ENSSSCG00000035249;ENSSSCG00000037900	K05459+K14021+K17454+K09455+K05450+K04362+K04358+K02649+K05089+K05099+K18496+K05450+K09389+K17386+K04402+K04503
Metabolism	Lipid metabolism	Glycerolipid metabolism	14	61	0.0324069	0.161558	ko00561	ENSSSCG00000001078;ENSSSCG00000004509;ENSSSCG00000008624;ENSSSCG00000009889;ENSSSCG00000012202;ENSSSCG00000012841;ENSSSCG00000016912;ENSSSCG00000024134;ENSSSCG00000027266;ENSSSCG00000028671;ENSSSCG00000034102;ENSSSCG00000038423;ENSSSCG00000040608;ENSSSCG00000040631	K13517+K22284+K15728+K00128+K00864+K16816+K01080+K01054+K13534+K12298+K11160+K01189+K00011+K01059
Genetic Information Processing	Translation	Ribosome biogenesis in eukaryotes	17	79	0.0353166	0.172307	ko03008	ENSSSCG00000001888;ENSSSCG00000002753;ENSSSCG00000006078;ENSSSCG00000007855;ENSSSCG00000008534;ENSSSCG00000009137;ENSSSCG00000009746;ENSSSCG00000010990;ENSSSCG00000011449;ENSSSCG00000012581;ENSSSCG00000012823;ENSSSCG00000014450;ENSSSCG00000026812;ENSSSCG00000027676;ENSSSCG00000028602;ENSSSCG00000030510;ENSSSCG00000047233	K14525+K11883+K01164+K14570+K14546+K11128+K07936+K14544+K14538+K14285+K11131+K14562+K14568+K14564+K06943+K14563+K07936
Metabolism	Global and overview maps	Carbon metabolism	23	115	0.0359357	0.172307	ko01200	ENSSSCG00000000694;ENSSSCG00000002357;ENSSSCG00000003428;ENSSSCG00000004454;ENSSSCG00000006720;ENSSSCG00000007286;ENSSSCG00000008261;ENSSSCG00000010517;ENSSSCG00000012440;ENSSSCG00000012560;ENSSSCG00000012926;ENSSSCG00000013302;ENSSSCG00000014919;ENSSSCG00000017198;ENSSSCG00000017904;ENSSSCG00000022343;ENSSSCG00000022390;ENSSSCG00000023264;ENSSSCG00000026149;ENSSSCG00000026153;ENSSSCG00000028373;…	K00134+K00140+K00297+K00029+K11517+K01895+K00844+K01834+K00927+K00948+K01958+K03781+K00029+K00232+K01689+K01689+K01053+K00031+K12406+K00626+K01689+K00600+K17989
Organismal Systems	Endocrine system	Progesterone-mediated oocyte maturation	19	91	0.036088	0.172307	ko04914	ENSSSCG00000000857;ENSSSCG00000003558;ENSSSCG00000004588;ENSSSCG00000007493;ENSSSCG00000010214;ENSSSCG00000010468;ENSSSCG00000012307;ENSSSCG00000013388;ENSSSCG00000014325;ENSSSCG00000016958;ENSSSCG00000017101;ENSSSCG00000026748;ENSSSCG00000027952;ENSSSCG00000029264;ENSSSCG00000029326;ENSSSCG00000029509;ENSSSCG00000030469;ENSSSCG00000033171;ENSSSCG00000036256	K05459+K04373+K21770+K11481+K02087+K02602+K21771+K13296+K03355+K02649+K08042+K06631+K08045+K06633+K05868+K10403+K02178+K04441+K02537
Human Diseases	Cancer: specific types	Acute myeloid leukemia	15	68	0.0379551	0.178705	ko05221	ENSSSCG00000001539;ENSSSCG00000001573;ENSSSCG00000001912;ENSSSCG00000002866;ENSSSCG00000005965;ENSSSCG00000006115;ENSSSCG00000008241;ENSSSCG00000008842;ENSSSCG00000009148;ENSSSCG00000016958;ENSSSCG00000022301;ENSSSCG00000028964;ENSSSCG00000030680;ENSSSCG00000030957;ENSSSCG00000037900	K04504+K04702+K10054+K09055+K04377+K10053+K04490+K05091+K04492+K02649+K07205+K08806+K02620+K02580+K04503
Organismal Systems	Endocrine system	Insulin signaling pathway	28	147	0.0397768	0.18038	ko04910	ENSSSCG00000002009;ENSSSCG00000003018;ENSSSCG00000003898;ENSSSCG00000007507;ENSSSCG00000007682;ENSSSCG00000008261;ENSSSCG00000010464;ENSSSCG00000010494;ENSSSCG00000012411;ENSSSCG00000013388;ENSSSCG00000013566;ENSSSCG00000016958;ENSSSCG00000017694;ENSSSCG00000022301;ENSSSCG00000022797;ENSSSCG00000023915;ENSSSCG00000026149;ENSSSCG00000027855;ENSSSCG00000028420;ENSSSCG00000029275;ENSSSCG00000029553;…	K01596+K07188+K04372+K01596+K07193+K00844+K07189+K06086+K07190+K13296+K04527+K02649+K11262+K07205+K07189+K07191+K12406+K04694+K03259+K07202+K00665+K00665+K07197+K07187+K07198+K04739+K17448+K01946
Environmental Information Processing	Signal transduction	TGF-beta signaling pathway	20	98	0.0399071	0.18038	ko04350	ENSSSCG00000000915;ENSSSCG00000001921;ENSSSCG00000002385;ENSSSCG00000004507;ENSSSCG00000004789;ENSSSCG00000004952;ENSSSCG00000004980;ENSSSCG00000005965;ENSSSCG00000007331;ENSSSCG00000011014;ENSSSCG00000011257;ENSSSCG00000015873;ENSSSCG00000016892;ENSSSCG00000024174;ENSSSCG00000025270;ENSSSCG00000032176;ENSSSCG00000034120;ENSSSCG00000035077;ENSSSCG00000037016;ENSSSCG00000039442	K04660+K06766+K13377+K19631+K16857+K23605+K23377+K04377+K04681+K10162+K13596+K13568+K04661+K19383+K04657+K04678+K04685+K04667+K04680+K21283
Human Diseases	Cardiovascular disease	Dilated cardiomyopathy	20	98	0.0399071	0.18038	ko05414	ENSSSCG00000000293;ENSSSCG00000000857;ENSSSCG00000002315;ENSSSCG00000002385;ENSSSCG00000004207;ENSSSCG00000004961;ENSSSCG00000009281;ENSSSCG00000010647;ENSSSCG00000015375;ENSSSCG00000016009;ENSSSCG00000016885;ENSSSCG00000017101;ENSSSCG00000017583;ENSSSCG00000020785;ENSSSCG00000027725;ENSSSCG00000027952;ENSSSCG00000033894;ENSSSCG00000034767;ENSSSCG00000036237;ENSSSCG00000041764	K06484+K05459+K05849+K13377+K05637+K06587+K12564+K04141+K06591+K06483+K06480+K08042+K12565+K07610+K04850+K08045+K05637+K05637+K06583+K04850
Environmental Information Processing	Signal transduction	TNF signaling pathway	23	117	0.0428104	0.190412	ko04668	ENSSSCG00000001952;ENSSSCG00000004154;ENSSSCG00000007067;ENSSSCG00000008957;ENSSSCG00000008959;ENSSSCG00000014985;ENSSSCG00000015579;ENSSSCG00000015770;ENSSSCG00000016254;ENSSSCG00000016520;ENSSSCG00000016690;ENSSSCG00000016958;ENSSSCG00000017705;ENSSSCG00000017723;ENSSSCG00000020705;ENSSSCG00000020970;ENSSSCG00000024759;ENSSSCG00000027529;ENSSSCG00000030957;ENSSSCG00000033171;ENSSSCG00000034379;…	K04734+K11859+K06052+K05506+K05505+K01394+K11987+K05449+K14625+K09048+K09047+K02649+K12499+K14624+K04415+K05405+K05508+K16060+K02580+K04441+K04432+K16366+K05419
Organismal Systems	Endocrine system	Melanogenesis	22	111	0.0432499	0.190412	ko04916	ENSSSCG00000003521;ENSSSCG00000006052;ENSSSCG00000008241;ENSSSCG00000008842;ENSSSCG00000009148;ENSSSCG00000009477;ENSSSCG00000011514;ENSSSCG00000014443;ENSSSCG00000014920;ENSSSCG00000016111;ENSSSCG00000016140;ENSSSCG00000016520;ENSSSCG00000016628;ENSSSCG00000017101;ENSSSCG00000024671;ENSSSCG00000025689;ENSSSCG00000027952;ENSSSCG00000030680;ENSSSCG00000033001;ENSSSCG00000034192;ENSSSCG00000035598;…	K00408+K02376+K04490+K05091+K04492+K04198+K09455+K04515+K02354+K02432+K02375+K09048+K00182+K08042+K01064+K02353+K08045+K02620+K02375+K04534+K16366+K00444
Metabolism	Lipid metabolism	Steroid biosynthesis	6	20	0.0451663	0.1963	ko00100	ENSSSCG00000005970;ENSSSCG00000008857;ENSSSCG00000010450;ENSSSCG00000012758;ENSSSCG00000013004;ENSSSCG00000028671	K00511+K07750+K01052+K07748+K00222+K12298
Metabolism	Carbohydrate metabolism	Glycolysis / Gluconeogenesis	14	64	0.0468384	0.20099	ko00010	ENSSSCG00000000694;ENSSSCG00000002009;ENSSSCG00000004822;ENSSSCG00000007286;ENSSSCG00000007507;ENSSSCG00000008261;ENSSSCG00000009889;ENSSSCG00000010517;ENSSSCG00000012440;ENSSSCG00000013366;ENSSSCG00000017904;ENSSSCG00000022343;ENSSSCG00000026149;ENSSSCG00000028373	K00134+K01596+K00129+K01895+K01596+K00844+K00128+K01834+K00927+K00016+K01689+K01689+K12406+K01689
Human Diseases	Endocrine and metabolic disease	Type II diabetes mellitus	11	47	0.0478014	0.202559	ko04930	ENSSSCG00000008261;ENSSSCG00000013566;ENSSSCG00000016958;ENSSSCG00000017562;ENSSSCG00000023915;ENSSSCG00000026149;ENSSSCG00000027725;ENSSSCG00000027855;ENSSSCG00000034763;ENSSSCG00000039103;ENSSSCG00000041764	K00844+K04527+K02649+K04854+K07191+K12406+K04850+K04694+K07187+K07296+K04850
Human Diseases	Drug resistance: antineoplastic	EGFR tyrosine kinase inhibitor resistance	17	82	0.048458	0.202806	ko01521	ENSSSCG00000000857;ENSSSCG00000001695;ENSSSCG00000004387;ENSSSCG00000009048;ENSSSCG00000009565;ENSSSCG00000014994;ENSSSCG00000016958;ENSSSCG00000017497;ENSSSCG00000020970;ENSSSCG00000022301;ENSSSCG00000022741;ENSSSCG00000024351;ENSSSCG00000024960;ENSSSCG00000028420;ENSSSCG00000030827;ENSSSCG00000033327;ENSSSCG00000039841	K05459+K05448+K09408+K09593+K05464+K05450+K02649+K05083+K05405+K07205+K05089+K05099+K05450+K03259+K05094+K17386+K17448
Metabolism	Amino acid metabolism	Arginine and proline metabolism	12	53	0.0499515	0.206507	ko00330	ENSSSCG00000002294;ENSSSCG00000003619;ENSSSCG00000004195;ENSSSCG00000004392;ENSSSCG00000004672;ENSSSCG00000007140;ENSSSCG00000009889;ENSSSCG00000012166;ENSSSCG00000012173;ENSSSCG00000017952;ENSSSCG00000023142;ENSSSCG00000027121	K01476+K01583+K01476+K01611+K00613+K12259+K00128+K00802+K00657+K00657+K00542+K01581
